# Supplementary material for: Two metal–organic frameworks based on Sr2+ and 1,2,4,5-tetra­kis­(4-carb­oxy­phen­yl)benzene linkers
Source: Acta Crystallogr E Crystallogr Commun. 2021 Nov 9;77(Pt 12):1243–8. doi: 10.1107/S2056989021011361 (PMC8647738; doi:10.1107/S2056989021011361)
Supplement: Supplementary file 1 [file e-77-01243-sup1.cif]

##############################################################################
#                                                                            #
# This CIF contains the data in a paper accepted for publication in          #
# Acta Crystallographica Section E. It conforms to the requirements of       #
# Notes for Authors for Acta Crystallographica Section E, and has been       #
# peer reviewed under the auspices of the IUCr Commission on Journals.       #
#                                                                            #
# Full details of the Crystallographic Information File format               #
# are given in the paper "The Crystallographic Information File (CIF):       #
# a New Standard Archive File for Crystallography" by S. R. Hall, F. H.      #
# Allen and I. D. Brown [Acta Cryst. (1991), A47, 655-685].                  #
#                                                                            #
# The current version of the core CIF dictionary is obtainable from          #
# ftp://ftp.iucr.org/pub/cif_core.dic.                                       #
#                                                                            #
# Software is freely available for graphical display of the structure(s)     #
# in this CIF. For information consult the CIF software page                 #
# http://www.iucr.org/resources/cif/software.                                #
#                                                                            #
# This file may be used for bona fide research purposes within the           #
# scientific community so long as proper attribution is given to the journal # 
# article from which it was obtained.                                        #
#                                                                            #
##############################################################################
data_global
_audit_creation_method     'APEX3 v2018.7-2'
_journal_date_recd_electronic     2021-10-14
_journal_date_accepted     2021-10-28
_journal_name_full     'Acta Crystallographica, Section E'
_journal_year     2021
_journal_volume     77
_journal_issue     12
_journal_page_first     0
_journal_page_last     0
_journal_paper_category     GM
_journal_paper_doi     10.1107/S2056989021011361
_journal_coeditor_code     YK2158
_publ_contact_author_name     'Evgenii Oskolkov'
_publ_contact_author_address
;
University at Buffalo, Department of Chemistry
458 Natural Science Complex, Buffalo, NY 14260
United States
;
_publ_contact_author_email     'evgeniio@buffalo.edu'
_publ_contact_author_fax     ?
_publ_contact_author_phone     ?
_publ_section_title
;
Two metal--organic frameworks based on Sr^2+^ and
1,2,4,5-tetrakis(4-carboxyphenyl)benzene linkers
;
loop_
    _publ_author_name
    _publ_author_footnote
    _publ_author_address
    'Usman, Muhammad' .
;
Institute of Chemistry, Academia Sinica, Taipei 115,
Taiwan
;
    'Ogebule, Lydia' .
;
Department of Chemistry, New Mexico Highlands University, Las Vegas, New Mexico,
87701,
USA
;
    'Casta\~neda, Ra\'ul' .
;
Department of Chemistry, New Mexico Highlands University, Las Vegas, New Mexico,
87701,
USA
;
    'Oskolkov, Evgenii' .
;
Department of Chemistry, University at Buffalo, Buffalo, New York, 14260,
USA
;
    'Timofeeva, Tatiana' .
;
Department of Chemistry, New Mexico Highlands University, Las Vegas, New Mexico,
87701,
USA
;
_publ_section_synopsis
;\
Two structurally different metal--organic frameworks based on Sr^2+^ ions and
1,2,4,5-tetrakis(4-carboxyphenyl)benzene linkers have been synthesized
solvothermally in different solvent systems, <i>viz</i>.
poly[[\m~12~-4,4',4'',4'''-(benzene-1,2,4,5-tetrayl)tetrabenzoato]\
(dimethylformamide)distrontium(II)],
[Sr~2~(C~34~H~18~O~8~)(C~3~H~7~NO)~2~]<i>~n~</i>, and
poly[tetraaqua{\m~2~-4,4'-[4,5-bis(4-carboxyphenyl)benzene-1,2-diyl]\
dibenzoato}tristrontium(II)], [Sr~3~(C~34~H~20~O~8~)~2~(H~2~O)~4~]. The
differences are noted between the crystal structures and coordination modes of
these two MOFs, which are responsible for their semiconductor properties,
where structural control over the bandgap is desirable.
;
data_MOF2
_audit_creation_method
;
Olex2 1.3-beta
(compiled 2020.12.01 svn.r5f60950 for OlexSys, GUI svn.r6226)
;
_chemical_name_systematic
;\
Poly[tetraaqua{\m~2~-4,4'-[4,5-bis(4-carboxyphenyl)benzene-1,2-diyl]\
dibenzoato}tristrontium(II)]
;
_chemical_name_common     ?
_chemical_formula_moiety     'C68 H46 O20 Sr3'
_chemical_formula_sum     'C68 H46 O20 Sr3'
_chemical_formula_iupac     '[Sr3 (C34 H20 O8)2 (H2 O)4]'
_chemical_formula_weight     1445.91
_chemical_melting_point     ?
_space_group_crystal_system     triclinic
_space_group_name_H-M_alt     'P -1'
_space_group_name_Hall     '-P 1'
loop_
    _space_group_symop_operation_xyz
    'x, y, z'
    '-x, -y, -z'
_cell_length_a     9.240(3)
_cell_length_b     11.330(4)
_cell_length_c     19.414(7)
_cell_angle_alpha     80.147(6)
_cell_angle_beta     81.815(7)
_cell_angle_gamma     85.494(7)
_cell_volume     1979.1(12)
_cell_formula_units_Z     1
_cell_measurement_reflns_used     6851
_cell_measurement_theta_min     2.23
_cell_measurement_theta_max     29.49
_cell_measurement_temperature     100.15
_exptl_crystal_description     block
_exptl_crystal_colour     colourless
_exptl_crystal_size_max     0.4
_exptl_crystal_size_mid     0.3
_exptl_crystal_size_min     0.2
_exptl_crystal_density_diffrn     1.213
_exptl_crystal_density_meas     ?
_exptl_crystal_density_method     ?
_exptl_crystal_F_000     728
_exptl_absorpt_coefficient_mu     2.075
_exptl_absorpt_correction_type     multi-scan
_exptl_absorpt_process_details
;
(SADABS; Krause <i>et al.</i>,  2015)
;
_exptl_absorpt_correction_T_min     0.6362
_exptl_absorpt_correction_T_max     0.7459
_diffrn_ambient_temperature     100.15
_diffrn_source     ?
_diffrn_radiation_type     MoK\a
_diffrn_radiation_wavelength     0.71073
_diffrn_measurement_device_type     'Bruker APEXII CCD'
_diffrn_measurement_method     '\f and \w scans'
_diffrn_detector_area_resol_mean     ?
_diffrn_reflns_number     33795
_diffrn_reflns_av_R_equivalents     0.0270
_diffrn_reflns_av_unetI/netI     0.0309
_diffrn_reflns_theta_min     1.074
_diffrn_reflns_theta_max     29.546
_diffrn_reflns_theta_full     25.242
_diffrn_measured_fraction_theta_max     0.992
_diffrn_measured_fraction_theta_full     0.998
_diffrn_reflns_limit_h_min     -12
_diffrn_reflns_limit_h_max     12
_diffrn_reflns_limit_k_min     -15
_diffrn_reflns_limit_k_max     15
_diffrn_reflns_limit_l_min     -26
_diffrn_reflns_limit_l_max     26
_diffrn_standards_number     0
_refine_special_details     ?
_reflns_number_total     10986
_reflns_number_gt     9468
_reflns_threshold_expression     'I > 2\s(I)'
_refine_ls_structure_factor_coef     Fsqd
_refine_ls_matrix_type     full
_refine_ls_R_factor_all     0.0357
_refine_ls_R_factor_gt     0.0296
_refine_ls_wR_factor_gt     0.0825
_refine_ls_wR_factor_ref     0.0845
_refine_ls_goodness_of_fit_ref     1.077
_refine_ls_restrained_S_all     1.077
_refine_ls_number_reflns     10986
_refine_ls_number_parameters     429
_refine_ls_number_restraints     0
_refine_ls_hydrogen_treatment     mixed
_refine_ls_weighting_scheme     calc
_refine_ls_weighting_details
              'w=1/[\s^2^(Fo^2^)+(0.0478P)^2^+0.5586P] where P=(Fo^2^+2Fc^2^)/3'
_atom_sites_solution_hydrogens     mixed
_atom_sites_solution_primary     ?
_atom_sites_solution_secondary     ?
_refine_ls_shift/su_max     0.003
_refine_ls_shift/su_mean     0.000
_refine_diff_density_max     0.579
_refine_diff_density_min     -0.400
_refine_ls_extinction_method     none
_refine_ls_extinction_coef     .
loop_
    _atom_type_symbol
    _atom_type_description
    _atom_type_scat_dispersion_real
    _atom_type_scat_dispersion_imag
    _atom_type_scat_source
    'C' 'C' 0.0033 0.0016
                         'International Tables Vol C Tables 4.2.6.8 and 6.1.1.4'
    'H' 'H' 0.0000 0.0000
                         'International Tables Vol C Tables 4.2.6.8 and 6.1.1.4'
    'O' 'O' 0.0106 0.0060
                         'International Tables Vol C Tables 4.2.6.8 and 6.1.1.4'
    'Sr' 'Sr' -1.5307 3.2498
                         'International Tables Vol C Tables 4.2.6.8 and 6.1.1.4'
_computing_data_collection
;
APEX3 (Bruker, 2017)
;
_computing_cell_refinement
;
SAINT (Bruker, 2017)
;
_computing_data_reduction
;
SAINT Bruker, 2017)
;
_computing_structure_solution
;
<i>SHELXT2014/5</i> (Sheldrick, 2015a)
;
_computing_structure_refinement
;
<i>SHELXL2018/3</i> (Sheldrick, 2015b)
;
_computing_molecular_graphics
;
<i>OLEX2</i> (Dolomanov <i>et al.</i>,  2009)
;
_computing_publication_material
;
<i>OLEX2</i> (Dolomanov <i>et al.</i>,  2009)
;
loop_
    _atom_site_type_symbol
    _atom_site_label
    _atom_site_fract_x
    _atom_site_fract_y
    _atom_site_fract_z
    _atom_site_U_iso_or_equiv
    _atom_site_adp_type
    _atom_site_calc_flag
    _atom_site_occupancy
    _atom_site_disorder_assembly
    _atom_site_disorder_group
    Sr Sr1 0.500000 0.000000 1.000000 0.01031(5) Uani d 1 . .
    Sr Sr2 0.15862(2) 0.96611(2) 0.90833(2) 0.01075(5) Uani d 1 . .
    O O4 0.77813(13) 0.93490(11) 0.22606(6) 0.0152(2) Uani d 1 . .
    O O9 0.96489(13) 0.12177(11) 0.95084(6) 0.0146(2) Uani d 1 . .
    O O7 0.72246(13) 0.11703(11) 0.97587(6) 0.0160(2) Uani d 1 . .
    O O8 0.68307(14) -0.14150(11) 1.06935(7) 0.0162(2) Uani d 1 . .
    O O1 0.76027(14) 0.07521(11) 0.32051(7) 0.0181(3) Uani d 1 . .
    H H1 0.782266 0.034447 0.287841 0.027 Uiso calc 1 . .
    O O3 0.66572(15) 0.77992(12) 0.20373(6) 0.0200(3) Uani d 1 . .
    O O5 0.43315(14) 0.91708(13) 0.88233(7) 0.0227(3) Uani d 1 . .
    O O6 0.65612(14) 0.87652(13) 0.91244(7) 0.0234(3) Uani d 1 . .
    O O10 -0.06290(16) 0.93714(14) 0.85044(8) 0.0241(3) Uani d 1 . .
    H H10A -0.043(3) 0.902(3) 0.8154(17) 0.048(8) Uiso d 1 . .
    H H10B -0.144(4) 0.926(3) 0.8668(17) 0.055(10) Uiso d 1 . .
    C C24 0.72064(18) 0.70771(15) 0.81898(9) 0.0136(3) Uani d 1 . .
    H H24 0.784204 0.706162 0.853560 0.016 Uiso calc 1 . .
    C C32 0.83640(18) 0.15159(14) 0.93521(8) 0.0111(3) Uani d 1 . .
    C C28 0.77431(18) 0.37379(14) 0.73685(8) 0.0113(3) Uani d 1 . .
    C C8 0.76849(18) 0.44315(15) 0.53917(8) 0.0119(3) Uani d 1 . .
    C C22 0.59333(18) 0.78304(15) 0.82027(9) 0.0141(3) Uani d 1 . .
    C C26 0.75375(18) 0.44479(15) 0.66608(8) 0.0121(3) Uani d 1 . .
    C C9 0.72867(18) 0.56715(15) 0.52837(8) 0.0126(3) Uani d 1 . .
    C C31 0.81624(18) 0.23133(14) 0.86662(8) 0.0111(3) Uani d 1 . .
    C C3 0.7261(2) 0.20327(16) 0.43041(9) 0.0172(3) Uani d 1 . .
    H H3 0.665755 0.138070 0.433079 0.021 Uiso calc 1 . .
    O O2 0.9557(2) 0.1732(2) 0.26628(10) 0.0622(7) Uani d 1 . .
    C C25 0.75471(18) 0.63506(15) 0.76738(9) 0.0136(3) Uani d 1 . .
    H H25 0.840320 0.582839 0.767753 0.016 Uiso calc 1 . .
    C C23 0.55765(18) 0.86423(15) 0.87496(8) 0.0141(3) Uani d 1 . .
    C C27 0.78312(18) 0.38512(15) 0.60765(8) 0.0122(3) Uani d 1 . .
    H H27 0.813999 0.302461 0.614792 0.015 Uiso calc 1 . .
    C C19 0.66454(19) 0.63775(15) 0.71480(8) 0.0137(3) Uani d 1 . .
    C C10 0.72208(19) 0.63780(15) 0.45634(8) 0.0131(3) Uani d 1 . .
    C C2 0.83334(19) 0.22956(16) 0.37336(9) 0.0167(3) Uani d 1 . .
    C C4 0.7072(2) 0.27333(15) 0.48400(9) 0.0178(3) Uani d 1 . .
    H H4 0.633945 0.254908 0.523206 0.021 Uiso calc 1 . .
    C C14 0.71919(18) 0.83331(15) 0.24491(8) 0.0132(3) Uani d 1 . .
    C C5 0.79416(18) 0.36995(15) 0.48094(8) 0.0123(3) Uani d 1 . .
    C C29 0.91564(19) 0.33494(16) 0.75236(9) 0.0173(3) Uani d 1 . .
    H H29 0.997989 0.355855 0.718369 0.021 Uiso calc 1 . .
    C C15 0.81029(19) 0.80003(15) 0.36476(9) 0.0150(3) Uani d 1 . .
    H H15 0.872451 0.864866 0.349027 0.018 Uiso calc 1 . .
    C C13 0.71811(18) 0.76987(15) 0.31994(8) 0.0123(3) Uani d 1 . .
    C C18 0.70443(18) 0.56721(15) 0.65602(8) 0.0134(3) Uani d 1 . .
    C C16 0.8109(2) 0.73478(15) 0.43264(9) 0.0155(3) Uani d 1 . .
    H H16 0.872478 0.756600 0.463100 0.019 Uiso calc 1 . .
    C C30 0.93634(19) 0.26586(16) 0.81727(9) 0.0172(3) Uani d 1 . .
    H H30 1.032707 0.242259 0.827861 0.021 Uiso calc 1 . .
    C C34 0.65490(19) 0.34253(17) 0.78723(9) 0.0185(4) Uani d 1 . .
    H H34 0.558826 0.370510 0.777976 0.022 Uiso calc 1 . .
    C C12 0.62771(19) 0.67390(16) 0.34409(9) 0.0156(3) Uani d 1 . .
    H H12 0.564385 0.653273 0.314045 0.019 Uiso calc 1 . .
    C C17 0.69599(19) 0.62599(15) 0.58677(9) 0.0143(3) Uani d 1 . .
    H H17 0.666923 0.709008 0.579356 0.017 Uiso calc 1 . .
    C C11 0.62918(19) 0.60830(16) 0.41139(9) 0.0162(3) Uani d 1 . .
    H H11 0.567156 0.543338 0.426989 0.019 Uiso calc 1 . .
    C C33 0.67545(19) 0.27033(17) 0.85127(9) 0.0178(4) Uani d 1 . .
    H H33 0.592974 0.247482 0.884745 0.021 Uiso calc 1 . .
    C C21 0.5004(2) 0.78371(19) 0.76956(10) 0.0247(4) Uani d 1 . .
    H H21 0.412135 0.832720 0.770910 0.030 Uiso calc 1 . .
    C C1 0.8559(2) 0.15670(18) 0.31465(10) 0.0227(4) Uani d 1 . .
    C C20 0.5364(2) 0.71297(19) 0.71694(10) 0.0251(4) Uani d 1 . .
    H H20 0.473320 0.715635 0.682029 0.030 Uiso calc 1 . .
    C C6 0.9027(2) 0.3952(2) 0.42362(10) 0.0250(4) Uani d 1 . .
    H H6 0.963271 0.460333 0.420742 0.030 Uiso calc 1 . .
    C C7 0.9219(2) 0.3245(2) 0.37053(11) 0.0321(5) Uani d 1 . .
    H H7 0.996586 0.341418 0.331808 0.039 Uiso calc 1 . .
    H H8A 0.737(3) -0.194(2) 1.0494(13) 0.032(7) Uiso d 1 . .
    H H8B 0.672(3) -0.173(2) 1.1116(15) 0.034(7) Uiso d 1 . .
loop_
    _atom_site_aniso_label
    _atom_site_aniso_U_11
    _atom_site_aniso_U_22
    _atom_site_aniso_U_33
    _atom_site_aniso_U_12
    _atom_site_aniso_U_13
    _atom_site_aniso_U_23
    Sr1 0.01136(10) 0.01259(10) 0.00711(9) -0.00104(7) -0.00067(7) -0.00224(7)
    Sr2 0.01190(7) 0.01228(8) 0.00779(7) 0.00083(5) -0.00211(5) -0.00080(5)
    O4 0.0191(6) 0.0167(6) 0.0094(5) -0.0026(5) -0.0017(4) -0.0003(5)
    O9 0.0140(6) 0.0154(6) 0.0135(6) 0.0022(5) -0.0041(4) 0.0009(5)
    O7 0.0164(6) 0.0202(6) 0.0104(5) -0.0057(5) -0.0031(5) 0.0032(5)
    O8 0.0196(6) 0.0158(6) 0.0113(6) 0.0006(5) -0.0017(5) 0.0023(5)
    O1 0.0250(7) 0.0169(6) 0.0146(6) -0.0032(5) -0.0023(5) -0.0074(5)
    O3 0.0294(7) 0.0219(6) 0.0099(6) -0.0098(5) -0.0066(5) 0.0007(5)
    O5 0.0202(6) 0.0334(8) 0.0147(6) 0.0106(6) -0.0026(5) -0.0097(5)
    O6 0.0170(6) 0.0361(8) 0.0216(7) -0.0007(6) -0.0016(5) -0.0184(6)
    O10 0.0168(7) 0.0388(8) 0.0207(7) -0.0069(6) -0.0011(6) -0.0146(6)
    C24 0.0146(7) 0.0166(8) 0.0105(7) -0.0002(6) -0.0029(6) -0.0037(6)
    C32 0.0174(8) 0.0080(7) 0.0085(7) -0.0005(6) -0.0037(6) -0.0008(6)
    C28 0.0176(8) 0.0104(7) 0.0057(7) -0.0017(6) -0.0023(6) 0.0002(6)
    C8 0.0138(7) 0.0146(8) 0.0077(7) -0.0028(6) -0.0004(6) -0.0029(6)
    C22 0.0143(7) 0.0184(8) 0.0100(7) 0.0012(6) -0.0003(6) -0.0054(6)
    C26 0.0144(7) 0.0148(8) 0.0068(7) -0.0014(6) -0.0020(6) 0.0002(6)
    C9 0.0160(8) 0.0148(8) 0.0065(7) -0.0011(6) -0.0023(6) 0.0002(6)
    C31 0.0152(7) 0.0099(7) 0.0080(7) -0.0003(6) -0.0026(6) -0.0001(6)
    C3 0.0218(9) 0.0143(8) 0.0158(8) -0.0054(7) 0.0014(7) -0.0040(6)
    O2 0.0733(14) 0.0800(14) 0.0415(11) -0.0564(12) 0.0388(10) -0.0477(11)
    C25 0.0132(7) 0.0147(8) 0.0125(7) 0.0013(6) -0.0018(6) -0.0024(6)
    C23 0.0157(8) 0.0170(8) 0.0089(7) -0.0005(6) 0.0022(6) -0.0035(6)
    C27 0.0160(7) 0.0109(7) 0.0093(7) -0.0014(6) -0.0018(6) 0.0002(6)
    C19 0.0178(8) 0.0155(8) 0.0074(7) 0.0015(6) -0.0016(6) -0.0021(6)
    C10 0.0183(8) 0.0135(7) 0.0068(7) 0.0030(6) -0.0011(6) -0.0014(6)
    C2 0.0191(8) 0.0215(9) 0.0112(8) -0.0047(7) -0.0007(6) -0.0073(7)
    C4 0.0248(9) 0.0141(8) 0.0132(8) -0.0053(7) 0.0053(7) -0.0032(6)
    C14 0.0152(7) 0.0150(8) 0.0081(7) 0.0009(6) -0.0016(6) 0.0008(6)
    C5 0.0154(7) 0.0135(7) 0.0079(7) 0.0010(6) -0.0028(6) -0.0013(6)
    C29 0.0165(8) 0.0192(8) 0.0121(8) 0.0032(7) 0.0019(6) 0.0036(6)
    C15 0.0201(8) 0.0136(8) 0.0113(7) -0.0024(6) -0.0035(6) 0.0004(6)
    C13 0.0142(7) 0.0147(7) 0.0074(7) 0.0010(6) -0.0014(6) -0.0009(6)
    C18 0.0161(7) 0.0157(8) 0.0091(7) 0.0017(6) -0.0026(6) -0.0042(6)
    C16 0.0228(8) 0.0151(8) 0.0097(7) -0.0015(7) -0.0064(6) -0.0020(6)
    C30 0.0120(7) 0.0218(9) 0.0142(8) 0.0043(6) -0.0007(6) 0.0036(7)
    C34 0.0137(8) 0.0282(9) 0.0122(8) -0.0020(7) -0.0061(6) 0.0045(7)
    C12 0.0164(8) 0.0214(9) 0.0091(7) -0.0042(7) -0.0041(6) 0.0013(6)
    C17 0.0199(8) 0.0128(7) 0.0099(7) 0.0013(6) -0.0030(6) -0.0010(6)
    C11 0.0183(8) 0.0200(8) 0.0094(7) -0.0044(7) -0.0022(6) 0.0018(6)
    C33 0.0135(8) 0.0272(9) 0.0105(8) -0.0048(7) -0.0013(6) 0.0049(7)
    C21 0.0218(9) 0.0350(11) 0.0211(9) 0.0145(8) -0.0103(7) -0.0165(8)
    C1 0.0270(10) 0.0293(10) 0.0146(8) -0.0101(8) 0.0014(7) -0.0111(7)
    C20 0.0263(10) 0.0357(11) 0.0174(9) 0.0144(8) -0.0133(7) -0.0144(8)
    C6 0.0261(10) 0.0342(11) 0.0182(9) -0.0179(8) 0.0082(7) -0.0162(8)
    C7 0.0312(11) 0.0487(13) 0.0207(10) -0.0255(10) 0.0153(8) -0.0223(10)
_geom_special_details
;
 All esds (except the esd in the dihedral angle between two l.s. planes)
 are estimated using the full covariance matrix.  The cell esds are taken
 into account individually in the estimation of esds in distances, angles
 and torsion angles; correlations between esds in cell parameters are only
 used when they are defined by crystal symmetry.  An approximate (isotropic)
 treatment of cell esds is used for estimating esds involving l.s. planes.
;
loop_
    _geom_bond_atom_site_label_1
    _geom_bond_atom_site_label_2
    _geom_bond_site_symmetry_2
    _geom_bond_distance
    _geom_bond_publ_flag
    Sr1 Sr2 1_545 3.9099(11) ?
    Sr1 Sr2 2_667 3.9099(11) ?
    Sr1 O7 . 2.4788(14) y
    Sr1 O7 2_657 2.4787(14) ?
    Sr1 O6 1_545 2.5935(14) y
    Sr1 O8 . 2.5938(14) y
    Sr1 O8 2_657 2.5938(13) ?
    Sr1 O5 1_545 2.7767(15) y
    Sr1 O5 2_667 2.7767(15) ?
    Sr1 O6 2_667 2.5935(14) ?
    Sr1 C23 1_545 3.0535(18) ?
    Sr1 C23 2_667 3.0535(18) ?
    Sr2 Sr2 2_577 4.4117(11) ?
    Sr2 O5 . 2.5510(16) y
    Sr2 O9 1_465 2.5646(13) y
    Sr2 O7 2_667 2.6392(14) y
    Sr2 O4 2_676 2.6598(14) y
    Sr2 O8 2_667 2.6849(15) y
    Sr2 O9 2_667 2.8510(14) y
    Sr2 O10 . 2.5392(16) ?
    Sr2 C32 2_667 3.1066(18) ?
    O4 C14 . 1.286(2) ?
    O9 C32 . 1.273(2) ?
    O7 C32 . 1.268(2) ?
    O8 H8A . 0.85(3) ?
    O8 H8B . 0.83(3) ?
    O1 H1 . 0.8400 ?
    O1 C1 . 1.308(2) ?
    O3 C14 . 1.255(2) ?
    O5 C23 . 1.256(2) ?
    O6 C23 . 1.273(2) ?
    O10 H10A . 0.84(3) ?
    O10 H10B . 0.78(3) ?
    C24 H24 . 0.9500 ?
    C24 C22 . 1.398(2) ?
    C24 C25 . 1.390(2) ?
    C32 C31 . 1.502(2) ?
    C28 C26 . 1.498(2) ?
    C28 C29 . 1.402(2) ?
    C28 C34 . 1.391(2) ?
    C8 C9 . 1.412(2) ?
    C8 C27 . 1.399(2) ?
    C8 C5 . 1.495(2) ?
    C22 C23 . 1.507(2) ?
    C22 C21 . 1.394(2) ?
    C26 C27 . 1.401(2) ?
    C26 C18 . 1.415(2) ?
    C9 C10 . 1.494(2) ?
    C9 C17 . 1.397(2) ?
    C31 C30 . 1.393(2) ?
    C31 C33 . 1.397(2) ?
    C3 H3 . 0.9500 ?
    C3 C2 . 1.385(2) ?
    C3 C4 . 1.397(2) ?
    O2 C1 . 1.220(2) ?
    C25 H25 . 0.9500 ?
    C25 C19 . 1.402(2) ?
    C27 H27 . 0.9500 ?
    C19 C18 . 1.491(2) ?
    C19 C20 . 1.404(2) ?
    C10 C16 . 1.398(3) ?
    C10 C11 . 1.403(2) ?
    C2 C1 . 1.501(2) ?
    C2 C7 . 1.391(3) ?
    C4 H4 . 0.9500 ?
    C4 C5 . 1.396(3) ?
    C14 C13 . 1.509(2) ?
    C5 C6 . 1.394(2) ?
    C29 H29 . 0.9500 ?
    C29 C30 . 1.394(2) ?
    C15 H15 . 0.9500 ?
    C15 C13 . 1.399(2) ?
    C15 C16 . 1.397(2) ?
    C13 C12 . 1.399(3) ?
    C18 C17 . 1.404(2) ?
    C16 H16 . 0.9500 ?
    C30 H30 . 0.9500 ?
    C34 H34 . 0.9500 ?
    C34 C33 . 1.395(2) ?
    C12 H12 . 0.9500 ?
    C12 C11 . 1.390(2) ?
    C17 H17 . 0.9500 ?
    C11 H11 . 0.9500 ?
    C33 H33 . 0.9500 ?
    C21 H21 . 0.9500 ?
    C21 C20 . 1.392(2) ?
    C20 H20 . 0.9500 ?
    C6 H6 . 0.9500 ?
    C6 C7 . 1.394(3) ?
    C7 H7 . 0.9500 ?
loop_
    _geom_angle_atom_site_label_1
    _geom_angle_atom_site_label_2
    _geom_angle_atom_site_label_3
    _geom_angle_site_symmetry_1
    _geom_angle_site_symmetry_3
    _geom_angle
    _geom_angle_publ_flag
    Sr2 Sr1 Sr2 2_667 1_545 180.0 ?
    O7 Sr1 Sr2 . 1_545 138.27(3) ?
    O7 Sr1 Sr2 . 2_667 41.73(3) ?
    O7 Sr1 Sr2 2_657 1_545 41.73(3) ?
    O7 Sr1 Sr2 2_657 2_667 138.27(3) ?
    O7 Sr1 O7 2_657 . 180.0 ?
    O7 Sr1 O8 2_657 2_657 77.85(5) ?
    O7 Sr1 O8 2_657 . 102.15(5) ?
    O7 Sr1 O8 . . 77.85(5) ?
    O7 Sr1 O8 . 2_657 102.15(5) ?
    O7 Sr1 O5 2_657 1_545 66.62(4) ?
    O7 Sr1 O5 2_657 2_667 113.38(4) ?
    O7 Sr1 O5 . 2_667 66.62(4) ?
    O7 Sr1 O5 . 1_545 113.38(4) ?
    O7 Sr1 O6 2_657 1_545 98.62(5) ?
    O7 Sr1 O6 . 1_545 81.38(5) ?
    O7 Sr1 O6 . 2_667 98.62(5) ?
    O7 Sr1 O6 2_657 2_667 81.38(5) ?
    O7 Sr1 C23 2_657 1_545 81.08(5) ?
    O7 Sr1 C23 . 1_545 98.92(5) ?
    O7 Sr1 C23 . 2_667 81.08(5) ?
    O7 Sr1 C23 2_657 2_667 98.92(5) ?
    O8 Sr1 Sr2 2_657 1_545 43.11(3) ?
    O8 Sr1 Sr2 2_657 2_667 136.89(3) ?
    O8 Sr1 Sr2 . 2_667 43.11(3) ?
    O8 Sr1 Sr2 . 1_545 136.89(3) ?
    O8 Sr1 O8 . 2_657 180.0 ?
    O8 Sr1 O5 2_657 2_667 113.92(4) ?
    O8 Sr1 O5 2_657 1_545 66.08(4) ?
    O8 Sr1 O5 . 1_545 113.92(4) ?
    O8 Sr1 O5 . 2_667 66.08(4) ?
    O8 Sr1 C23 . 2_667 87.51(5) ?
    O8 Sr1 C23 . 1_545 92.49(5) ?
    O8 Sr1 C23 2_657 2_667 92.49(5) ?
    O8 Sr1 C23 2_657 1_545 87.51(5) ?
    O5 Sr1 Sr2 2_667 1_545 139.41(3) ?
    O5 Sr1 Sr2 1_545 2_667 139.41(3) ?
    O5 Sr1 Sr2 2_667 2_667 40.59(3) ?
    O5 Sr1 Sr2 1_545 1_545 40.59(3) ?
    O5 Sr1 O5 2_667 1_545 180.0 ?
    O5 Sr1 C23 2_667 1_545 155.72(4) ?
    O5 Sr1 C23 1_545 2_667 155.72(4) ?
    O5 Sr1 C23 2_667 2_667 24.28(4) ?
    O5 Sr1 C23 1_545 1_545 24.28(4) ?
    O6 Sr1 Sr2 1_545 1_545 88.58(4) ?
    O6 Sr1 Sr2 2_667 1_545 91.42(4) ?
    O6 Sr1 Sr2 2_667 2_667 88.58(4) ?
    O6 Sr1 Sr2 1_545 2_667 91.42(4) ?
    O6 Sr1 O8 1_545 2_657 107.63(5) ?
    O6 Sr1 O8 2_667 . 107.63(5) ?
    O6 Sr1 O8 1_545 . 72.37(5) ?
    O6 Sr1 O8 2_667 2_657 72.37(5) ?
    O6 Sr1 O5 1_545 1_545 48.54(4) ?
    O6 Sr1 O5 1_545 2_667 131.46(4) ?
    O6 Sr1 O5 2_667 1_545 131.46(4) ?
    O6 Sr1 O5 2_667 2_667 48.54(4) ?
    O6 Sr1 O6 2_667 1_545 180.0 ?
    O6 Sr1 C23 1_545 1_545 24.34(4) ?
    O6 Sr1 C23 1_545 2_667 155.66(4) ?
    O6 Sr1 C23 2_667 2_667 24.34(4) ?
    O6 Sr1 C23 2_667 1_545 155.66(4) ?
    C23 Sr1 Sr2 1_545 1_545 64.29(4) ?
    C23 Sr1 Sr2 2_667 1_545 115.71(4) ?
    C23 Sr1 Sr2 1_545 2_667 115.71(4) ?
    C23 Sr1 Sr2 2_667 2_667 64.29(4) ?
    C23 Sr1 C23 2_667 1_545 180.0 ?
    Sr1 Sr2 Sr2 1_565 2_577 93.96(3) ?
    O4 Sr2 Sr1 2_676 1_565 106.35(3) ?
    O4 Sr2 Sr2 2_676 2_577 137.39(3) ?
    O4 Sr2 O9 2_676 2_667 168.98(4) ?
    O4 Sr2 O8 2_676 2_667 83.07(4) ?
    O4 Sr2 C32 2_676 2_667 166.58(4) ?
    O9 Sr2 Sr1 1_465 1_565 105.08(3) ?
    O9 Sr2 Sr1 2_667 1_565 82.69(3) ?
    O9 Sr2 Sr2 2_667 2_577 33.35(3) ?
    O9 Sr2 Sr2 1_465 2_577 37.67(3) ?
    O9 Sr2 O4 1_465 2_676 100.08(4) ?
    O9 Sr2 O9 1_465 2_667 71.01(4) ?
    O9 Sr2 O7 1_465 2_667 101.82(4) ?
    O9 Sr2 O8 1_465 2_667 76.22(5) ?
    O9 Sr2 C32 2_667 2_667 24.19(4) ?
    O9 Sr2 C32 1_465 2_667 88.37(4) ?
    O7 Sr2 Sr1 2_667 1_565 38.69(3) ?
    O7 Sr2 Sr2 2_667 2_577 71.57(4) ?
    O7 Sr2 O4 2_667 2_676 142.86(4) ?
    O7 Sr2 O9 2_667 2_667 47.66(4) ?
    O7 Sr2 O8 2_667 2_667 73.57(4) ?
    O7 Sr2 C32 2_667 2_667 23.75(4) ?
    O8 Sr2 Sr1 2_667 1_565 41.32(3) ?
    O8 Sr2 Sr2 2_667 2_577 88.84(4) ?
    O8 Sr2 O9 2_667 2_667 100.54(4) ?
    O8 Sr2 C32 2_667 2_667 88.92(4) ?
    O5 Sr2 Sr1 . 1_565 45.08(3) ?
    O5 Sr2 Sr2 . 2_577 137.42(3) ?
    O5 Sr2 O4 . 2_676 76.87(4) ?
    O5 Sr2 O9 . 2_667 114.15(4) ?
    O5 Sr2 O9 . 1_465 144.28(4) ?
    O5 Sr2 O7 . 2_667 67.83(4) ?
    O5 Sr2 O8 . 2_667 68.06(5) ?
    O5 Sr2 C32 . 2_667 90.17(4) ?
    O10 Sr2 Sr1 . 1_565 178.20(4) ?
    O10 Sr2 Sr2 . 2_577 85.99(4) ?
    O10 Sr2 O4 . 2_676 74.80(5) ?
    O10 Sr2 O9 . 1_465 75.95(5) ?
    O10 Sr2 O9 . 2_667 96.32(5) ?
    O10 Sr2 O7 . 2_667 139.82(5) ?
    O10 Sr2 O8 . 2_667 140.46(5) ?
    O10 Sr2 O5 . . 134.53(5) ?
    O10 Sr2 C32 . 2_667 117.68(5) ?
    C32 Sr2 Sr1 2_667 1_565 61.05(3) ?
    C32 Sr2 Sr2 2_667 2_577 52.70(3) ?
    C14 O4 Sr2 . 2_676 122.70(10) ?
    Sr2 O9 Sr2 1_645 2_667 108.99(4) ?
    C32 O9 Sr2 . 1_645 131.25(11) ?
    C32 O9 Sr2 . 2_667 89.23(10) ?
    Sr1 O7 Sr2 . 2_667 99.58(4) ?
    C32 O7 Sr1 . . 149.74(11) ?
    C32 O7 Sr2 . 2_667 99.28(10) ?
    Sr1 O8 Sr2 . 2_667 95.57(5) ?
    Sr1 O8 H8A . . 120.0(17) ?
    Sr1 O8 H8B . . 128.5(18) ?
    Sr2 O8 H8A 2_667 . 111.1(17) ?
    Sr2 O8 H8B 2_667 . 93.8(18) ?
    H8A O8 H8B . . 103(2) ?
    C1 O1 H1 . . 109.5 ?
    Sr2 O5 Sr1 . 1_565 94.33(4) ?
    C23 O5 Sr1 . 1_565 90.30(10) ?
    C23 O5 Sr2 . . 164.35(13) ?
    C23 O6 Sr1 . 1_565 98.52(10) ?
    Sr2 O10 H10A . . 114(2) ?
    Sr2 O10 H10B . . 131(2) ?
    H10A O10 H10B . . 108(3) ?
    C22 C24 H24 . . 119.8 ?
    C25 C24 H24 . . 119.8 ?
    C25 C24 C22 . . 120.34(15) ?
    O9 C32 Sr2 . 2_667 66.58(9) ?
    O9 C32 C31 . . 119.81(15) ?
    O7 C32 Sr2 . 2_667 56.97(8) ?
    O7 C32 O9 . . 122.40(15) ?
    O7 C32 C31 . . 117.79(14) ?
    C31 C32 Sr2 . 2_667 167.23(10) ?
    C29 C28 C26 . . 119.86(15) ?
    C34 C28 C26 . . 121.10(15) ?
    C34 C28 C29 . . 119.01(15) ?
    C9 C8 C5 . . 123.17(14) ?
    C27 C8 C9 . . 118.73(14) ?
    C27 C8 C5 . . 118.10(14) ?
    C24 C22 C23 . . 120.60(15) ?
    C21 C22 C24 . . 119.23(15) ?
    C21 C22 C23 . . 120.16(15) ?
    C27 C26 C28 . . 117.55(14) ?
    C27 C26 C18 . . 119.17(14) ?
    C18 C26 C28 . . 123.26(14) ?
    C8 C9 C10 . . 122.08(14) ?
    C17 C9 C8 . . 118.99(14) ?
    C17 C9 C10 . . 118.92(15) ?
    C30 C31 C32 . . 120.86(14) ?
    C30 C31 C33 . . 119.19(15) ?
    C33 C31 C32 . . 119.94(15) ?
    C2 C3 H3 . . 120.2 ?
    C2 C3 C4 . . 119.53(17) ?
    C4 C3 H3 . . 120.2 ?
    C24 C25 H25 . . 119.5 ?
    C24 C25 C19 . . 120.94(15) ?
    C19 C25 H25 . . 119.5 ?
    O5 C23 Sr1 . 1_565 65.42(9) ?
    O5 C23 O6 . . 122.20(15) ?
    O5 C23 C22 . . 119.59(15) ?
    O6 C23 Sr1 . 1_565 57.14(8) ?
    O6 C23 C22 . . 118.21(14) ?
    C22 C23 Sr1 . 1_565 172.18(11) ?
    C8 C27 C26 . . 122.21(15) ?
    C8 C27 H27 . . 118.9 ?
    C26 C27 H27 . . 118.9 ?
    C25 C19 C18 . . 121.83(14) ?
    C25 C19 C20 . . 118.21(15) ?
    C20 C19 C18 . . 119.91(15) ?
    C16 C10 C9 . . 119.67(15) ?
    C16 C10 C11 . . 118.95(15) ?
    C11 C10 C9 . . 121.38(16) ?
    C3 C2 C1 . . 120.94(17) ?
    C3 C2 C7 . . 119.59(16) ?
    C7 C2 C1 . . 119.46(16) ?
    C3 C4 H4 . . 119.4 ?
    C5 C4 C3 . . 121.16(16) ?
    C5 C4 H4 . . 119.4 ?
    O4 C14 C13 . . 119.38(15) ?
    O3 C14 O4 . . 123.88(15) ?
    O3 C14 C13 . . 116.68(15) ?
    C4 C5 C8 . . 119.14(15) ?
    C6 C5 C8 . . 121.91(16) ?
    C6 C5 C4 . . 118.95(16) ?
    C28 C29 H29 . . 119.7 ?
    C30 C29 C28 . . 120.56(16) ?
    C30 C29 H29 . . 119.7 ?
    C13 C15 H15 . . 120.0 ?
    C16 C15 H15 . . 120.0 ?
    C16 C15 C13 . . 120.00(17) ?
    C15 C13 C14 . . 121.99(16) ?
    C12 C13 C14 . . 118.85(15) ?
    C12 C13 C15 . . 119.08(15) ?
    C26 C18 C19 . . 123.52(14) ?
    C17 C18 C26 . . 118.15(14) ?
    C17 C18 C19 . . 118.32(15) ?
    C10 C16 H16 . . 119.6 ?
    C15 C16 C10 . . 120.86(16) ?
    C15 C16 H16 . . 119.6 ?
    C31 C30 C29 . . 120.23(15) ?
    C31 C30 H30 . . 119.9 ?
    C29 C30 H30 . . 119.9 ?
    C28 C34 H34 . . 119.8 ?
    C28 C34 C33 . . 120.36(16) ?
    C33 C34 H34 . . 119.8 ?
    C13 C12 H12 . . 119.5 ?
    C11 C12 C13 . . 120.96(16) ?
    C11 C12 H12 . . 119.5 ?
    C9 C17 C18 . . 122.55(15) ?
    C9 C17 H17 . . 118.7 ?
    C18 C17 H17 . . 118.7 ?
    C10 C11 H11 . . 119.9 ?
    C12 C11 C10 . . 120.14(17) ?
    C12 C11 H11 . . 119.9 ?
    C31 C33 H33 . . 119.7 ?
    C34 C33 C31 . . 120.58(16) ?
    C34 C33 H33 . . 119.7 ?
    C22 C21 H21 . . 119.8 ?
    C20 C21 C22 . . 120.36(16) ?
    C20 C21 H21 . . 119.8 ?
    O1 C1 C2 . . 114.09(16) ?
    O2 C1 O1 . . 123.89(18) ?
    O2 C1 C2 . . 122.01(18) ?
    C19 C20 H20 . . 119.6 ?
    C21 C20 C19 . . 120.87(16) ?
    C21 C20 H20 . . 119.6 ?
    C5 C6 H6 . . 120.2 ?
    C5 C6 C7 . . 119.68(18) ?
    C7 C6 H6 . . 120.2 ?
    C2 C7 C6 . . 121.07(18) ?
    C2 C7 H7 . . 119.5 ?
    C6 C7 H7 . . 119.5 ?
loop_
    _geom_torsion_atom_site_label_1
    _geom_torsion_atom_site_label_2
    _geom_torsion_atom_site_label_3
    _geom_torsion_atom_site_label_4
    _geom_torsion_site_symmetry_1
    _geom_torsion_site_symmetry_2
    _geom_torsion_site_symmetry_3
    _geom_torsion_site_symmetry_4
    _geom_torsion
    _geom_torsion_publ_flag
    Sr1 O7 C32 Sr2 . . . 2_667 -127.9(2) ?
    Sr1 O7 C32 O9 . . . . -114.9(2) ?
    Sr1 O7 C32 C31 . . . . 65.6(3) ?
    Sr1 O5 C23 O6 1_565 . . . -6.63(18) ?
    Sr1 O5 C23 C22 1_565 . . . 173.24(14) ?
    Sr1 O6 C23 O5 1_565 . . . 7.2(2) ?
    Sr1 O6 C23 C22 1_565 . . . -172.70(13) ?
    Sr2 O4 C14 O3 2_676 . . . -11.3(2) ?
    Sr2 O4 C14 C13 2_676 . . . 166.13(10) ?
    Sr2 O9 C32 Sr2 1_645 . . 2_667 114.91(12) ?
    Sr2 O9 C32 O7 2_667 . . . -11.91(16) ?
    Sr2 O9 C32 O7 1_645 . . . 102.99(17) ?
    Sr2 O9 C32 C31 1_645 . . . -77.48(19) ?
    Sr2 O9 C32 C31 2_667 . . . 167.61(13) ?
    Sr2 O7 C32 O9 2_667 . . . 13.06(17) ?
    Sr2 O7 C32 C31 2_667 . . . -166.47(12) ?
    Sr2 O5 C23 Sr1 . . . 1_565 -107.4(4) ?
    Sr2 O5 C23 O6 . . . . -114.0(4) ?
    Sr2 O5 C23 C22 . . . . 65.9(5) ?
    Sr2 C32 C31 C30 2_667 . . . 122.0(5) ?
    Sr2 C32 C31 C33 2_667 . . . -58.9(6) ?
    O4 C14 C13 C15 . . . . -17.0(2) ?
    O4 C14 C13 C12 . . . . 166.39(15) ?
    O9 C32 C31 C30 . . . . 5.0(2) ?
    O9 C32 C31 C33 . . . . -175.99(16) ?
    O7 C32 C31 C30 . . . . -175.50(16) ?
    O7 C32 C31 C33 . . . . 3.6(2) ?
    O3 C14 C13 C15 . . . . 160.52(16) ?
    O3 C14 C13 C12 . . . . -16.0(2) ?
    C24 C22 C23 O5 . . . . -169.00(17) ?
    C24 C22 C23 O6 . . . . 10.9(3) ?
    C24 C22 C21 C20 . . . . -2.0(3) ?
    C24 C25 C19 C18 . . . . 175.55(16) ?
    C24 C25 C19 C20 . . . . -2.0(3) ?
    C32 C31 C30 C29 . . . . 176.78(16) ?
    C32 C31 C33 C34 . . . . -178.78(16) ?
    C28 C26 C27 C8 . . . . -179.53(15) ?
    C28 C26 C18 C19 . . . . -1.4(3) ?
    C28 C26 C18 C17 . . . . 177.02(16) ?
    C28 C29 C30 C31 . . . . 2.1(3) ?
    C28 C34 C33 C31 . . . . 1.9(3) ?
    C8 C9 C10 C16 . . . . -120.06(19) ?
    C8 C9 C10 C11 . . . . 59.4(2) ?
    C8 C9 C17 C18 . . . . 1.5(3) ?
    C8 C5 C6 C7 . . . . -179.76(19) ?
    C22 C24 C25 C19 . . . . 1.5(3) ?
    C22 C21 C20 C19 . . . . 1.5(3) ?
    C26 C28 C29 C30 . . . . -178.16(16) ?
    C26 C28 C34 C33 . . . . 176.15(17) ?
    C26 C18 C17 C9 . . . . 2.6(3) ?
    C9 C8 C27 C26 . . . . 2.7(3) ?
    C9 C8 C5 C4 . . . . -119.61(19) ?
    C9 C8 C5 C6 . . . . 60.5(2) ?
    C9 C10 C16 C15 . . . . 177.99(15) ?
    C9 C10 C11 C12 . . . . -178.55(16) ?
    C3 C2 C1 O1 . . . . 4.7(3) ?
    C3 C2 C1 O2 . . . . -175.1(2) ?
    C3 C2 C7 C6 . . . . -1.2(3) ?
    C3 C4 C5 C8 . . . . 179.25(16) ?
    C3 C4 C5 C6 . . . . -0.8(3) ?
    C25 C24 C22 C23 . . . . -178.49(16) ?
    C25 C24 C22 C21 . . . . 0.5(3) ?
    C25 C19 C18 C26 . . . . 47.3(3) ?
    C25 C19 C18 C17 . . . . -131.15(18) ?
    C25 C19 C20 C21 . . . . 0.5(3) ?
    C23 C22 C21 C20 . . . . 177.01(19) ?
    C27 C8 C9 C10 . . . . 175.15(16) ?
    C27 C8 C9 C17 . . . . -4.1(2) ?
    C27 C8 C5 C4 . . . . 59.6(2) ?
    C27 C8 C5 C6 . . . . -120.3(2) ?
    C27 C26 C18 C19 . . . . 177.53(16) ?
    C27 C26 C18 C17 . . . . -4.0(2) ?
    C19 C18 C17 C9 . . . . -178.88(16) ?
    C10 C9 C17 C18 . . . . -177.77(16) ?
    C2 C3 C4 C5 . . . . 0.3(3) ?
    C4 C3 C2 C1 . . . . -179.59(17) ?
    C4 C3 C2 C7 . . . . 0.7(3) ?
    C4 C5 C6 C7 . . . . 0.3(3) ?
    C14 C13 C12 C11 . . . . 176.26(15) ?
    C5 C8 C9 C10 . . . . -5.7(3) ?
    C5 C8 C9 C17 . . . . 175.09(16) ?
    C5 C8 C27 C26 . . . . -176.56(15) ?
    C5 C6 C7 C2 . . . . 0.7(4) ?
    C29 C28 C26 C27 . . . . 69.2(2) ?
    C29 C28 C26 C18 . . . . -111.8(2) ?
    C29 C28 C34 C33 . . . . -2.1(3) ?
    C15 C13 C12 C11 . . . . -0.4(3) ?
    C13 C15 C16 C10 . . . . 1.1(3) ?
    C13 C12 C11 C10 . . . . 0.0(3) ?
    C18 C26 C27 C8 . . . . 1.5(3) ?
    C18 C19 C20 C21 . . . . -177.09(19) ?
    C16 C10 C11 C12 . . . . 0.9(2) ?
    C16 C15 C13 C14 . . . . -176.71(15) ?
    C16 C15 C13 C12 . . . . -0.2(2) ?
    C30 C31 C33 C34 . . . . 0.3(3) ?
    C34 C28 C26 C27 . . . . -108.97(19) ?
    C34 C28 C26 C18 . . . . 70.0(2) ?
    C34 C28 C29 C30 . . . . 0.1(3) ?
    C17 C9 C10 C16 . . . . 59.2(2) ?
    C17 C9 C10 C11 . . . . -121.37(19) ?
    C11 C10 C16 C15 . . . . -1.5(2) ?
    C33 C31 C30 C29 . . . . -2.3(3) ?
    C21 C22 C23 O5 . . . . 12.0(3) ?
    C21 C22 C23 O6 . . . . -168.11(18) ?
    C1 C2 C7 C6 . . . . 179.1(2) ?
    C20 C19 C18 C26 . . . . -135.20(19) ?
    C20 C19 C18 C17 . . . . 46.4(3) ?
    C7 C2 C1 O1 . . . . -175.59(19) ?
    C7 C2 C1 O2 . . . . 4.6(3) ?
loop_
    _geom_hbond_atom_site_label_D
    _geom_hbond_atom_site_label_H
    _geom_hbond_atom_site_label_A
    _geom_hbond_site_symmetry_A
    _geom_hbond_distance_DH
    _geom_hbond_distance_HA
    _geom_hbond_distance_DA
    _geom_hbond_angle_DHA
    _geom_hbond_publ_flag
    O1 H1 O4 1_545 0.84 1.79 2.6051(18) 164.0 yes
    O10 H10A O2 2_666 0.84(3) 1.97(3) 2.795(2) 168(3) yes
    O10 H10B O6 1_455 0.78(3) 2.01(3) 2.787(2) 173(3) yes
    O8 H8B O3 1_546 0.83(3) 1.77(3) 2.5948(19) 170(3) yes
_shelx_space_group_comment
;
The symmetry employed for this shelxl refinement is uniquely defined
by the following loop, which should always be used as a source of
symmetry information in preference to the above space-group names.
They are only intended as comments.
;
_shelx_estimated_absorpt_T_min     0.491
_shelx_estimated_absorpt_T_max     0.682
_shelx_hkl_file
;
  -1   0   0   10.80    0.60
  -1   0   0   11.30    0.70
  -1   0   0    9.40    0.50
   1   0   0   11.30    0.60
   1   0   0   10.30    0.50
   1   0   0    9.60    0.70
  -2   0   0 5556.04  115.79
   2   0   0 5545.25  114.99
   2   0   0 5530.45  116.09
   2   0   0 5720.53  115.09
  -3   0   0  488.35   11.50
   3   0   0  514.15   11.20
   3   0   0  495.45   11.00
   3   0   0  479.65   11.60
  -4   0   0  198.28    5.50
   4   0   0  198.98    5.60
   4   0   0  200.18    5.40
   4   0   0  202.08    6.30
  -5   0   0  156.78    5.10
  -5   0   0  145.19    5.80
   5   0   0  162.18    4.90
   5   0   0  161.88    5.20
  -6   0   0  462.55   12.40
  -6   0   0  432.56   11.30
   6   0   0  438.76   11.40
   6   0   0  434.56   12.50
   6   0   0  452.85   11.00
  -7   0   0   49.80    3.80
  -7   0   0   50.19    4.60
   7   0   0   44.30    4.40
   7   0   0   42.80    3.10
  -8   0   0   14.60    3.00
  -8   0   0   11.90    3.80
   8   0   0    8.90    3.90
   8   0   0   12.10    2.60
  -9   0   0  552.24   17.10
  -9   0   0  565.24   15.40
   9   0   0  567.04   14.80
   9   0   0  578.54   17.80
 -10   0   0   54.69    6.40
 -10   0   0   49.90    5.00
  10   0   0   45.00    4.50
  10   0   0   40.80    6.50
 -11   0   0   13.80    5.30
  11   0   0   22.30    6.30
 -12   0   0  173.68   12.40
  12   0   0  205.58   13.20
  12  -1   0  225.78   14.60
 -12   1   0  247.48   13.50
  11  -1   0    2.40    4.10
  11  -1   0    0.60    5.30
 -11   1   0    9.00    4.40
 -11   1   0    6.20    5.10
  10  -1   0   36.80    6.30
  10  -1   0   53.99    4.90
 -10   1   0   46.40    6.00
 -10   1   0   51.89    5.30
   9  -1   0  503.55   16.10
   9  -1   0  464.05   13.20
  -9   1   0  465.85   13.70
  -9   1   0  451.85   15.10
   8  -1   0   23.60    4.50
   8  -1   0   19.90    3.10
  -8   1   0   20.80    3.50
  -8   1   0   22.70    4.10
   7  -1   0  150.98    7.40
   7  -1   0  143.89    5.80
   7  -1   0  150.58    6.30
  -7   1   0  152.08    6.10
  -7   1   0  143.79    7.00
   6  -1   0  529.55   13.00
   6  -1   0  534.85   13.50
   6  -1   0  528.25   14.50
  -6   1   0  528.45   14.20
  -6   1   0  522.45   13.30
   5  -1   0   29.40    2.60
   5  -1   0   27.20    3.00
   5  -1   0   17.00    2.00
  -5   1   0   25.60    2.80
   4  -1   0   11.70    1.80
   4  -1   0   12.90    1.90
   4  -1   0   12.10    1.50
  -4   1   0   11.10    1.70
   3  -1   0 1933.91   40.00
   3  -1   0 1932.21   40.40
   3  -1   0 1840.62   39.70
  -3   1   0 1921.41   40.20
   2  -1   0 1044.90   22.20
   2  -1   0 1059.69   22.30
   2  -1   0 1044.50   22.50
  -2   1   0 1064.19   22.40
   1  -1   0  102.09    2.80
   1  -1   0  103.39    2.60
   1  -1   0  103.49    2.70
  -1   1   0   96.49    2.60
   0  -1   0 2257.67   45.30
   0  -1   0 2292.37   45.40
   0  -1   0 2197.58   45.20
   0   1   0 2117.19   44.90
   0   1   0 2076.09   45.20
   0   1   0 2180.08   44.60
  -1  -1   0   79.89    2.20
  -1  -1   0   77.99    1.70
   1   1   0   76.09    1.70
   1   1   0   76.09    1.70
   1   1   0   81.69    2.30
  -2  -1   0 6225.78  126.69
  -2  -1   0 6141.69  128.89
  -2  -1   0 6172.68  126.99
   2   1   0 6169.78  126.29
   2   1   0 6226.88  126.79
  -3  -1   0  760.72   17.10
  -3  -1   0  767.02   16.40
   3   1   0  766.32   17.30
   3   1   0  781.02   16.30
  -4  -1   0  111.39    3.50
  -4  -1   0  109.29    4.30
   4   1   0  109.99    3.30
   4   1   0  109.49    4.40
  -5  -1   0   15.70    2.30
  -5  -1   0   15.00    1.80
   5   1   0   20.00    2.60
   5   1   0   13.10    1.50
  -6  -1   0 1185.18   26.30
  -6  -1   0 1185.68   27.70
   6   1   0 1258.57   28.10
   6   1   0 1181.38   26.00
  -7  -1   0  221.28    7.10
  -7  -1   0  229.28    8.70
   7   1   0  216.98    8.70
   7   1   0  229.68    6.80
  -8  -1   0   11.40    3.70
  -8  -1   0   12.90    2.80
   8   1   0    7.90    2.40
   8   1   0    3.60    3.40
  -9  -1   0  359.66   12.90
  -9  -1   0  353.46   10.80
   9   1   0  358.76   13.20
   9   1   0  361.36   10.30
 -10  -1   0   54.39    6.60
  10   1   0   47.20    6.30
  10   1   0   44.40    5.70
 -11  -1   0  198.28   11.40
  11   1   0  175.88   12.10
 -12  -1   0   78.49    8.90
  12   1   0   81.69    9.30
  12  -2   0   72.29   10.60
  12  -2   0   88.09    9.80
 -12   2   0   87.09    9.10
  11  -2   0   65.99    6.20
  11  -2   0   62.49    8.20
 -11   2   0   77.39    7.00
 -11   2   0   65.09    7.70
  10  -2   0    0.00    5.00
  10  -2   0    3.20    3.60
 -10   2   0    5.40    4.30
 -10   2   0    7.10    4.20
   9  -2   0  382.86   14.10
   9  -2   0  403.66   12.10
  -9   2   0  364.46   13.30
  -9   2   0  386.16   12.80
   8  -2   0  109.49    7.50
   8  -2   0  114.59    6.60
   8  -2   0  115.29    6.20
  -8   2   0  120.89    6.40
  -8   2   0  112.99    6.90
   7  -2   0    2.00    2.30
   7  -2   0    0.90    2.90
   7  -2   0    0.20    2.50
  -7   2   0    3.30    2.80
  -7   2   0    1.00    2.50
   6  -2   0  337.87    9.90
   6  -2   0  323.17    9.20
   6  -2   0  329.17   10.60
  -6   2   0  345.57    9.70
  -6   2   0  322.67   10.20
   5  -2   0   54.09    3.70
   5  -2   0   53.69    4.20
   5  -2   0   57.99    3.40
  -5   2   0   56.99    3.90
   4  -2   0  184.98    5.60
   4  -2   0  194.78    6.30
   4  -2   0  182.88    5.90
  -4   2   0  187.38    6.10
   3  -2   0  687.83   15.70
   3  -2   0  700.43   16.10
  -3   2   0  694.83   15.80
   2  -2   0   89.99    3.00
   2  -2   0  103.49    3.20
   2  -2   0   95.79    3.40
  -2   2   0  102.29    3.20
   1  -2   0  102.39    2.80
   1  -2   0  103.69    3.20
   1  -2   0   96.89    2.80
  -1   2   0   96.29    2.80
   0  -2   0  278.67    6.20
   0  -2   0  285.37    6.60
   0  -2   0  275.87    6.10
   0  -2   0  263.17    6.10
   0   2   0  276.47    6.30
  -1  -2   0   24.20    1.30
  -1  -2   0   23.20    0.80
   1   2   0   22.60    0.80
   1   2   0   22.50    0.80
   1   2   0   22.30    0.80
  -2  -2   0   35.10    1.10
  -2  -2   0   30.00    1.80
  -2  -2   0   33.80    1.00
   2   2   0   31.70    1.00
   2   2   0   30.00    1.00
  -3  -2   0 1141.19   24.30
  -3  -2   0 1118.79   23.10
  -3  -2   0 1129.69   23.30
   3   2   0 1068.09   24.40
   3   2   0 1106.39   23.00
  -4  -2   0   69.69    3.50
  -4  -2   0   69.99    2.40
   4   2   0   67.19    2.30
   4   2   0   68.99    3.80
  -5  -2   0   11.80    2.40
   5   2   0   11.20    1.30
   5   2   0   15.90    2.50
  -6  -2   0   52.89    3.00
  -6  -2   0   47.00    3.90
   6   2   0   49.40    2.70
   6   2   0   53.39    4.30
  -7  -2   0   76.29    5.20
  -7  -2   0   83.19    4.10
   7   2   0   82.99    3.70
   7   2   0   77.89    5.70
  -8  -2   0 1441.26   34.00
  -8  -2   0 1434.96   31.70
   8   2   0 1463.05   31.30
   8   2   0 1415.16   34.20
  -9  -2   0    7.90    3.90
   9   2   0    7.60    2.50
   9   2   0    4.00    4.00
 -10  -2   0  184.68   10.30
  10   2   0  172.18   10.80
 -11  -2   0  137.09   10.50
  11   2   0  131.29   10.00
 -12  -2   0  126.49   10.50
  12   2   0  139.19   10.90
  12  -3   0  121.39    8.60
  12  -3   0  117.29   11.30
 -12   3   0  101.39    9.70
 -12   3   0  113.39    9.00
  11  -3   0    5.00    4.70
  11  -3   0    4.10    5.90
 -11   3   0    1.20    5.20
 -11   3   0   -2.50    4.70
  10  -3   0    1.90    5.10
  10  -3   0    2.90    3.90
 -10   3   0   -2.00    4.30
 -10   3   0   -3.00    3.80
   9  -3   0  364.36   13.90
   9  -3   0  349.77   11.60
  -9   3   0  341.37   13.20
  -9   3   0  368.96   12.40
   8  -3   0   -2.90    3.10
   8  -3   0    2.40    3.00
   8  -3   0    8.40    3.80
  -8   3   0    3.10    3.20
  -8   3   0    1.80    3.40
   7  -3   0   18.50    3.10
   7  -3   0   18.50    3.90
   7  -3   0   15.10    3.40
  -7   3   0   18.70    3.40
  -7   3   0   19.90    3.30
   6  -3   0  192.58    7.40
   6  -3   0  197.18    6.90
   6  -3   0  209.98    8.10
  -6   3   0  184.48    7.50
   5  -3   0   77.89    4.50
   5  -3   0   76.79    4.80
   5  -3   0   78.39    4.30
  -5   3   0   79.49    4.50
   4  -3   0  324.97    9.00
   4  -3   0  345.67    9.50
   4  -3   0  321.87    8.70
  -4   3   0  308.07    8.90
   3  -3   0  666.73   15.20
   3  -3   0  688.63   15.50
   3  -3   0  661.73   15.80
  -3   3   0  648.84   15.40
   2  -3   0  310.27    8.10
   2  -3   0  288.77    7.50
   2  -3   0  308.17    7.50
  -2   3   0  293.77    7.50
   1  -3   0  495.15   11.10
   1  -3   0  480.85   11.10
   1  -3   0  509.15   11.70
   0  -3   0 2349.96   49.00
   0  -3   0 2317.77   48.30
   0  -3   0 2359.06   48.20
   0  -3   0 2361.26   48.40
  -1  -3   0  425.36    9.50
  -1  -3   0  405.46    8.80
   1   3   0  397.66    8.80
   1   3   0  413.96    9.60
   1   3   0  413.56    8.90
  -2  -3   0  208.08    4.60
  -2  -3   0  218.08    5.90
  -2  -3   0  210.68    4.60
   2   3   0  215.08    4.60
   2   3   0  216.48    4.70
   2   3   0  214.78    5.90
   2   3   0  219.58    4.70
  -3  -3   0 1642.84   33.90
  -3  -3   0 1674.03   34.00
  -3  -3   0 1680.13   35.60
  -3  -3   0 1682.83   34.00
   3   3   0 1626.24   35.70
  -4  -3   0  775.42   16.30
  -4  -3   0  772.82   18.00
   4   3   0  764.32   16.10
   4   3   0  772.92   18.30
  -5  -3   0   18.10    1.50
  -5  -3   0   10.50    2.40
   5   3   0   14.20    1.20
   5   3   0   13.00    2.50
  -6  -3   0  175.58    7.00
  -6  -3   0  169.38    5.00
   6   3   0  167.98    7.10
   6   3   0  171.28    4.70
  -7  -3   0   37.10    2.70
  -7  -3   0   39.10    4.10
   7   3   0   37.50    2.40
   7   3   0   34.00    4.30
  -8  -3   0  185.58    8.70
   8   3   0  186.38    5.90
   8   3   0  191.68    9.00
  -9  -3   0   27.30    4.90
   9   3   0   39.40    5.40
 -10  -3   0    0.80    4.60
  10   3   0    7.40    4.80
 -11  -3   0   50.89    7.30
  11   3   0   51.19    7.20
 -12  -3   0   92.89    9.30
  12   3   0  105.39   10.10
  12  -4   0  132.09   11.80
 -12   4   0  123.59   10.40
  11  -4   0   -0.50    5.00
  11  -4   0    3.80    6.20
 -11   4   0    4.30    5.60
 -11   4   0    3.90    5.20
  10  -4   0   38.70    6.90
  10  -4   0   35.90    5.30
 -10   4   0   34.00    5.90
 -10   4   0   37.30    5.90
   9  -4   0  345.87   12.20
   9  -4   0  348.87   12.70
   9  -4   0  328.17   13.70
  -9   4   0  352.46   12.50
  -9   4   0  344.87   13.00
   8  -4   0   57.19    5.40
   8  -4   0   62.99    5.10
   8  -4   0   55.09    6.10
  -8   4   0   64.49    5.60
  -8   4   0   67.69    6.10
   7  -4   0   25.10    4.00
   7  -4   0   26.40    4.40
   7  -4   0   28.90    3.80
  -7   4   0   28.80    4.00
  -7   4   0   26.80    3.70
   6  -4   0 1142.49   26.30
   6  -4   0 1156.48   26.90
   6  -4   0 1136.49   27.70
  -6   4   0 1133.39   27.00
   5  -4   0   81.89    4.50
   5  -4   0   79.09    5.20
   5  -4   0   71.09    4.80
  -5   4   0   75.99    4.70
   4  -4   0   17.50    2.20
   4  -4   0   15.60    2.60
   4  -4   0   20.80    2.70
  -4   4   0   12.80    2.30
   3  -4   0 2067.89   44.20
   3  -4   0 2126.49   44.00
   3  -4   0 2042.60   44.80
  -3   4   0 2063.29   44.20
   2  -4   0  298.37    8.50
   2  -4   0  296.97    7.70
   2  -4   0  305.27    8.00
  -2   4   0  297.07    7.80
   1  -4   0  413.66   10.40
   1  -4   0  385.96    9.70
   1  -4   0  416.36    9.60
   1  -4   0  413.86    9.60
   0  -4   0  268.87    7.20
   0  -4   0  256.07    6.40
   0  -4   0  254.47    6.50
   0  -4   0  254.87    6.30
  -1  -4   0  161.68    4.60
  -1  -4   0  160.78    4.00
  -1  -4   0  151.28    4.00
   1   4   0  150.48    3.90
   1   4   0  156.08    4.80
  -2  -4   0   70.29    2.00
  -2  -4   0   68.39    3.20
   2   4   0   72.79    2.20
   2   4   0   68.39    3.30
   2   4   0   69.29    2.10
  -3  -4   0 1759.02   37.70
   3   4   0 1747.23   37.80
  -4  -4   0    4.50    1.90
   4   4   0    7.00    2.00
  -5  -4   0  295.67    9.00
  -5  -4   0  297.37    6.70
   5   4   0  279.97    6.40
   5   4   0  276.07    9.20
  -6  -4   0  108.09    5.90
  -6  -4   0   99.89    3.40
   6   4   0   94.19    5.80
   6   4   0  103.39    3.10
  -7  -4   0  186.98    8.20
   7   4   0  202.48    8.60
   7   4   0  194.28    5.20
  -8  -4   0  187.48    9.10
   8   4   0  198.08    9.40
  -9  -4   0  488.75   16.20
   9   4   0  533.35   16.70
 -10  -4   0    1.60    4.80
  10   4   0    0.70    4.70
 -11  -4   0  125.79    9.70
  11   4   0  127.29    9.90
 -12  -4   0   99.09    9.80
  12   4   0  114.79   10.30
  11  -5   0   34.60    7.90
  11  -5   0   25.20    6.20
 -11   5   0   35.90    6.60
 -11   5   0   32.60    6.60
  10  -5   0   79.69    7.10
  10  -5   0   85.29    9.10
 -10   5   0   92.29    8.00
 -10   5   0   74.39    7.50
   9  -5   0  388.36   13.90
   9  -5   0  388.26   13.40
   9  -5   0  380.46   15.20
  -9   5   0  390.06   13.70
  -9   5   0  380.16   14.20
   8  -5   0   10.60    3.70
   8  -5   0    4.80    4.20
   8  -5   0   -1.90    4.30
  -8   5   0    5.10    3.90
  -8   5   0    8.80    4.10
   7  -5   0   47.80    5.30
   7  -5   0   50.89    4.60
   7  -5   0   45.50    5.50
  -7   5   0   51.69    5.10
  -7   5   0   47.10    5.00
   6  -5   0  600.74   17.50
   6  -5   0  639.24   16.40
   6  -5   0  636.94   16.90
  -6   5   0  621.34   16.80
   5  -5   0  124.29    5.70
   5  -5   0  114.99    5.70
   5  -5   0  121.09    6.50
  -5   5   0  120.19    5.80
   4  -5   0  180.68    6.30
   4  -5   0  158.38    6.40
   4  -5   0  171.68    7.20
  -4   5   0  166.08    6.30
   3  -5   0  241.68    8.20
   3  -5   0  242.58    7.50
   3  -5   0  259.97    7.50
  -3   5   0  254.57    7.60
   2  -5   0   64.89    3.60
   2  -5   0   71.19    4.20
   2  -5   0   67.09    3.40
   2  -5   0   74.29    3.50
  -2   5   0   66.89    3.40
   1  -5   0 1578.24   34.30
   1  -5   0 1544.15   33.20
   1  -5   0 1591.04   33.20
   1  -5   0 1526.85   33.30
   0  -5   0  684.13   16.10
   0  -5   0  653.83   14.80
   0  -5   0  676.23   15.10
   0  -5   0  657.73   14.90
  -1  -5   0  336.87    8.10
  -1  -5   0  352.36    8.10
  -1  -5   0  343.27    8.70
   1   5   0  345.27    8.00
   1   5   0  345.47    9.00
  -2  -5   0   78.59    2.50
  -2  -5   0   85.39    3.70
   2   5   0   83.79    3.80
   2   5   0   80.29    2.50
  -3  -5   0  958.20   20.10
  -3  -5   0  972.40   22.20
   3   5   0  967.90   22.30
   3   5   0  991.80   20.10
  -4  -5   0   30.10    3.10
   4   5   0   28.50    3.00
  -5  -5   0  533.75   13.90
   5   5   0  498.45   14.00
  -6  -5   0   13.00    3.10
   6   5   0   11.20    3.20
  -7  -5   0   45.90    4.70
   7   5   0   45.20    4.80
  -8  -5   0  378.26   13.10
   8   5   0  405.86   13.90
  -9  -5   0   34.10    5.60
   9   5   0   36.20    5.50
 -10  -5   0    8.90    5.20
  10   5   0   13.00    5.40
 -11  -5   0  238.78   13.50
  11   5   0  252.27   13.40
 -12  -5   0   14.50    6.90
  12   5   0   25.10    7.20
  11  -6   0   21.50    6.10
  11  -6   0   16.20    7.50
 -11   6   0    9.90    6.20
 -11   6   0   16.20    6.20
  10  -6   0   71.09    7.30
  10  -6   0   75.39    8.80
 -10   6   0   72.29    7.90
 -10   6   0   53.39    7.10
   9  -6   0  146.39    9.70
   9  -6   0  137.89    8.90
   9  -6   0  133.89   10.40
  -9   6   0  144.09    9.30
  -9   6   0  159.28    9.70
   8  -6   0    3.20    3.90
   8  -6   0    8.10    4.70
   8  -6   0    4.70    4.80
  -8   6   0   -5.00    4.00
  -8   6   0    6.60    4.10
   7  -6   0  153.08    7.80
   7  -6   0  155.28    9.00
   7  -6   0  139.29    7.70
  -7   6   0  136.39    7.90
  -7   6   0  141.69    7.90
   6  -6   0  508.55   14.20
   6  -6   0  482.35   15.50
   6  -6   0  484.95   14.60
  -6   6   0  506.35   14.50
   5  -6   0   73.59    5.30
   5  -6   0   63.69    5.50
   5  -6   0   56.79    4.30
  -5   6   0   63.29    4.90
   4  -6   0  302.37    9.60
   4  -6   0  299.57    9.30
   4  -6   0  311.57   10.40
  -4   6   0  293.67    9.20
   3  -6   0  107.19    5.00
   3  -6   0  118.19    5.10
   3  -6   0  105.49    5.80
  -3   6   0  110.49    4.90
   2  -6   0    7.80    2.20
   2  -6   0    9.80    2.00
   2  -6   0    9.90    2.00
   2  -6   0    3.90    2.30
  -2   6   0    7.40    1.80
   1  -6   0  294.37    7.90
   1  -6   0  293.97    9.00
   1  -6   0  290.67    8.00
   1  -6   0  284.47    8.00
   0  -6   0   41.60    2.60
   0  -6   0   49.20    3.00
   0  -6   0   45.10    3.50
   0  -6   0   41.00    2.70
  -1  -6   0   12.30    1.60
  -1  -6   0   12.60    1.90
  -1  -6   0   13.70    1.60
   1   6   0   12.50    2.00
   1   6   0   12.20    1.50
  -2  -6   0 1552.64   32.60
  -2  -6   0 1595.74   34.00
   2   6   0 1525.95   32.60
   2   6   0 1576.94   34.40
  -3  -6   0   82.59    4.40
  -3  -6   0   70.29    2.40
   3   6   0   79.49    2.50
   3   6   0   79.19    4.40
  -4  -6   0  626.34   15.80
   4   6   0  613.74   15.90
  -5  -6   0  725.53   18.20
   5   6   0  703.13   18.30
  -6  -6   0   40.80    4.30
   6   6   0   41.70    4.60
  -7  -6   0   66.19    5.60
   7   6   0   63.29    5.60
  -8  -6   0  208.08    9.80
   8   6   0  239.18   10.50
  -9  -6   0   37.80    5.80
   9   6   0   39.50    5.90
 -10  -6   0   10.50    5.30
  10   6   0   14.50    5.80
 -11  -6   0   92.99    8.90
  11   6   0   86.49    8.90
  10  -7   0   52.49    8.40
  10  -7   0   29.50    6.70
 -10   7   0   45.70    6.90
 -10   7   0   31.60    6.60
   9  -7   0  248.28   11.90
   9  -7   0  235.88   12.10
   9  -7   0  236.78   13.10
  -9   7   0  239.58   11.60
  -9   7   0  230.98   11.50
   8  -7   0   27.80    5.10
   8  -7   0   32.00    6.10
   8  -7   0   21.40    5.40
  -8   7   0   25.40    5.00
  -8   7   0   21.70    5.00
   7  -7   0   10.80    4.60
   7  -7   0   11.60    4.10
   7  -7   0   11.30    4.90
  -7   7   0   10.60    4.20
  -7   7   0   15.60    4.20
   6  -7   0  294.27   10.60
   6  -7   0  313.37   11.30
   6  -7   0  289.77   12.00
  -6   7   0  285.77   10.60
   5  -7   0   14.60    3.40
   5  -7   0   23.20    4.30
   5  -7   0   15.50    3.90
  -5   7   0   12.70    3.10
   4  -7   0  102.09    5.70
   4  -7   0  104.89    6.10
   4  -7   0  102.79    6.80
  -4   7   0   99.49    5.50
   3  -7   0   95.09    5.10
   3  -7   0   91.89    6.10
   3  -7   0   94.89    5.30
  -3   7   0   89.89    4.80
   2  -7   0    7.40    2.20
   2  -7   0    5.60    2.80
   2  -7   0    7.70    2.10
   2  -7   0    4.50    2.40
  -2   7   0    8.70    2.10
   1  -7   0  448.46   11.40
   1  -7   0  441.66   11.30
   1  -7   0  447.66   12.70
   1  -7   0  440.96   11.50
   0  -7   0   50.69    3.40
   0  -7   0   52.49    3.20
   0  -7   0   53.79    3.40
   0  -7   0   58.29    4.60
   0   7   0   53.59    3.70
  -1  -7   0   41.00    2.90
  -1  -7   0   44.00    2.80
  -1  -7   0   43.90    3.30
   1   7   0   47.80    3.60
   1   7   0   40.10    2.60
  -2  -7   0  503.65   12.60
  -2  -7   0  483.45   11.30
   2   7   0  493.55   13.10
   2   7   0  490.95   11.30
  -3  -7   0   15.50    1.40
  -3  -7   0   18.30    2.80
   3   7   0   16.50    2.70
   3   7   0   19.30    1.60
  -4  -7   0    0.60    2.40
   4   7   0    5.30    2.50
  -5  -7   0 1013.80   24.20
   5   7   0  978.10   24.40
  -6  -7   0   56.49    5.10
   6   7   0   55.19    5.10
  -7  -7   0  154.18    8.50
   7   7   0  171.78    8.70
  -8  -7   0  232.18   10.70
   8   7   0  236.68   10.90
  -9  -7   0    7.30    4.80
   9   7   0   -3.30    4.40
 -10  -7   0    6.10    5.40
  10   7   0   12.10    5.70
 -11  -7   0  241.58   13.50
  11   7   0  290.27   14.80
  10  -8   0   57.29    7.60
  10  -8   0   68.69    9.50
 -10   8   0   66.39    8.20
 -10   8   0   52.39    7.70
   9  -8   0   30.60    7.50
   9  -8   0   35.70    7.10
   9  -8   0   25.30    5.90
  -9   8   0   34.60    6.30
  -9   8   0   26.30    5.70
   8  -8   0  141.19    9.20
   8  -8   0  135.09    9.90
   8  -8   0  134.79   10.20
  -8   8   0  144.89    8.90
  -8   8   0  130.99    8.90
   7  -8   0  159.58    9.00
   7  -8   0  174.98    9.10
   7  -8   0  166.28   10.70
  -7   8   0  154.28    9.10
  -7   8   0  151.08    8.80
   6  -8   0  258.67   10.70
   6  -8   0  212.28    9.80
   6  -8   0  207.28   10.90
  -6   8   0  227.78    9.50
   5  -8   0  108.39    7.50
   5  -8   0  109.49    6.90
   5  -8   0  106.59    8.10
  -5   8   0  123.99    6.70
   4  -8   0  134.69    7.00
   4  -8   0  124.19    7.90
   4  -8   0  135.19    7.20
  -4   8   0  114.79    6.30
   3  -8   0   23.40    3.80
   3  -8   0   22.40    3.30
   3  -8   0   26.00    4.20
  -3   8   0   24.70    3.20
   2  -8   0   61.69    4.70
   2  -8   0   60.79    5.10
   2  -8   0   61.29    4.40
   2  -8   0   56.89    4.10
  -2   8   0   59.89    4.20
   1  -8   0  622.84   15.50
   1  -8   0  634.14   15.70
   1  -8   0  646.14   17.20
   1  -8   0  629.44   15.40
   0  -8   0  189.88    6.20
   0  -8   0  185.78    7.90
   0  -8   0  185.38    6.40
   0  -8   0  181.58    6.30
   0   8   0  182.58    6.90
   0   8   0  175.58    5.90
  -1  -8   0   -0.20    2.00
  -1  -8   0   -0.70    1.80
   1   8   0    2.50    1.60
   1   8   0    0.20    2.10
  -2  -8   0  521.85   12.60
  -2  -8   0  554.34   13.90
   2   8   0  553.84   14.60
   2   8   0  549.95   12.70
  -3  -8   0    6.30    2.60
  -3  -8   0    7.20    1.60
   3   8   0    6.30    1.60
   3   8   0    8.00    2.60
  -4  -8   0    1.20    2.60
   4   8   0    6.60    2.90
  -5  -8   0  632.74   17.00
   5   8   0  616.24   17.40
  -6  -8   0   72.79    5.90
   6   8   0   64.49    5.80
  -7  -8   0    2.20    3.90
   7   8   0    4.80    4.10
  -8  -8   0  203.88   10.50
   8   8   0  205.38   10.60
  -9  -8   0   13.10    5.30
   9   8   0   27.10    5.90
 -10  -8   0   43.00    6.90
  10   8   0   44.40    7.20
 -11  -8   0  124.29   10.30
  11   8   0  130.59   10.60
   9  -9   0   78.99    8.20
   9  -9   0   80.99    8.80
   9  -9   0   77.39    9.40
  -9   9   0   78.09    8.30
  -9   9   0   75.69    8.10
   8  -9   0   15.70    6.30
   8  -9   0    7.10    5.40
   8  -9   0    6.60    6.00
  -8   9   0   15.70    5.60
  -8   9   0   12.30    5.00
   7  -9   0  267.37   13.40
   7  -9   0  258.87   11.50
   7  -9   0  280.37   11.70
  -7   9   0  251.97   11.20
  -7   9   0  261.07   11.80
   6  -9   0   -1.10    4.50
   6  -9   0    9.10    4.60
   6  -9   0    5.10    4.20
  -6   9   0    2.00    3.50
   5  -9   0   35.90    5.50
   5  -9   0   26.50    5.40
   5  -9   0   33.20    4.70
  -5   9   0   36.40    4.50
   4  -9   0  468.15   13.90
   4  -9   0  487.35   14.60
   4  -9   0  456.85   15.40
  -4   9   0  474.15   13.90
   3  -9   0   -1.50    2.80
   3  -9   0   -0.30    3.50
   3  -9   0    2.80    3.70
  -3   9   0    1.30    2.50
   2  -9   0  164.58    7.00
   2  -9   0  177.88    7.20
   2  -9   0  159.08    7.30
   2  -9   0  169.38    8.60
  -2   9   0  177.28    7.10
   1  -9   0  917.91   21.40
   1  -9   0  893.01   21.40
   1  -9   0  924.11   21.70
   1  -9   0  901.91   23.30
  -1   9   0  881.31   21.10
   0  -9   0   19.10    2.90
   0  -9   0   15.60    2.60
   0  -9   0   12.80    3.70
   0  -9   0   13.70    2.70
   0   9   0   10.00    2.80
   0   9   0   16.20    2.50
  -1  -9   0    4.00    2.30
  -1  -9   0    3.50    2.40
   1   9   0    0.60    1.90
   1   9   0    3.20    2.50
  -2  -9   0 1018.70   22.80
  -2  -9   0 1038.30   24.00
   2   9   0 1037.40   24.90
   2   9   0 1023.90   22.80
  -3  -9   0    6.10    2.70
   3   9   0   11.30    2.00
   3   9   0    9.40    3.10
  -4  -9   0   33.10    4.00
   4   9   0   23.40    3.90
  -5  -9   0  579.04   16.20
   5   9   0  582.54   16.90
  -6  -9   0   18.80    4.10
   6   9   0   14.80    4.20
  -7  -9   0    2.10    4.10
   7   9   0    8.20    4.50
  -8  -9   0  391.46   14.60
   8   9   0  403.66   15.40
  -9  -9   0    4.10    5.20
   9   9   0    3.30    5.20
 -10  -9   0    5.20    6.70
  10   9   0    4.60    5.70
   9 -10   0   54.69    9.10
   9 -10   0   40.00    7.40
   9 -10   0   50.29    7.70
  -9  10   0   42.40    7.40
  -9  10   0   46.60    7.40
   8 -10   0   26.90    7.30
   8 -10   0   14.60    5.80
   8 -10   0   21.60    7.00
  -8  10   0   20.60    5.80
  -8  10   0   11.50    5.80
   7 -10   0  232.88   12.30
   7 -10   0  228.78   13.50
   7 -10   0  229.78   11.30
  -7  10   0  219.28   11.20
  -7  10   0  196.38   10.50
   6 -10   0    0.70    5.20
   6 -10   0   -3.30    4.50
   6 -10   0   -1.20    4.40
  -6  10   0    3.30    4.50
  -6  10   0    6.60    4.10
   5 -10   0    7.20    5.00
   5 -10   0   -1.70    4.60
   5 -10   0    2.40    4.20
  -5  10   0    1.40    3.30
   4 -10   0  236.08   10.10
   4 -10   0  248.58   11.60
   4 -10   0  256.77   10.60
  -4  10   0  235.18    9.70
   3 -10   0   -3.80    3.90
   3 -10   0    2.50    3.80
   3 -10   0   -0.40    3.20
  -3  10   0    0.70    2.80
   2 -10   0    2.30    3.90
   2 -10   0   -0.90    3.50
   2 -10   0    2.30    2.90
   2 -10   0    2.90    2.90
  -2  10   0    1.70    2.60
  -2  10   0    0.30    2.60
   1 -10   0  597.84   17.90
   1 -10   0  612.94   16.00
   1 -10   0  639.54   16.40
   1 -10   0  616.94   15.90
  -1  10   0  610.54   16.70
  -1  10   0  615.14   15.80
  -1  10   0  612.74   16.00
   0 -10   0   80.59    6.60
   0 -10   0   91.99    5.60
   0 -10   0   88.49    5.60
   0 -10   0   87.79    5.30
   0  10   0   88.39    5.00
   0  10   0   83.49    6.00
  -1 -10   0   29.70    3.30
  -1 -10   0   19.40    3.20
   1  10   0   29.50    3.90
   1  10   0   32.50    3.10
  -2 -10   0 1146.69   26.70
  -2 -10   0 1161.58   26.10
   2  10   0 1134.49   25.50
   2  10   0 1152.68   27.70
  -3 -10   0   -0.40    2.70
   3  10   0    2.70    3.20
  -4 -10   0    6.20    3.30
   4  10   0    7.50    3.60
  -5 -10   0  186.98    8.70
   5  10   0  207.18    9.50
  -6 -10   0   36.20    5.00
   6  10   0   32.80    5.20
  -7 -10   0   11.60    4.70
   7  10   0   11.20    4.80
  -8 -10   0  321.37   13.90
   8  10   0  340.67   14.40
   9  10   0    7.20    5.70
  10  10   0    3.80    6.00
   8 -11   0    7.20    7.20
   8 -11   0    8.50    6.30
   8 -11   0    7.30    7.30
  -8  11   0   13.70    5.60
  -8  11   0    7.70    5.90
  -8  11   0   10.70    5.50
   7 -11   0  197.08   12.40
   7 -11   0  188.18   11.40
   7 -11   0  189.38   13.30
  -7  11   0  174.28   10.80
  -7  11   0  170.68   11.00
   6 -11   0   10.00    6.00
   6 -11   0   13.00    6.40
   6 -11   0   22.30    5.70
  -6  11   0   16.40    4.90
  -6  11   0   16.80    4.80
   5 -11   0   29.50    5.30
   5 -11   0   24.60    6.30
   5 -11   0   18.90    6.00
  -5  11   0   26.70    5.30
  -5  11   0   24.40    4.70
   4 -11   0  352.86   13.30
   4 -11   0  349.17   12.50
   4 -11   0  363.76   14.50
  -4  11   0  341.87   12.00
  -4  11   0  346.77   12.00
   3 -11   0   52.49    5.80
   3 -11   0   43.60    6.20
   3 -11   0   48.60    5.20
  -3  11   0   47.90    4.90
  -3  11   0   50.29    5.00
   2 -11   0   32.50    4.30
   2 -11   0   24.30    4.60
   2 -11   0   34.50    4.40
   2 -11   0   32.90    5.90
  -2  11   0   30.10    4.00
  -2  11   0   31.00    4.10
   1 -11   0  342.67   11.20
   1 -11   0  332.67   13.00
   1 -11   0  325.67   10.80
   1 -11   0  337.47   10.90
  -1  11   0  330.17   10.50
  -1  11   0  334.67   11.60
  -1  11   0  339.17   10.90
   0 -11   0    3.60    3.00
   0 -11   0    6.00    3.40
   0  11   0    8.10    2.90
   0  11   0    5.50    3.20
  -1 -11   0   34.90    4.00
  -1 -11   0   42.30    4.00
   1  11   0   35.90    4.50
   1  11   0   43.70    3.80
  -2 -11   0  128.19    6.80
   2  11   0  135.79    7.70
  -3 -11   0   11.30    3.40
   3  11   0   10.50    3.80
  -4 -11   0  247.58    9.80
   4  11   0  251.67   10.80
  -5 -11   0   76.69    6.10
   5  11   0   97.99    7.70
   6  11   0   74.59    7.00
   7  11   0   74.19    7.40
   8  11   0  201.78   12.20
   9  11   0    7.60    6.20
   7 -12   0   98.79    8.90
   7 -12   0   89.69    9.50
   7 -12   0  110.19   10.90
  -7  12   0   92.79    8.30
  -7  12   0  102.39    9.00
  -7  12   0   96.19    8.30
   6 -12   0   20.30    7.20
   6 -12   0    6.20    6.60
   6 -12   0    5.00    5.30
  -6  12   0   13.40    5.50
  -6  12   0   20.00    5.10
  -6  12   0   16.10    5.10
   5 -12   0   30.50    7.00
   5 -12   0   22.80    6.10
   5 -12   0   15.90    5.60
  -5  12   0   20.70    4.80
  -5  12   0   24.80    5.10
  -5  12   0   24.10    5.60
   4 -12   0   18.30    6.20
   4 -12   0   28.50    6.30
   4 -12   0   15.90    4.90
  -4  12   0   17.00    4.30
  -4  12   0   18.10    4.80
  -4  12   0   16.40    4.30
   3 -12   0   -5.00    4.70
   3 -12   0    4.00    5.40
   3 -12   0    0.70    4.20
  -3  12   0    4.40    3.60
  -3  12   0    0.50    3.50
   2 -12   0  180.38    9.40
   2 -12   0  186.08    9.20
   2 -12   0  168.78   11.10
  -2  12   0  197.88    9.50
  -2  12   0  193.38    8.70
  -2  12   0  186.98    8.50
   1 -12   0  238.58    9.60
   1 -12   0  259.47   10.30
   1 -12   0  236.08   11.90
  -1  12   0  241.58    9.20
  -1  12   0  227.58    9.30
  -1  12   0  239.48   10.20
   0 -12   0   93.59    6.70
   0 -12   0   96.29    6.90
   0  12   0   97.19    6.20
   0  12   0  122.29    7.60
  -1 -12   0    4.10    3.50
   1  12   0   -1.60    3.30
  -2 -12   0  187.98    8.50
   2  12   0  193.78    9.50
  -3 -12   0   13.40    3.80
   3  12   0   11.00    4.20
   4  12   0   67.59    6.50
   5  12   0  101.29    8.00
   6  12   0   24.80    5.70
   7  12   0   67.89    7.70
   8  12   0   73.39    8.30
   6 -13   0   23.30    7.20
   6 -13   0    5.70    6.50
   6 -13   0    5.80    7.50
  -6  13   0   10.70    5.10
  -6  13   0   13.80    5.90
  -6  13   0   10.90    5.40
   5 -13   0   -3.50    6.00
   5 -13   0   -2.10    6.40
   5 -13   0    3.80    5.60
  -5  13   0    0.60    4.30
  -5  13   0   -5.00    5.00
  -5  13   0   -3.40    4.30
   4 -13   0   90.69    8.00
   4 -13   0  113.39   10.10
   4 -13   0  112.99    9.10
  -4  13   0  101.49    7.70
  -4  13   0  106.19    8.40
  -4  13   0  111.29    8.40
   3 -13   0   16.50    6.60
   3 -13   0   17.40    5.30
   3 -13   0   25.00    5.80
  -3  13   0   20.80    4.70
  -3  13   0   15.00    4.60
  -3  13   0   16.30    4.60
   2 -13   0   20.70    6.30
   2 -13   0   33.10    5.90
  -2  13   0   26.30    4.60
  -2  13   0   24.60    4.80
  -2  13   0   31.90    5.40
  -2  13   0   24.30    4.60
   1 -13   0  407.36   13.70
   1 -13   0  447.86   14.50
  -1  13   0  450.75   13.60
  -1  13   0  453.75   15.00
  -1  13   0  412.56   13.60
  -1  13   0  441.76   13.90
   0 -13   0    3.10    4.20
   0  13   0    8.00    3.60
   0  13   0    2.10    4.00
   1  13   0    6.10    4.00
   2  13   0   78.19    6.90
   3  13   0    0.00    4.30
   4  13   0  100.99    7.90
   5  13   0   25.30    5.90
   6  13   0   53.19    7.10
   7  13   0   45.60    7.30
   4 -14   0  776.52   22.70
   4 -14   0  732.53   22.70
  -4  14   0  717.63   22.10
  -4  14   0  746.53   21.80
  -4  14   0  765.02   21.50
   3 -14   0   32.40    7.50
   3 -14   0   39.90    6.90
  -3  14   0   38.00    6.00
  -3  14   0   44.40    6.00
  -3  14   0   42.70    6.40
  -3  14   0   41.50    5.70
   2 -14   0   19.50    5.80
   2 -14   0   16.20    7.00
  -2  14   0   16.30    5.30
  -2  14   0   13.80    4.70
  -2  14   0   15.90    4.90
  -1  14   0  226.98   11.20
   0  14   0   18.90    5.00
   1  14   0  117.39    8.90
   2  14   0   89.89    7.90
   3  14   0   44.10    6.40
   4  14   0    8.20    4.90
   5  14   0  158.58   11.20
  -1  15   0   22.40    5.80
   0  15   0   13.70    5.30
   1  15   0  103.39    8.60
   2  15   0  148.59   10.60
   3  15   0   32.20    6.40
   3  15  -1   59.49    7.30
   2  15  -1  113.29    8.80
   1  15  -1  101.89    8.60
   5  14  -1  111.99    9.20
   4  14  -1   -0.60    4.80
   3  14  -1   50.49    6.50
   2  14  -1  145.59    9.60
   1  14  -1   16.70    5.10
   0  14  -1    7.80    4.50
  -1  14  -1  174.68   10.00
  -1  14  -1  164.78   10.00
  -2  14  -1  162.38    9.40
  -2  14  -1  161.68    9.10
  -2  14  -1  161.98   10.20
  -2  14  -1  165.88    9.10
   2 -14   1  161.68   10.90
  -3  14  -1   -3.50    4.50
  -3  14  -1    3.60    4.50
  -3  14  -1    7.90    4.50
   3 -14   1   -1.70    5.60
   3 -14   1   -2.30    5.20
  -4  14  -1   32.50    5.80
  -4  14  -1   19.40    5.50
  -4  14  -1   28.10    6.20
   4 -14   1   23.00    6.50
   4 -14   1   35.10    7.50
   7  13  -1   20.10    6.20
   6  13  -1   28.90    6.00
   5  13  -1  100.39    8.30
   4  13  -1   21.30    5.20
   3  13  -1   18.20    4.90
   2  13  -1  176.98    9.60
   1  13  -1    6.80    4.00
  -1 -13   1    2.70    4.00
   0  13  -1   24.20    4.80
   0 -13   1   23.70    4.70
  -1  13  -1  185.68    8.70
  -1  13  -1  208.48    9.10
  -1  13  -1  199.98    9.80
  -1  13  -1  195.08    9.00
   1 -13   1  176.18    9.50
   1 -13   1  193.68    9.30
  -2  13  -1   26.90    4.70
  -2  13  -1   20.70    4.80
  -2  13  -1   25.10    5.00
  -2  13  -1   28.00    4.60
   2 -13   1   18.20    5.40
   2 -13   1   21.90    6.10
   2 -13   1   22.10    5.20
  -3  13  -1   20.20    4.60
  -3  13  -1   18.60    4.90
  -3  13  -1   14.60    4.60
  -3  13  -1   24.50    5.10
   3 -13   1   15.00    6.50
   3 -13   1   22.50    6.10
   3 -13   1   22.00    5.40
  -4  13  -1  471.65   15.30
  -4  13  -1  457.35   15.60
  -4  13  -1  444.36   15.80
   4 -13   1  493.15   16.80
   4 -13   1  473.65   18.10
   4 -13   1  451.65   15.80
  -5  13  -1   34.20    6.30
  -5  13  -1   25.40    5.50
  -5  13  -1   18.10    5.20
   5 -13   1   22.30    6.20
   5 -13   1   23.40    6.90
  -6  13  -1    1.00    5.60
  -6  13  -1    3.90    5.00
  -6  13  -1    1.80    5.20
   6 -13   1   -3.50    5.60
   6 -13   1    2.40    7.00
   8  12  -1  110.09    9.50
   7  12  -1    5.00    5.30
   6  12  -1   -0.60    4.60
   5  12  -1  310.97   12.60
   4  12  -1   61.59    6.30
  -4 -12   1   53.09    5.50
   3  12  -1   16.90    4.40
  -3 -12   1   18.20    4.20
   2  12  -1  143.59    8.10
  -2 -12   1  132.39    7.60
   1  12  -1    8.90    3.60
  -1 -12   1   15.80    4.00
   0  12  -1    9.00    3.30
   0  12  -1   10.50    3.90
   0  12  -1    7.50    3.30
   0 -12   1   13.00    4.00
   0 -12   1    7.00    3.60
  -1  12  -1  227.88    9.10
  -1  12  -1  218.48    8.80
  -1  12  -1  222.48    9.10
  -1  12  -1  211.28    9.60
   1 -12   1  203.88    9.00
   1 -12   1  219.68    9.30
   1 -12   1  220.88    9.50
  -2  12  -1  120.19    7.20
  -2  12  -1  117.59    7.20
  -2  12  -1  112.29    7.20
  -2  12  -1  123.09    7.90
   2 -12   1  131.39    8.10
   2 -12   1  116.89    7.90
   2 -12   1  123.89    9.70
   2 -12   1  105.79    7.70
  -3  12  -1   58.89    5.80
  -3  12  -1   52.59    5.80
  -3  12  -1   44.00    5.00
   3 -12   1   46.10    5.70
   3 -12   1   45.80    6.80
   3 -12   1   54.39    6.40
  -4  12  -1  150.88    8.70
  -4  12  -1  145.79    8.60
  -4  12  -1  136.69    8.90
   4 -12   1  145.09   10.00
   4 -12   1  143.09   11.10
   4 -12   1  117.19    8.20
  -5  12  -1   53.59    6.10
  -5  12  -1   43.30    5.90
  -5  12  -1   60.19    7.00
   5 -12   1   41.60    6.50
   5 -12   1   34.80    7.30
   5 -12   1   55.59    7.50
  -6  12  -1   19.30    5.50
  -6  12  -1   23.40    5.40
  -6  12  -1   30.00    5.90
   6 -12   1   35.00    6.60
   6 -12   1   26.30    7.30
   6 -12   1   33.10    7.30
  -7  12  -1  223.98   12.00
  -7  12  -1  216.38   12.40
  -7  12  -1  200.38   11.30
   7 -12   1  227.58   13.80
   7 -12   1  216.58   12.60
   9  11  -1    4.50    5.90
   8  11  -1  148.89   10.70
   7  11  -1    8.90    5.20
   6  11  -1    7.00    4.40
  -6 -11   1    1.80    4.20
   5  11  -1  332.47   12.80
  -5 -11   1  328.77   12.10
   4  11  -1    0.10    3.40
  -4 -11   1    4.70    3.70
   3  11  -1   11.20    3.70
  -3 -11   1   12.60    3.70
   2  11  -1  396.96   12.90
  -2 -11   1  400.56   12.40
   1  11  -1    0.60    2.30
   1  11  -1   -1.90    2.40
   1  11  -1    0.30    2.90
  -1 -11   1    5.50    3.20
  -1 -11   1    2.10    4.60
   0  11  -1    6.20    3.40
   0  11  -1   12.10    3.00
   0  11  -1   13.60    3.00
   0 -11   1    4.50    3.20
   0 -11   1   10.80    3.10
   0 -11   1   12.50    3.60
  -1  11  -1  422.36   13.10
  -1  11  -1  421.66   12.60
  -1  11  -1  399.56   12.20
   1 -11   1  417.76   12.90
   1 -11   1  428.86   12.80
   1 -11   1  409.56   14.30
   1 -11   1  425.06   12.40
  -2  11  -1   28.40    4.00
  -2  11  -1   29.00    4.20
  -2  11  -1   26.50    4.00
   2 -11   1   28.70    4.90
   2 -11   1   21.70    4.10
   2 -11   1   32.70    5.60
   2 -11   1   27.10    4.30
  -3  11  -1   10.20    3.90
  -3  11  -1    6.50    3.50
   3 -11   1   16.70    4.90
   3 -11   1   16.70    5.10
   3 -11   1    9.70    3.90
  -4  11  -1   29.10    4.90
  -4  11  -1   25.40    4.60
   4 -11   1   28.00    5.80
   4 -11   1   35.00    5.20
   4 -11   1   27.70    5.40
  -5  11  -1    5.80    3.90
  -5  11  -1   -0.40    4.20
   5 -11   1    0.30    5.20
   5 -11   1   -3.00    5.20
   5 -11   1    2.80    4.60
  -6  11  -1    6.60    4.40
  -6  11  -1    9.80    5.20
   6 -11   1   14.10    6.40
   6 -11   1   10.80    5.90
   6 -11   1    9.30    5.20
  -7  11  -1  189.28   10.90
  -7  11  -1  176.08   10.90
   7 -11   1  171.98   12.70
   7 -11   1  183.98   11.20
   7 -11   1  186.68   12.40
  -8  11  -1   19.50    6.00
  -8  11  -1   12.80    6.00
   8 -11   1   11.60    6.30
   8 -11   1    8.10    7.20
   9  10  -1    0.10    5.20
  -9 -10   1    5.70    7.30
   8  10  -1  415.06   15.60
  -8 -10   1  392.16   15.30
   7  10  -1    6.00    4.80
  -7 -10   1   -2.90    4.30
   6  10  -1   -0.50    3.70
  -6 -10   1   -0.40    3.90
   5  10  -1   96.29    7.60
  -5 -10   1  111.89    7.30
   4  10  -1    3.70    3.40
  -4 -10   1    1.80    3.30
   3  10  -1  157.78    7.80
  -3 -10   1  166.88    7.60
   2  10  -1  507.35   12.50
   2  10  -1  503.95   13.00
   2  10  -1  502.75   14.60
  -2 -10   1  526.95   14.20
   1  10  -1   15.90    3.20
   1  10  -1   18.20    2.70
   1  10  -1   16.10    2.60
  -1 -10   1   19.20    3.40
  -1 -10   1   20.10    3.00
   0  10  -1    9.20    2.50
   0  10  -1    8.70    3.00
   0 -10   1    5.70    2.70
   0 -10   1    7.30    3.00
   0 -10   1    5.60    2.90
  -1  10  -1  341.97   11.00
  -1  10  -1  338.87   10.20
   1 -10   1  326.27   10.30
   1 -10   1  346.87   11.00
   1 -10   1  340.67   10.70
   1 -10   1  342.77   12.10
  -2  10  -1   89.89    5.70
   2 -10   1   81.09    5.80
   2 -10   1   73.89    5.20
   2 -10   1   91.29    6.80
   2 -10   1   84.39    6.40
  -3  10  -1   25.50    3.90
   3 -10   1   22.70    4.10
   3 -10   1   25.60    4.90
   3 -10   1   29.80    4.70
  -4  10  -1  443.76   14.30
  -4  10  -1  464.65   14.20
   4 -10   1  465.05   15.70
   4 -10   1  465.45   14.20
   4 -10   1  467.45   14.90
  -5  10  -1    9.30    3.80
  -5  10  -1    9.90    4.40
   5 -10   1    2.20    4.30
   5 -10   1   15.10    4.60
   5 -10   1   10.50    5.00
  -6  10  -1   47.60    5.70
  -6  10  -1   41.50    5.60
   6 -10   1   40.90    6.70
   6 -10   1   45.70    5.90
   6 -10   1   56.89    7.20
  -7  10  -1   63.49    6.90
  -7  10  -1   55.19    6.50
   7 -10   1   74.79    8.00
   7 -10   1   74.69    8.40
   7 -10   1   66.89    7.10
  -8  10  -1   62.09    7.80
  -8  10  -1   61.79    7.40
   8 -10   1   74.69    8.90
   8 -10   1   77.99    8.60
   8 -10   1   55.29    7.30
  -9  10  -1  117.39    9.90
  -9  10  -1  103.19    9.70
   9 -10   1  115.99   11.00
   9 -10   1  111.79    9.40
  10   9  -1   -3.20    5.30
 -10  -9   1    4.50    5.70
   9   9  -1   21.00    5.90
  -9  -9   1   12.90    5.80
   8   9  -1  370.96   14.20
  -8  -9   1  359.46   14.30
   7   9  -1   22.00    5.00
  -7  -9   1   15.90    4.70
   6   9  -1  145.29    8.80
  -6  -9   1  174.98    8.60
   5   9  -1  141.29    7.90
  -5  -9   1  127.19    7.50
   4   9  -1  106.59    6.50
  -4  -9   1  109.89    6.60
   3   9  -1   73.49    5.50
  -3  -9   1   71.99    5.50
   2   9  -1  665.73   15.30
   2   9  -1  654.73   15.30
   2   9  -1  679.33   17.40
  -2  -9   1  662.53   15.40
  -2  -9   1  649.74   16.90
   1   9  -1   65.99    3.70
   1   9  -1   64.49    4.90
  -1  -9   1   66.19    4.10
  -1  -9   1   71.99    5.00
  -1  -9   1   62.29    4.10
   0   9  -1   61.39    4.00
   0   9  -1   58.89    4.50
   0  -9   1   54.19    4.00
   0  -9   1   59.19    4.10
   0  -9   1   56.39    5.20
   0  -9   1   59.69    4.50
   1  -9   1  501.15   13.40
   1  -9   1  491.75   13.50
   1  -9   1  503.75   14.90
   1  -9   1  490.95   13.10
  -2   9  -1  174.28    7.20
   2  -9   1  195.08    8.80
   2  -9   1  185.38    7.40
   2  -9   1  183.18    7.30
   2  -9   1  177.68    7.70
  -3   9  -1  114.29    6.10
   3  -9   1  112.09    6.80
   3  -9   1  103.09    6.20
   3  -9   1  112.59    7.50
  -4   9  -1  134.39    7.20
   4  -9   1  157.78    7.70
   4  -9   1  145.79    8.10
   4  -9   1  146.09    8.70
  -5   9  -1  110.69    7.50
  -5   9  -1  119.79    7.20
   5  -9   1  118.89    7.60
   5  -9   1  131.69    8.80
   5  -9   1  110.49    8.20
  -6   9  -1  237.78   10.30
  -6   9  -1  244.28   10.80
   6  -9   1  255.37   12.20
   6  -9   1  240.68   10.60
   6  -9   1  259.07   11.30
  -7   9  -1  126.19    9.00
  -7   9  -1  116.69    8.40
   7  -9   1  119.69    8.20
   7  -9   1  110.49    8.70
   7  -9   1  132.69   10.40
  -8   9  -1   79.99    7.60
  -8   9  -1   69.59    7.40
   8  -9   1   71.59    8.60
   8  -9   1   81.99    8.30
   8  -9   1   86.79    7.80
  -9   9  -1   51.89    7.70
  -9   9  -1   46.60    7.10
   9  -9   1   65.99    7.70
   9  -9   1   34.50    7.80
  11   8  -1  184.98   13.20
 -11  -8   1  154.48   11.40
  10   8  -1    8.30    5.90
 -10  -8   1   16.00    6.00
   9   8  -1    8.70    5.00
  -9  -8   1    5.90    5.30
   8   8  -1  133.29    9.60
  -8  -8   1  130.99    8.90
   7   8  -1   21.70    4.70
  -7  -8   1   30.60    5.10
   6   8  -1  338.37   12.10
  -6  -8   1  343.87   11.90
   5   8  -1  353.16   11.90
  -5  -8   1  361.76   11.90
   4   8  -1  124.49    6.50
  -4  -8   1  130.09    6.70
   3   8  -1   40.20    2.50
   3   8  -1   44.10    4.10
   3   8  -1   42.90    2.20
  -3  -8   1   43.80    4.00
   2   8  -1  416.66   10.20
   2   8  -1  432.16   12.10
  -2  -8   1  421.96   10.30
  -2  -8   1  438.26   11.90
   1   8  -1  290.57    9.10
   1   8  -1  279.57    7.70
  -1  -8   1  299.17    8.90
  -1  -8   1  286.87    8.00
  -1  -8   1  299.17    7.90
   0   8  -1  429.66   11.90
   0  -8   1  433.06   11.60
   0  -8   1  445.36   12.80
   0  -8   1  433.26   11.30
   0  -8   1  429.66   11.00
   1  -8   1  432.46   11.40
   1  -8   1  427.26   11.80
   1  -8   1  445.96   13.00
   1  -8   1  436.46   11.70
  -2   8  -1   68.89    4.70
   2  -8   1   81.99    5.90
   2  -8   1   76.69    4.90
   2  -8   1   74.29    4.80
   2  -8   1   81.69    5.10
  -3   8  -1   96.29    5.50
   3  -8   1   91.69    6.70
   3  -8   1   94.79    5.40
   3  -8   1  103.59    6.20
  -4   8  -1  431.56   12.90
   4  -8   1  441.86   13.40
   4  -8   1  453.55   14.20
   4  -8   1  434.66   12.80
  -5   8  -1   16.50    3.50
   5  -8   1   20.70    4.60
   5  -8   1   10.40    4.30
   5  -8   1   17.80    3.80
  -6   8  -1   74.09    5.90
  -6   8  -1   85.19    6.40
   6  -8   1   84.99    6.80
   6  -8   1   93.89    6.50
   6  -8   1   76.89    7.00
  -7   8  -1   37.80    5.60
  -7   8  -1   39.90    5.50
   7  -8   1   49.10    6.60
   7  -8   1   32.80    5.10
   7  -8   1   34.20    6.10
  -8   8  -1    1.30    4.50
  -8   8  -1    1.70    4.20
   8  -8   1   -1.00    5.10
   8  -8   1    1.80    5.30
   8  -8   1   -5.60    4.40
  -9   8  -1  166.88   10.60
  -9   8  -1  166.48   10.90
   9  -8   1  189.08   11.00
   9  -8   1  168.28   12.00
 -10   8  -1   -0.90    5.90
 -10   8  -1    7.00    5.90
  10  -8   1    2.20    6.80
  10  -8   1    7.90    5.90
  11   7  -1  145.99   11.60
 -11  -7   1  142.79   10.90
  10   7  -1   11.40    5.70
 -10  -7   1    8.70    5.60
   9   7  -1  124.69    9.50
  -9  -7   1  128.09    9.80
   8   7  -1   13.20    4.70
  -8  -7   1   24.70    5.10
   7   7  -1   15.00    4.20
  -7  -7   1   12.70    4.20
   6   7  -1  298.47   10.80
  -6  -7   1  286.17   10.80
   5   7  -1  270.37    9.80
  -5  -7   1  272.87    9.90
   4   7  -1  198.28    7.80
  -4  -7   1  197.58    7.90
   3   7  -1  374.76    8.40
   3   7  -1  362.76    8.30
   3   7  -1  375.76   10.80
  -3  -7   1  383.96   11.00
   2   7  -1   51.79    4.00
   2   7  -1   53.89    2.60
  -2  -7   1   55.79    2.80
  -2  -7   1   57.59    4.10
   1   7  -1  441.06   11.70
   1   7  -1  437.66   10.40
  -1  -7   1  441.66   11.60
  -1  -7   1  438.26   10.70
  -1  -7   1  442.06   10.50
   0   7  -1  682.83   16.60
   0  -7   1  684.73   16.40
   0  -7   1  682.43   16.00
   0  -7   1  698.53   17.40
   0  -7   1  696.63   15.80
   1  -7   1   86.49    4.30
   1  -7   1   81.29    5.00
   1  -7   1   79.69    4.10
   1  -7   1   75.89    4.40
  -2   7  -1   29.10    3.00
   2  -7   1   31.10    3.20
   2  -7   1   37.70    3.10
   2  -7   1   35.40    3.80
   2  -7   1   30.40    3.00
  -3   7  -1  222.48    7.70
   3  -7   1  213.38    7.60
   3  -7   1  235.78    8.10
   3  -7   1  223.88    8.60
  -4   7  -1  402.86   11.90
   4  -7   1  424.76   13.10
   4  -7   1  398.66   11.80
   4  -7   1  426.26   12.40
  -5   7  -1   25.70    3.60
   5  -7   1   22.00    3.60
   5  -7   1   22.40    4.10
   5  -7   1   24.90    4.40
  -6   7  -1  597.14   17.10
  -6   7  -1  627.24   17.30
   6  -7   1  625.94   17.00
   6  -7   1  594.04   18.20
   6  -7   1  632.04   17.60
  -7   7  -1   70.29    6.50
  -7   7  -1   52.99    5.30
   7  -7   1   66.19    5.90
   7  -7   1   70.19    6.70
   7  -7   1   61.99    6.60
  -8   7  -1   19.30    4.60
  -8   7  -1   14.30    4.60
   8  -7   1   20.60    5.60
   8  -7   1   24.60    5.00
   8  -7   1   19.60    5.10
  -9   7  -1  275.17   12.60
  -9   7  -1  273.37   12.40
   9  -7   1  280.77   12.50
   9  -7   1  270.67   13.60
 -10   7  -1   14.40    5.90
 -10   7  -1   12.10    5.40
  10  -7   1   30.10    7.50
  10  -7   1   21.20    5.90
  11   6  -1  282.07   14.10
 -11  -6   1  279.97   14.00
  10   6  -1    4.70    5.30
 -10  -6   1    1.80    5.00
   9   6  -1  126.99    9.30
  -9  -6   1  122.09    9.40
   8   6  -1   72.69    6.60
  -8  -6   1   85.69    6.90
   7   6  -1    4.00    3.60
  -7  -6   1    4.60    3.60
   6   6  -1  118.29    6.70
  -6  -6   1  119.89    7.10
   5   6  -1  682.33   17.90
  -5  -6   1  704.43   18.10
   4   6  -1  236.38    8.00
  -4  -6   1  219.48    7.90
   3   6  -1  582.34   15.00
   3   6  -1  617.04   12.60
  -3  -6   1  584.94   15.10
   2   6  -1   11.60    2.10
   2   6  -1   15.30    1.30
  -2  -6   1   11.30    2.10
  -2  -6   1   12.20    1.30
   1   6  -1  188.28    6.20
  -1  -6   1  189.18    5.30
  -1  -6   1  194.78    6.20
  -1  -6   1  186.48    5.20
   0   6  -1  321.17    8.90
   0  -6   1  325.77    9.50
   0  -6   1  329.57    8.40
   0  -6   1  335.37    8.30
   0  -6   1  330.07    8.80
   1  -6   1   95.89    4.10
   1  -6   1   88.39    3.90
   1  -6   1   89.29    4.70
   1  -6   1   85.19    4.00
  -2   6  -1   16.10    2.30
   2  -6   1   16.00    2.20
   2  -6   1   14.30    2.20
   2  -6   1   15.10    2.60
   2  -6   1   16.70    2.20
  -3   6  -1  442.66   11.80
   3  -6   1  441.26   12.00
   3  -6   1  442.66   11.70
   3  -6   1  448.96   12.70
  -4   6  -1  283.77    9.00
   4  -6   1  276.77    9.70
   4  -6   1  284.57    9.30
  -5   6  -1   72.59    5.20
   5  -6   1   83.39    5.40
   5  -6   1   76.29    6.10
   5  -6   1   83.29    5.90
  -6   6  -1  623.94   17.10
  -6   6  -1  661.13   17.30
   6  -6   1  606.04   18.00
   6  -6   1  602.74   17.20
   6  -6   1  643.34   16.80
  -7   6  -1   31.70    4.60
  -7   6  -1   22.90    4.40
   7  -6   1   23.20    4.10
   7  -6   1   24.40    4.80
   7  -6   1   18.70    4.50
  -8   6  -1   30.50    5.10
  -8   6  -1   24.70    4.50
   8  -6   1   33.00    5.70
   8  -6   1   36.20    5.20
   8  -6   1   31.10    4.90
  -9   6  -1  327.57   13.00
  -9   6  -1  323.37   13.20
   9  -6   1  321.87   14.50
   9  -6   1  324.07   12.50
 -10   6  -1    3.90    5.40
 -10   6  -1   -1.70    5.00
  10  -6   1    7.40    5.10
  10  -6   1   -2.90    5.80
 -11   6  -1   -6.90    5.50
 -11   6  -1    2.10    5.40
  11  -6   1    5.10    5.80
  11  -6   1    5.90    7.10
  12   5  -1   32.20    7.70
 -12  -5   1   37.40    7.60
  11   5  -1   79.69    8.50
 -11  -5   1   68.99    8.20
  10   5  -1   21.00    5.80
 -10  -5   1    6.20    5.10
   9   5  -1  439.76   15.30
  -9  -5   1  421.16   15.00
   8   5  -1   74.79    6.50
  -8  -5   1   62.69    6.00
   7   5  -1    4.10    3.30
  -7  -5   1    2.40    3.10
   6   5  -1  370.46   11.80
  -6  -5   1  386.56   11.90
   5   5  -1  183.98    7.30
  -5  -5   1  190.38    7.40
   4   5  -1 1140.99   26.60
  -4  -5   1 1183.58   26.70
   3   5  -1 1149.48   25.80
  -3  -5   1 1139.79   25.90
   2   5  -1  546.35   11.60
   2   5  -1  544.85   13.30
  -2  -5   1  537.35   11.70
  -2  -5   1  540.15   13.30
   1   5  -1   42.10    2.70
  -1  -5   1   40.50    2.00
  -1  -5   1   35.90    2.70
  -1  -5   1   40.80    2.10
   0   5  -1   79.29    3.40
   0  -5   1   79.99    3.90
   0  -5   1   82.69    3.50
   0  -5   1   82.59    3.10
   0  -5   1   80.99    3.10
   1  -5   1  373.36    9.40
   1  -5   1  366.06    9.40
   1  -5   1  370.46    9.20
   1  -5   1  393.86   10.20
  -2   5  -1   99.69    4.20
   2  -5   1  105.79    4.80
   2  -5   1  100.09    4.30
   2  -5   1  103.09    4.10
   2  -5   1  114.09    4.30
  -3   5  -1 1262.07   28.10
   3  -5   1 1248.38   28.10
   3  -5   1 1262.57   27.80
   3  -5   1 1262.77   28.70
  -4   5  -1  323.07    9.60
   4  -5   1  349.27    9.60
   4  -5   1  324.07   10.10
   4  -5   1  321.67    9.80
  -5   5  -1   38.40    3.80
   5  -5   1   33.70    3.90
   5  -5   1   36.60    4.00
   5  -5   1   25.70    3.10
  -6   5  -1  451.65   13.30
  -6   5  -1  470.85   13.10
   6  -5   1  447.36   13.10
   6  -5   1  454.65   12.80
   6  -5   1  436.76   13.80
  -7   5  -1    5.20    3.40
  -7   5  -1   10.70    3.60
   7  -5   1   10.00    3.80
   7  -5   1    7.90    3.70
   7  -5   1    8.70    3.20
  -8   5  -1   34.10    4.60
  -8   5  -1   25.00    4.50
   8  -5   1   33.60    4.60
   8  -5   1   40.60    5.80
   8  -5   1   36.60    4.90
  -9   5  -1  185.98    9.90
  -9   5  -1  196.48   10.30
   9  -5   1  195.58   11.40
   9  -5   1  195.08    9.70
 -10   5  -1   16.20    5.30
 -10   5  -1   14.70    5.60
  10  -5   1   10.50    5.90
  10  -5   1   12.80    5.10
 -11   5  -1   -2.40    5.30
 -11   5  -1    3.30    5.30
  11  -5   1    1.60    6.30
  11  -5   1   11.70    5.60
  12   4  -1   72.39    8.90
 -12  -4   1   53.19    8.10
  11   4  -1   44.60    7.20
 -11  -4   1   24.60    6.30
  10   4  -1    1.80    4.90
 -10  -4   1    6.30    5.00
   9   4  -1  173.88    9.80
  -9  -4   1  153.18    9.20
   8   4  -1  149.88    8.60
  -8  -4   1  143.09    8.10
   7   4  -1   56.09    5.00
  -7  -4   1   52.29    4.90
   6   4  -1  224.18    5.30
   6   4  -1  220.38    8.50
  -6  -4   1  220.38    5.50
  -6  -4   1  226.58    8.50
   5   4  -1   10.90    2.50
  -5  -4   1    7.30    2.40
   4   4  -1  131.49    5.40
  -4  -4   1  126.59    5.40
   3   4  -1  714.33   17.10
  -3  -4   1  749.53   17.30
   2   4  -1   64.99    1.80
   2   4  -1   66.59    3.10
   2   4  -1   65.09    1.90
  -2  -4   1   65.99    3.30
  -2  -4   1   64.09    1.80
   1   4  -1    1.50    1.00
  -1  -4   1    1.10    0.70
  -1  -4   1    2.50    0.70
  -1  -4   1    0.90    1.10
   0  -4   1  540.25   12.60
   0  -4   1  505.05   11.80
   0  -4   1  531.85   11.70
   0  -4   1  531.65   12.20
   1  -4   1  112.29    3.60
   1  -4   1  110.29    3.80
   1  -4   1  108.49    3.70
   1  -4   1  114.49    4.20
  -2   4  -1    4.80    1.30
   2  -4   1    2.30    1.20
   2  -4   1    2.00    1.20
   2  -4   1    4.90    1.60
   2  -4   1    3.50    1.50
  -3   4  -1 2973.80   63.09
   3  -4   1 3051.29   62.89
   3  -4   1 2971.20   63.09
   3  -4   1 3038.90   63.59
  -4   4  -1   39.10    3.10
   4  -4   1   35.10    3.00
   4  -4   1   39.10    2.90
   4  -4   1   39.20    3.40
  -5   4  -1    0.10    2.10
   5  -4   1    2.20    2.40
   5  -4   1   -0.50    2.20
   5  -4   1   -0.80    2.00
  -6   4  -1  666.53   16.70
  -6   4  -1  618.64   16.70
   6  -4   1  619.44   16.50
   6  -4   1  620.84   16.00
   6  -4   1  647.84   17.20
  -7   4  -1   -2.10    3.00
  -7   4  -1    2.50    3.00
   7  -4   1    0.10    3.10
   7  -4   1    2.30    3.30
   7  -4   1    3.00    2.80
  -8   4  -1    4.60    3.50
  -8   4  -1   -2.30    3.40
   8  -4   1   -0.70    3.30
   8  -4   1   -2.90    3.70
   8  -4   1   -2.00    3.20
  -9   4  -1  217.98   10.10
  -9   4  -1  208.78   10.30
   9  -4   1  220.68    9.50
   9  -4   1  212.48   11.00
 -10   4  -1   12.90    5.30
 -10   4  -1    5.00    4.60
  10  -4   1    7.10    5.60
  10  -4   1    6.30    4.50
 -11   4  -1   -1.40    5.20
 -11   4  -1   -9.20    4.70
  11  -4   1   -0.10    4.90
  11  -4   1    3.00    5.90
 -12   4  -1  181.18   11.50
 -12   4  -1  172.48   12.20
  12  -4   1  152.48   12.30
  12  -4   1  164.18   11.20
  12   3  -1  281.97   15.30
 -12  -3   1  271.87   15.20
  11   3  -1   12.50    5.90
 -11  -3   1    7.50    5.70
  10   3  -1  121.29    9.40
 -10  -3   1  126.79    9.80
   9   3  -1  210.58   10.30
  -9  -3   1  197.28   10.00
   8   3  -1  248.18   10.10
  -8  -3   1  242.58   10.10
   7   3  -1   36.00    2.30
   7   3  -1   37.10    4.30
  -7  -3   1   39.60    4.40
  -7  -3   1   39.70    2.90
   6   3  -1   98.69    5.70
   6   3  -1   94.49    3.30
  -6  -3   1  103.89    3.60
  -6  -3   1  109.89    5.80
   5   3  -1   32.90    1.70
   5   3  -1   32.80    3.20
  -5  -3   1   31.50    1.90
  -5  -3   1   40.20    3.50
   4   3  -1  105.09    4.50
   4   3  -1   95.19    2.40
  -4  -3   1   99.79    4.50
  -4  -3   1   92.89    2.60
  -4  -3   1   93.69    2.50
   3   3  -1 1522.35   33.00
  -3  -3   1 1529.25   33.00
   2   3  -1  421.36   10.20
  -2  -3   1  434.86   10.40
   1   3  -1 2187.58   44.40
   1   3  -1 2138.29   45.10
  -1  -3   1 2227.98   44.40
  -1  -3   1 2158.78   45.40
  -1  -3   1 2146.19   44.40
   0  -3   1   91.99    3.20
   0  -3   1   87.49    2.70
   0  -3   1   93.89    2.60
   0  -3   1   93.19    3.00
   1  -3   1  223.58    6.00
   1  -3   1  224.78    5.70
   1  -3   1  225.38    5.60
   1  -3   1  214.78    5.60
  -2   3  -1  385.06    9.60
   2  -3   1  409.26   10.00
   2  -3   1  399.06    9.50
   2  -3   1  394.66    9.70
   2  -3   1  411.86    9.60
  -3   3  -1  901.21   20.30
   3  -3   1  912.01   20.00
   3  -3   1  899.31   20.50
   3  -3   1  893.31   20.20
  -4   3  -1  723.53   17.20
   4  -3   1  716.63   16.80
   4  -3   1  752.82   17.60
  -5   3  -1  172.48    6.60
   5  -3   1  182.88    6.20
   5  -3   1  183.58    6.90
   5  -3   1  179.98    6.60
  -6   3  -1 1474.55   32.30
  -6   3  -1 1417.36   32.60
   6  -3   1 1420.06   32.90
   6  -3   1 1417.66   31.70
   6  -3   1 1402.66   32.20
  -7   3  -1    3.80    2.80
  -7   3  -1    2.60    2.80
   7  -3   1    2.00    3.10
   7  -3   1   -1.00    2.80
   7  -3   1    1.80    2.60
  -8   3  -1  145.69    7.40
  -8   3  -1  137.79    7.80
   8  -3   1  130.39    8.30
   8  -3   1  139.69    6.90
  -9   3  -1  312.07   11.50
  -9   3  -1  313.97   12.40
   9  -3   1  318.07   13.10
   9  -3   1  311.97   10.80
 -10   3  -1   15.50    4.80
 -10   3  -1   17.50    5.30
  10  -3   1   22.20    4.60
  10  -3   1   19.00    5.60
 -11   3  -1    2.70    5.00
 -11   3  -1    4.60    5.30
  11  -3   1    5.10    4.50
  11  -3   1    9.80    6.10
 -12   3  -1  170.58   12.40
 -12   3  -1  184.38   11.00
  12  -3   1  171.88   10.70
  12  -3   1  168.88   13.20
  12   2  -1  159.18   12.60
 -12  -2   1  160.68   12.20
  11   2  -1   -0.90    5.60
 -11  -2   1   -4.10    4.90
  10   2  -1   41.80    6.20
 -10  -2   1   57.49    6.70
   9   2  -1  379.16   13.60
  -9  -2   1  355.16   13.20
   8   2  -1  120.99    5.00
   8   2  -1  109.89    7.40
  -8  -2   1  122.29    5.30
  -8  -2   1  133.39    7.50
   7   2  -1   36.10    4.20
   7   2  -1   39.10    2.60
  -7  -2   1   32.50    3.90
  -7  -2   1   44.30    3.30
   6   2  -1  479.75   11.10
   6   2  -1  474.15   13.30
  -6  -2   1  473.25   13.10
  -6  -2   1  474.95   11.30
   5   2  -1  135.89    5.60
   5   2  -1  130.19    3.80
  -5  -2   1  133.89    5.40
  -5  -2   1  134.19    4.10
   4   2  -1  142.59    5.40
   4   2  -1  147.89    3.80
  -4  -2   1  158.58    5.40
  -4  -2   1  147.99    3.90
   3   2  -1 1510.05   31.30
   3   2  -1 1517.95   32.80
  -3  -2   1 1555.84   32.80
  -3  -2   1 1540.65   31.40
  -3  -2   1 1513.85   31.30
   2   2  -1 4179.18   89.69
  -2  -2   1 4451.55   88.79
   1   2  -1    6.30    0.50
   1   2  -1    5.90    0.50
   1   2  -1    6.60    0.50
   1   2  -1    6.90    0.80
  -1  -2   1    6.50    0.90
  -1  -2   1    7.30    0.40
   0   2  -1  976.20   20.50
   0  -2   1  973.30   20.30
   0  -2   1  986.50   20.60
   0  -2   1  955.20   20.30
   0  -2   1  995.80   20.60
   1  -2   1    0.80    0.60
   1  -2   1    1.30    0.70
   1  -2   1    1.60    0.70
   1  -2   1    0.90    0.60
  -2   2  -1    3.20    0.90
   2  -2   1    4.70    1.00
   2  -2   1    9.60    1.10
   2  -2   1    4.80    1.10
  -3   2  -1 1239.48   27.20
   3  -2   1 1214.88   27.10
   3  -2   1 1249.28   26.90
   3  -2   1 1327.27   27.40
  -4   2  -1   44.30    3.10
   4  -2   1   33.60    2.80
   4  -2   1   44.50    2.90
   4  -2   1   39.20    2.70
  -5   2  -1    9.00    2.20
  -5   2  -1   10.70    2.20
   5  -2   1   10.00    2.20
   5  -2   1    5.70    1.80
   5  -2   1    2.90    2.00
  -6   2  -1  347.67   10.40
  -6   2  -1  340.27    9.80
   6  -2   1  331.67    9.40
   6  -2   1  331.57    9.90
   6  -2   1  332.57   10.50
  -7   2  -1   17.60    3.40
  -7   2  -1   14.00    3.10
   7  -2   1   22.50    3.70
   7  -2   1   15.00    2.90
   7  -2   1   14.10    3.10
  -8   2  -1   -3.70    2.60
  -8   2  -1    4.70    3.20
   8  -2   1    2.20    3.50
   8  -2   1    3.00    2.60
  -9   2  -1  188.68    9.30
  -9   2  -1  212.28    8.90
   9  -2   1  191.48    8.20
   9  -2   1  195.28   10.00
 -10   2  -1   55.39    5.70
 -10   2  -1   38.90    6.10
  10  -2   1   39.40    6.20
  10  -2   1   32.90    4.70
 -11   2  -1   76.09    7.10
 -11   2  -1   65.99    7.80
  11  -2   1   62.49    8.20
  11  -2   1   63.49    6.10
 -12   2  -1   56.09    8.20
  12  -2   1   53.19    8.60
  12  -2   1   64.49    6.80
  12   1  -1  299.17   15.30
 -12  -1   1  291.67   15.40
  11   1  -1    0.00    5.40
 -11  -1   1   -0.90    5.10
  10   1  -1  141.79    9.90
 -10  -1   1  150.18    9.70
   9   1  -1  398.96   11.00
   9   1  -1  400.56   14.30
  -9  -1   1  370.56   13.60
  -9  -1   1  391.66   11.40
   8   1  -1  110.99    7.70
   8   1  -1  113.09    5.10
  -8  -1   1  106.99    5.30
  -8  -1   1  114.99    7.10
   7   1  -1   41.70    3.00
   7   1  -1   31.40    3.90
  -7  -1   1   49.00    3.40
  -7  -1   1   41.30    4.30
   6   1  -1  522.05   14.00
   6   1  -1  509.45   12.00
  -6  -1   1  507.75   13.80
  -6  -1   1  498.45   12.20
   5   1  -1  158.08    4.70
   5   1  -1  155.68    6.10
   5   1  -1  166.18    5.00
  -5  -1   1  181.38    6.30
  -5  -1   1  147.69    4.80
   4   1  -1  124.49    3.80
   4   1  -1  131.59    3.60
   4   1  -1  126.19    4.80
  -4  -1   1  123.29    4.80
   3   1  -1  226.08    5.60
   3   1  -1  240.98    5.50
   3   1  -1  247.28    6.60
  -3  -1   1  229.08    6.40
   2   1  -1   36.70    1.20
   2   1  -1   43.20    1.30
   2   1  -1   33.40    1.90
  -2  -1   1   41.40    2.00
  -2  -1   1   40.70    1.30
   1   1  -1  713.33   15.20
  -1  -1   1  720.33   15.30
   0   1  -1 4462.05   92.99
   0   1  -1 4491.65   92.69
   0   1  -1 4581.14   93.09
   0   1  -1 4439.86   92.39
   0   1  -1 4307.57   92.59
   0  -1   1 4821.72   94.29
   0  -1   1 4416.46   92.99
   0  -1   1 4569.94   92.79
  -1   1  -1  257.47    5.90
  -1   1  -1  269.57    6.00
   1  -1   1  254.77    5.90
   1  -1   1  258.37    5.90
   1  -1   1  265.77    5.90
   1  -1   1  260.87    6.00
  -2   1  -1  421.96    9.80
   2  -1   1  451.05    9.90
   2  -1   1  420.66    9.80
  -3   1  -1 3871.51   80.69
  -3   1  -1 3930.01   80.49
   3  -1   1 3928.41   80.39
   3  -1   1 3965.70   80.79
   3  -1   1 3864.01   80.59
  -4   1  -1   17.60    1.90
  -4   1  -1   12.90    1.80
   4  -1   1    9.40    1.60
   4  -1   1   10.80    1.60
   4  -1   1   16.50    2.00
  -5   1  -1  124.09    4.70
  -5   1  -1  123.49    5.20
   5  -1   1  112.99    4.30
   5  -1   1  130.09    4.90
   5  -1   1  121.29    5.30
  -6   1  -1  280.37    8.30
  -6   1  -1  271.17    8.80
   6  -1   1  285.97    9.30
   6  -1   1  280.67    8.50
   6  -1   1  287.07    8.10
  -7   1  -1   32.90    3.90
  -7   1  -1   33.90    3.60
   7  -1   1   37.80    3.30
   7  -1   1   36.60    4.20
  -8   1  -1    3.10    2.90
  -8   1  -1    3.70    3.40
   8  -1   1    3.30    2.60
   8  -1   1    1.20    3.40
  -9   1  -1  236.08    9.00
  -9   1  -1  223.18   10.20
   9  -1   1  210.28   10.30
   9  -1   1  236.78    8.50
 -10   1  -1    7.00    3.70
 -10   1  -1    3.30    4.50
  10  -1   1    2.90    3.40
  10  -1   1   -0.40    4.60
 -11   1  -1  137.49    8.70
 -11   1  -1  133.89   10.20
  11  -1   1  138.39   10.40
  11  -1   1  129.19    8.00
 -12   1  -1   18.50    6.50
  12  -1   1   22.70    7.10
  12   0  -1  238.18   14.70
 -12   0   1  214.58   13.20
  11   0  -1   30.60    6.80
 -11   0   1   35.80    6.40
  10   0  -1    3.00    5.00
  10   0  -1   15.90    3.70
 -10   0   1   11.60    3.90
 -10   0   1   11.40    4.90
   9   0  -1  337.57   13.40
   9   0  -1  365.96   10.60
  -9   0   1  330.37   12.80
  -9   0   1  352.56   11.00
   8   0  -1  104.19    5.30
   8   0  -1  103.59    7.20
  -8   0   1  101.29    6.90
  -8   0   1  113.59    5.80
   7   0  -1    2.70    2.20
   7   0  -1    0.50    1.90
   7   0  -1    3.60    2.90
  -7   0   1    3.00    2.10
  -7   0   1    3.60    2.70
   6   0  -1 1048.90   23.60
   6   0  -1 1064.19   23.20
   6   0  -1 1056.49   25.00
  -6   0   1 1058.69   24.80
  -6   0   1 1026.30   23.50
   5   0  -1  122.29    4.50
   5   0  -1  116.99    5.20
   5   0  -1  116.79    4.10
  -5   0   1  130.19    5.30
   4   0  -1   41.20    2.20
   4   0  -1   39.80    2.40
   4   0  -1   45.40    3.00
  -4   0   1   42.90    3.00
   3   0  -1  586.54   13.00
   3   0  -1  593.44   13.70
   3   0  -1  587.74   12.80
   2   0  -1   23.60    1.10
   2   0  -1   18.40    1.10
   2   0  -1   19.30    1.50
  -2   0   1   20.40    1.50
   1   0  -1  112.09    2.60
   1   0  -1  113.59    2.90
   1   0  -1  111.89    2.70
  -1   0   1  119.49    3.00
  -1   0   1  110.39    2.60
   0   0   1 1141.99   24.00
   0   0   1 1182.18   23.80
   0   0   1 1174.58   23.80
  -1   0  -1  115.19    2.80
  -1   0  -1  110.79    2.80
   1   0   1  113.69    2.80
   1   0   1  120.69    2.80
   1   0   1  115.19    2.80
  -2   0  -1 3854.71   78.59
   2   0   1 3734.13   77.79
   2   0   1 3802.72   77.89
  -3   0  -1  918.61   20.10
  -3   0  -1  952.30   20.50
   3   0   1  896.41   20.10
   3   0   1  957.80   20.60
   3   0   1  960.10   20.00
  -4   0  -1 1133.29   24.70
  -4   0  -1 1132.09   25.20
   4   0   1 1144.59   24.50
   4   0   1 1163.08   25.40
  -5   0  -1  629.34   15.50
  -5   0  -1  638.84   14.80
   5   0   1  635.44   15.70
   5   0   1  628.54   14.50
  -6   0  -1 1045.70   23.80
  -6   0  -1 1005.60   22.80
   6   0   1 1003.10   23.90
   6   0   1  974.30   22.30
  -7   0  -1   25.80    3.00
  -7   0  -1   24.60    3.70
   7   0   1   23.40    3.70
   7   0   1   24.60    2.60
  -8   0  -1   99.79    6.70
  -8   0  -1   99.29    5.70
   8   0   1   92.89    5.00
   8   0   1   87.79    6.70
  -9   0  -1  118.89    8.00
  -9   0  -1  114.29    6.40
   9   0   1  117.59    6.10
   9   0   1  122.09    8.20
 -10   0  -1  188.98    8.60
 -10   0  -1  165.88   10.00
  10   0   1  176.88   10.40
  10   0   1  187.08    7.80
 -11   0  -1   89.19    8.00
  11   0   1   81.49    8.50
  11   0   1  100.09    9.50
 -12   0  -1  221.38   12.90
  12   0   1  235.78   13.70
  12  -1  -1   70.39    9.50
 -12   1   1   71.59    8.70
  11  -1  -1   16.70    6.10
  11  -1  -1   26.70    4.80
 -11   1   1    6.30    5.10
  10  -1  -1   22.80    5.80
  10  -1  -1   11.00    3.80
 -10   1   1   17.90    4.30
 -10   1   1   19.90    5.50
   9  -1  -1  286.97    9.70
   9  -1  -1  280.97   11.90
  -9   1   1  275.87   11.10
  -9   1   1  279.07   10.00
   8  -1  -1   80.29    5.50
   8  -1  -1   97.29    7.20
   8  -1  -1   80.89    5.20
  -8   1   1  100.89    5.90
  -8   1   1   87.99    6.80
   7  -1  -1  296.37   10.70
   7  -1  -1  309.77    9.10
   7  -1  -1  315.57    9.60
  -7   1   1  326.37    9.60
  -7   1   1  304.97   10.20
   6  -1  -1  671.33   17.10
   6  -1  -1  628.54   15.80
   6  -1  -1  651.83   15.50
  -6   1   1  657.63   16.80
   5  -1  -1    9.20    1.90
   5  -1  -1    7.90    1.70
   5  -1  -1    7.20    2.30
  -5   1   1    6.30    2.00
   4  -1  -1  580.24   13.30
   4  -1  -1  610.54   14.30
   4  -1  -1  559.24   13.50
  -4   1   1  584.54   14.10
   3  -1  -1  300.17    7.20
   3  -1  -1  299.07    7.40
   3  -1  -1  296.77    7.90
  -3   1   1  299.67    7.70
   2  -1  -1 2094.19   43.40
   2  -1  -1 2076.09   43.30
   2  -1  -1 2094.09   43.80
  -2   1   1 2130.79   43.60
   1  -1  -1 1038.60   21.80
   1  -1  -1 1049.59   22.10
   1  -1  -1 1040.80   21.80
  -1   1   1 1066.39   21.90
   0  -1  -1 2619.14   50.69
   0  -1  -1 2352.26   50.59
   0   1   1 2501.35   50.69
   0   1   1 2429.06   50.79
   0   1   1 2454.95   50.69
   0   1   1 2481.65   50.39
  -1  -1  -1  868.61   20.70
  -1  -1  -1 1031.60   20.70
   1   1   1 1058.99   21.00
   1   1   1  991.30   20.90
   1   1   1 1031.00   20.70
   1   1   1 1044.50   20.70
  -2  -1  -1  111.69    2.90
  -2  -1  -1  118.39    3.20
   2   1   1  117.29    3.10
   2   1   1  113.49    3.40
   2   1   1  113.59    2.90
  -3  -1  -1  446.86   10.10
  -3  -1  -1  448.26   10.60
   3   1   1  469.15   10.90
   3   1   1  447.46   10.00
  -4  -1  -1  221.88    6.00
  -4  -1  -1  238.38    6.70
   4   1   1  234.08    5.90
   4   1   1  237.38    7.00
  -5  -1  -1  337.07    8.60
  -5  -1  -1  336.97    9.50
   5   1   1  365.56    9.80
   5   1   1  324.07    8.30
  -6  -1  -1  390.26   11.40
  -6  -1  -1  412.16   10.40
   6   1   1  421.76   10.10
   6   1   1  402.56   11.70
  -7  -1  -1    3.50    2.10
  -7  -1  -1    3.60    2.80
   7   1   1    3.30    1.80
   7   1   1    4.10    2.80
  -8  -1  -1   93.99    5.20
  -8  -1  -1   92.09    6.50
   8   1   1   93.79    4.80
   8   1   1   89.79    6.70
  -9  -1  -1   27.70    3.90
  -9  -1  -1   35.60    5.10
   9   1   1   24.20    3.10
   9   1   1   27.40    5.20
 -10  -1  -1   13.50    4.50
  10   1   1    8.40    5.00
  10   1   1   12.60    3.20
 -11  -1  -1   89.59    8.00
  11   1   1   76.99    8.20
 -12  -1  -1    8.70    6.10
  12   1   1    9.20    6.40
  12  -2  -1   99.09   10.30
 -12   2   1   65.69    8.10
  11  -2  -1   43.90    7.50
  11  -2  -1   51.29    5.90
 -11   2   1   34.50    6.40
 -11   2   1   42.20    5.80
  10  -2  -1   39.80    5.00
  10  -2  -1   47.40    7.00
 -10   2   1   35.50    6.10
 -10   2   1   47.80    5.70
   9  -2  -1  332.47   11.10
   9  -2  -1  332.37   13.50
  -9   2   1  349.07   11.50
  -9   2   1  337.07   12.70
   8  -2  -1    6.90    3.00
   8  -2  -1    9.80    3.30
   8  -2  -1    6.10    3.80
  -8   2   1   16.50    3.50
  -8   2   1    8.70    3.30
   7  -2  -1    8.40    3.40
   7  -2  -1   16.10    2.80
   7  -2  -1   13.90    3.10
  -7   2   1   14.40    3.30
  -7   2   1   13.50    3.00
   6  -2  -1  322.07   10.50
   6  -2  -1  324.77    9.60
   6  -2  -1  330.17    9.20
  -6   2   1  322.67   10.00
   5  -2  -1  240.48    7.20
   5  -2  -1  246.48    7.50
   5  -2  -1  258.07    8.30
  -5   2   1  241.68    7.70
   4  -2  -1 2801.02   58.29
   4  -2  -1 2750.42   57.29
   4  -2  -1 2771.32   57.59
  -4   2   1 2660.43   57.79
   3  -2  -1  728.43   16.30
   3  -2  -1  668.33   15.60
   3  -2  -1  679.03   15.40
  -3   2   1  695.23   15.80
   2  -2  -1 2629.64   55.39
   2  -2  -1 2720.63   55.89
   2  -2  -1 2671.63   55.29
  -2   2   1 2689.03   55.39
   1  -2  -1   25.70    1.70
   1  -2  -1   26.80    1.40
  -1   2   1   29.80    1.40
   0  -2  -1  117.89    3.40
   0  -2  -1  113.99    2.90
   0  -2  -1  116.39    3.00
   0   2   1  113.79    2.90
  -1  -2  -1   59.19    1.70
   1   2   1   59.29    2.10
   1   2   1   58.89    1.70
   1   2   1   61.19    1.80
  -2  -2  -1 1509.35   32.10
  -2  -2  -1 1592.94   32.60
   2   2   1 1564.04   32.10
   2   2   1 1576.24   33.00
   2   2   1 1561.04   32.00
  -3  -2  -1  116.09    3.80
  -3  -2  -1  110.39    3.10
   3   2   1  111.39    3.00
  -4  -2  -1  883.71   19.30
  -4  -2  -1  912.71   20.40
   4   2   1  890.31   19.20
   4   2   1  923.51   20.80
  -5  -2  -1  528.65   13.20
  -5  -2  -1  506.15   12.00
   5   2   1  515.05   13.50
   5   2   1  527.25   11.80
  -6  -2  -1  743.43   18.20
  -6  -2  -1  738.73   16.70
   6   2   1  710.63   16.30
   6   2   1  742.03   18.50
  -7  -2  -1   31.10    3.80
  -7  -2  -1   30.80    2.80
   7   2   1   33.10    4.00
   7   2   1   31.90    2.50
  -8  -2  -1   42.00    4.70
  -8  -2  -1   61.29    4.30
   8   2   1   69.99    6.00
   8   2   1   57.89    3.90
  -9  -2  -1  205.08    7.70
  -9  -2  -1  207.28    9.80
   9   2   1  200.58    7.00
   9   2   1  204.88    9.90
 -10  -2  -1   42.00    6.00
  10   2   1   39.60    6.10
 -11  -2  -1   77.09    8.00
  11   2   1   64.99    7.80
 -12  -2  -1    2.40    5.90
  12   2   1   -8.80    5.70
  12  -3  -1   64.09    7.10
  12  -3  -1   74.29    9.90
 -12   3   1   69.59    6.60
 -12   3   1   69.39    8.30
 -12   3   1   58.79    8.30
  11  -3  -1    1.90    5.90
  11  -3  -1    0.40    4.60
 -11   3   1    3.10    5.30
 -11   3   1   -2.00    4.80
  10  -3  -1  157.58    8.60
  10  -3  -1  159.08   11.40
 -10   3   1  141.69    9.80
 -10   3   1  142.79    8.90
   9  -3  -1  333.57   11.30
   9  -3  -1  302.97   11.60
   9  -3  -1  318.47   13.20
  -9   3   1  312.07   12.40
  -9   3   1  331.07   11.80
   8  -3  -1   49.70    4.90
   8  -3  -1   63.29    5.00
   8  -3  -1   56.89    6.00
  -8   3   1   70.39    5.60
  -8   3   1   65.89    6.00
   7  -3  -1   74.59    5.10
   7  -3  -1   84.19    5.70
   7  -3  -1   66.59    5.80
  -7   3   1   80.29    6.00
   6  -3  -1  482.55   12.50
   6  -3  -1  482.15   13.90
   6  -3  -1  472.55   12.90
  -6   3   1  445.06   13.10
   5  -3  -1  196.68    7.40
   5  -3  -1  179.98    6.60
   5  -3  -1  189.18    6.30
  -5   3   1  189.48    6.90
   4  -3  -1 1176.58   26.60
   4  -3  -1 1212.98   27.40
   4  -3  -1 1202.48   26.40
  -4   3   1 1214.48   26.90
   3  -3  -1 2937.61   60.79
   3  -3  -1 2877.41   60.09
   3  -3  -1 2865.01   59.89
  -3   3   1 2827.42   60.09
   2  -3  -1   57.79    2.70
  -2   3   1   57.69    2.60
   1  -3  -1  122.29    3.60
   1  -3  -1  124.79    3.60
   1  -3  -1  120.19    3.50
   1  -3  -1  124.59    4.20
  -1   3   1  123.59    3.50
   0  -3  -1  910.31   18.90
   0  -3  -1  913.01   19.00
   0  -3  -1  933.61   19.90
   0  -3  -1  870.11   19.00
   0   3   1  866.01   18.90
  -1  -3  -1  229.58    5.30
   1   3   1  224.58    5.90
   1   3   1  226.48    5.20
  -2  -3  -1  217.78    5.00
  -2  -3  -1  224.78    5.80
   2   3   1  225.18    5.10
   2   3   1  213.18    5.00
   2   3   1  210.48    6.00
  -3  -3  -1 1337.67   28.80
  -3  -3  -1 1321.57   27.80
   3   3   1 1379.06   27.80
   3   3   1 1288.67   29.10
   3   3   1 1363.16   27.60
  -4  -3  -1   29.10    1.70
  -4  -3  -1   31.10    2.60
   4   3   1   22.30    2.40
   4   3   1   30.60    1.50
  -5  -3  -1  399.06   10.80
  -5  -3  -1  391.06    9.30
   5   3   1  389.36    9.00
   5   3   1  396.36   11.20
  -6  -3  -1    7.60    1.70
  -6  -3  -1    6.10    2.50
   6   3   1    4.10    1.30
   6   3   1    4.60    2.50
  -7  -3  -1    6.30    1.90
  -7  -3  -1    0.40    2.60
   7   3   1    3.80    1.50
   7   3   1    5.70    3.10
  -8  -3  -1 1691.13   36.30
  -8  -3  -1 1657.33   38.70
   8   3   1 1672.23   35.70
   8   3   1 1661.03   39.00
  -9  -3  -1   18.00    4.20
   9   3   1   22.50    5.00
 -10  -3  -1   64.79    6.70
  10   3   1   61.39    6.70
 -11  -3  -1  171.58   11.80
  11   3   1  189.88   11.70
 -12  -3  -1   25.40    6.90
  12   3   1   35.70    7.60
  11  -4  -1   20.00    5.70
  11  -4  -1   29.70    7.40
 -11   4   1   26.70    6.00
 -11   4   1   36.30    6.70
  10  -4  -1   91.29    7.10
  10  -4  -1   99.89    9.10
 -10   4   1   93.89    7.60
 -10   4   1   91.59    8.10
   9  -4  -1  192.88    9.60
   9  -4  -1  203.68   11.40
   9  -4  -1  195.38    9.40
  -9   4   1  204.08    9.90
  -9   4   1  191.48    9.60
   8  -4  -1   24.70    5.10
   8  -4  -1   34.10    4.70
   8  -4  -1   24.70    4.10
  -8   4   1   28.70    4.20
  -8   4   1   33.50    4.80
   7  -4  -1  659.73   18.80
   7  -4  -1  654.43   17.70
   7  -4  -1  687.03   17.30
  -7   4   1  641.04   17.90
   6  -4  -1  179.88    8.20
   6  -4  -1  185.18    7.20
   6  -4  -1  200.28    7.40
  -6   4   1  197.58    7.80
   5  -4  -1  215.78    8.20
   5  -4  -1  187.18    6.80
   5  -4  -1  194.48    7.20
  -5   4   1  196.88    7.20
   4  -4  -1  343.07   10.30
   4  -4  -1  333.27    9.50
  -4   4   1  333.47    9.50
   3  -4  -1  294.57    8.10
   3  -4  -1  273.87    8.60
  -3   4   1  280.47    7.80
   2  -4  -1   13.70    2.10
   2  -4  -1   16.50    1.80
   2  -4  -1   15.30    1.70
  -2   4   1   15.40    1.60
   1  -4  -1  660.43   14.50
   1  -4  -1  660.23   15.50
   1  -4  -1  668.93   14.60
   1  -4  -1  623.14   14.60
  -1   4   1  649.74   14.50
   0  -4  -1   35.20    1.90
   0  -4  -1   38.90    1.90
   0  -4  -1   35.40    1.90
   0  -4  -1   38.50    2.70
   0   4   1   34.40    1.80
  -1  -4  -1  616.64   13.30
   1   4   1  620.14   13.30
   1   4   1  601.04   14.10
  -2  -4  -1  810.82   17.90
  -2  -4  -1  797.12   17.00
   2   4   1  807.82   17.00
   2   4   1  804.42   18.30
  -3  -4  -1  481.95   10.60
  -3  -4  -1  494.65   12.00
   3   4   1  488.65   12.30
   3   4   1  494.05   10.60
   3   4   1  515.55   10.80
  -4  -4  -1  502.25   11.10
  -4  -4  -1  521.85   12.80
   4   4   1  509.35   10.90
   4   4   1  502.05   13.10
  -5  -4  -1  869.91   18.70
  -5  -4  -1  899.11   20.70
   5   4   1  877.91   18.40
   5   4   1  841.92   21.00
  -6  -4  -1  112.89    4.00
  -6  -4  -1  122.99    5.90
   6   4   1  121.69    6.20
   6   4   1  123.79    3.60
  -7  -4  -1   20.10    2.20
  -7  -4  -1   22.10    3.70
   7   4   1   20.30    3.90
   7   4   1   20.60    1.90
  -8  -4  -1  260.47   10.20
   8   4   1  265.17   10.70
  -9  -4  -1   11.10    4.20
   9   4   1    4.30    4.20
 -10  -4  -1  120.29    9.00
  10   4   1  115.69    9.30
 -11  -4  -1  398.26   15.90
  11   4   1  419.96   16.70
 -12  -4  -1    9.10    6.30
  12   4   1    7.80    6.60
  11  -5  -1    2.10    6.90
  11  -5  -1   11.50    5.40
 -11   5   1    3.30    5.80
 -11   5   1   -2.70    5.10
  10  -5  -1  177.98    9.90
  10  -5  -1  157.18   11.70
 -10   5   1  184.48   11.00
 -10   5   1  153.48   10.40
   9  -5  -1    1.90    4.60
   9  -5  -1    5.90    4.40
   9  -5  -1    1.10    5.10
  -9   5   1    6.50    4.50
  -9   5   1    9.40    4.50
   8  -5  -1    1.60    4.00
   8  -5  -1    2.30    4.50
   8  -5  -1   -5.10    3.40
  -8   5   1    7.40    3.60
  -8   5   1    1.30    3.90
   7  -5  -1  863.41   21.20
   7  -5  -1  834.02   21.80
   7  -5  -1  860.11   23.10
  -7   5   1  820.02   21.70
   6  -5  -1  332.47   11.90
   6  -5  -1  348.67   11.10
   6  -5  -1  354.76   10.70
  -6   5   1  340.27   10.80
   5  -5  -1  307.67    9.40
   5  -5  -1  297.57    9.70
   5  -5  -1  310.77   10.80
  -5   5   1  313.57    9.70
   4  -5  -1  309.87    9.40
   4  -5  -1  308.07   10.30
   4  -5  -1  324.47    9.30
  -4   5   1  320.47    9.30
   3  -5  -1  430.86   12.20
   3  -5  -1  431.26   11.40
   3  -5  -1  442.86   11.20
  -3   5   1  435.16   11.20
   2  -5  -1   12.90    2.40
   2  -5  -1   10.00    1.80
   2  -5  -1    9.00    1.70
  -2   5   1   14.70    1.80
   1  -5  -1 1003.70   22.80
   1  -5  -1  967.80   21.60
   1  -5  -1  981.10   21.30
   1  -5  -1  993.80   21.50
  -1   5   1  950.80   21.40
   0  -5  -1  929.51   20.20
   0  -5  -1  959.10   20.30
   0  -5  -1  934.61   21.50
   0  -5  -1  916.31   20.30
   0   5   1  925.41   20.20
  -1  -5  -1   77.79    2.90
  -1  -5  -1   86.69    3.20
   1   5   1   78.99    2.80
   1   5   1   86.19    3.70
  -2  -5  -1 1395.26   29.10
  -2  -5  -1 1408.96   30.10
   2   5   1 1383.66   30.60
   2   5   1 1402.96   29.20
  -3  -5  -1   71.39    2.30
  -3  -5  -1   71.29    3.70
   3   5   1   62.89    4.00
   3   5   1   69.59    2.30
  -4  -5  -1   23.50    2.70
  -4  -5  -1   24.00    1.50
   4   5   1   24.90    1.30
   4   5   1   23.10    1.30
   4   5   1   21.70    2.80
  -5  -5  -1 1047.90   24.50
  -5  -5  -1 1072.69   22.00
   5   5   1 1055.99   25.00
   5   5   1 1044.60   21.80
  -6  -5  -1   -0.10    2.40
  -6  -5  -1    2.20    1.40
   6   5   1    4.60    2.70
   6   5   1    1.90    0.90
  -7  -5  -1   27.80    4.00
   7   5   1   27.20    4.30
  -8  -5  -1  267.97   10.50
   8   5   1  262.47   10.80
  -9  -5  -1    3.50    4.20
   9   5   1    3.70    4.40
 -10  -5  -1    7.50    5.00
  10   5   1   12.40    5.40
 -11  -5  -1  315.67   14.70
  11   5   1  318.67   15.00
 -12  -5  -1   54.79    8.30
  12   5   1   54.19    8.30
  11  -6  -1   75.39    7.90
  11  -6  -1   73.49   10.00
 -11   6   1   80.59    8.60
 -11   6   1   77.39    8.40
  10  -6  -1  220.18   14.10
  10  -6  -1  238.38   11.90
  10  -6  -1  219.48   12.00
 -10   6   1  234.68   12.30
 -10   6   1  227.98   12.20
   9  -6  -1    9.10    5.80
   9  -6  -1    8.90    4.90
   9  -6  -1   19.70    5.60
  -9   6   1    6.20    4.70
  -9   6   1   12.00    5.20
   8  -6  -1   30.50    5.60
   8  -6  -1   33.00    6.00
   8  -6  -1   34.90    5.10
  -8   6   1   31.30    5.20
  -8   6   1   26.60    4.70
   7  -6  -1  403.26   14.70
   7  -6  -1  395.96   13.40
   7  -6  -1  424.96   13.20
  -7   6   1  408.96   13.40
   6  -6  -1  183.08    9.40
   6  -6  -1  181.08    7.90
   6  -6  -1  182.58    7.90
  -6   6   1  193.28    8.20
   5  -6  -1  140.79    6.60
   5  -6  -1  148.79    7.80
  -5   6   1  148.79    6.70
   4  -6  -1  612.84   15.40
   4  -6  -1  598.84   15.60
   4  -6  -1  605.34   16.80
  -4   6   1  614.34   15.50
   3  -6  -1  103.39    5.80
   3  -6  -1   99.79    5.10
   3  -6  -1  112.99    5.10
  -3   6   1  113.89    4.90
   2  -6  -1  186.28    6.40
   2  -6  -1  187.38    7.40
   2  -6  -1  188.78    6.20
  -2   6   1  194.38    6.10
   1  -6  -1  665.93   15.80
   1  -6  -1  668.03   15.50
   1  -6  -1  674.43   17.10
   1  -6  -1  707.83   15.70
  -1   6   1  655.63   15.50
   0  -6  -1  161.08    4.90
   0  -6  -1  164.98    4.90
   0  -6  -1  148.79    6.30
   0  -6  -1  146.29    5.00
   0   6   1  150.68    4.80
  -1  -6  -1   51.39    2.90
  -1  -6  -1   51.79    2.60
   1   6   1   42.00    2.50
   1   6   1   46.40    3.30
  -2  -6  -1   25.70    2.00
  -2  -6  -1   34.00    2.60
   2   6   1   30.00    2.00
   2   6   1   30.90    2.90
  -3  -6  -1    1.30    1.00
  -3  -6  -1    3.40    1.80
   3   6   1    1.00    1.90
   3   6   1    1.50    1.10
  -4  -6  -1  140.19    3.60
  -4  -6  -1  143.09    5.90
   4   6   1  150.18    3.60
   4   6   1  139.99    6.40
  -5  -6  -1  900.61   21.80
   5   6   1  906.31   22.30
  -6  -6  -1    8.80    3.10
   6   6   1    8.70    3.20
  -7  -6  -1    9.00    3.50
   7   6   1   16.20    4.00
  -8  -6  -1  422.86   13.90
   8   6   1  429.36   14.50
  -9  -6  -1   10.60    4.60
   9   6   1   18.30    5.00
 -10  -6  -1    8.40    4.90
  10   6   1    7.20    5.20
 -11  -6  -1   77.09    8.30
  11   6   1   71.59    8.60
  10  -7  -1   90.29    8.30
  10  -7  -1   80.59    8.60
  10  -7  -1   89.39    9.90
 -10   7   1   98.39    8.80
 -10   7   1   90.29    8.70
   9  -7  -1    7.80    5.50
   9  -7  -1    7.60    5.80
   9  -7  -1   12.90    5.20
  -9   7   1    0.70    4.40
  -9   7   1    8.80    5.40
   8  -7  -1   -0.90    5.00
   8  -7  -1   -0.50    4.60
   8  -7  -1    7.50    4.50
  -8   7   1    3.00    3.90
  -8   7   1    7.20    4.10
   7  -7  -1  195.28    9.30
   7  -7  -1  218.98   11.30
   7  -7  -1  200.98    9.30
  -7   7   1  195.68    9.30
   6  -7  -1   24.70    4.70
   6  -7  -1   14.00    3.70
   6  -7  -1   20.00    4.70
  -6   7   1   18.30    3.70
   5  -7  -1   93.99    7.00
   5  -7  -1   82.49    5.70
   5  -7  -1   86.99    5.90
  -5   7   1   92.89    5.70
   4  -7  -1  523.65   15.60
   4  -7  -1  540.25   14.20
   4  -7  -1  526.65   14.60
  -4   7   1  529.65   14.20
   3  -7  -1   42.40    4.10
   3  -7  -1   49.50    4.80
   3  -7  -1   45.40    3.80
  -3   7   1   49.10    3.80
   2  -7  -1  178.48    6.60
   2  -7  -1  169.78    7.50
   2  -7  -1  170.18    6.30
  -2   7   1  184.68    6.20
   1  -7  -1  253.57    7.80
   1  -7  -1  258.27    7.50
   1  -7  -1  257.47    8.90
   1  -7  -1  258.07    7.40
  -1   7   1  248.48    7.40
   0  -7  -1   62.39    3.60
   0  -7  -1   54.89    4.40
   0  -7  -1   63.19    3.40
   0  -7  -1   64.89    3.50
   0   7   1   54.69    3.20
  -1  -7  -1  307.97    8.10
  -1  -7  -1  314.67    8.40
   1   7   1  310.97    9.30
   1   7   1  306.57    8.00
  -2  -7  -1  374.06    9.70
  -2  -7  -1  345.17    8.80
   2   7   1  371.86   10.50
   2   7   1  356.36    8.80
  -3  -7  -1  140.59    5.60
  -3  -7  -1  140.99    4.10
   3   7   1  142.29    4.30
   3   7   1  143.79    6.30
  -4  -7  -1    1.50    1.00
  -4  -7  -1   -0.80    2.20
   4   7   1    1.00    0.90
   4   7   1    0.80    2.40
  -5  -7  -1 1341.07   30.70
   5   7   1 1321.57   31.30
  -6  -7  -1   71.39    5.40
   6   7   1   70.19    5.70
  -7  -7  -1    6.90    3.60
   7   7   1    4.10    3.60
  -8  -7  -1  150.58    8.90
   8   7   1  155.78    9.60
  -9  -7  -1    5.30    4.60
   9   7   1    3.40    4.70
 -10  -7  -1   36.90    6.40
  10   7   1   31.80    6.30
 -11  -7  -1   65.89    8.20
  11   7   1   82.79    9.20
  10  -8  -1  216.58   13.20
  10  -8  -1  205.18   14.40
  10  -8  -1  213.48   12.30
 -10   8   1  204.58   12.30
 -10   8   1  213.18   12.40
 -10   8   1  205.78   11.20
   9  -8  -1   10.30    6.90
   9  -8  -1   21.20    6.00
   9  -8  -1   14.10    6.40
  -9   8   1   21.20    6.30
  -9   8   1    9.60    5.40
   8  -8  -1    8.00    4.90
   8  -8  -1    9.50    4.80
   8  -8  -1   13.70    6.00
  -8   8   1   11.20    4.50
  -8   8   1    7.10    4.80
   7  -8  -1  270.87   13.00
   7  -8  -1  268.47   11.10
   7  -8  -1  260.67   11.60
  -7   8   1  264.07   11.00
   6  -8  -1    4.10    4.50
   6  -8  -1    0.80    4.40
   6  -8  -1    1.70    3.80
  -6   8   1    4.50    3.40
   5  -8  -1   30.10    5.10
   5  -8  -1   34.50    4.30
   5  -8  -1   33.80    4.90
  -5   8   1   41.20    4.40
   4  -8  -1  739.53   20.90
   4  -8  -1  786.92   19.70
   4  -8  -1  747.73   19.20
  -4   8   1  756.62   19.10
   3  -8  -1    3.20    2.70
   3  -8  -1    0.30    2.90
   3  -8  -1    1.50    3.40
  -3   8   1    0.20    2.20
   2  -8  -1   10.00    3.40
   2  -8  -1    9.20    2.80
   2  -8  -1    9.80    2.60
  -2   8   1    8.90    2.30
   1  -8  -1  215.78    7.00
   1  -8  -1  202.98    8.50
   1  -8  -1  210.78    7.30
   1  -8  -1  213.58    7.10
  -1   8   1  221.68    7.00
  -1   8   1  214.88    6.90
   0  -8  -1   11.10    2.10
   0  -8  -1   11.00    2.20
   0  -8  -1   11.40    2.40
   0   8   1    6.70    2.50
   0   8   1    5.40    1.90
  -1  -8  -1  292.07    8.10
  -1  -8  -1  289.57    8.40
   1   8   1  287.27    7.90
   1   8   1  291.47    9.30
  -2  -8  -1  702.93   16.50
  -2  -8  -1  664.73   15.50
   2   8   1  685.23   15.60
   2   8   1  679.43   17.40
  -3  -8  -1  173.58    5.10
  -3  -8  -1  176.18    6.60
   3   8   1  173.58    5.20
   3   8   1  166.68    7.30
  -4  -8  -1  181.28    7.10
   4   8   1  175.88    7.70
  -5  -8  -1  660.23   17.30
   5   8   1  642.54   17.80
  -6  -8  -1   69.69    5.60
   6   8   1   64.89    5.80
  -7  -8  -1   36.50    4.90
   7   8   1   41.80    5.60
  -8  -8  -1  345.17   13.10
   8   8   1  359.76   14.10
  -9  -8  -1    8.00    4.70
   9   8   1    6.20    4.90
 -10  -8  -1   -4.10    5.10
  10   8   1    5.00    5.80
 -11  -8  -1  187.58   14.50
  11   8   1  195.18   13.40
   9  -9  -1    7.50    5.70
   9  -9  -1   17.10    6.30
   9  -9  -1   15.80    7.20
  -9   9   1   10.00    5.90
  -9   9   1   20.00    5.90
  -9   9   1   12.20    5.10
   8  -9  -1   14.40    6.70
   8  -9  -1   25.60    5.90
   8  -9  -1   24.50    6.20
  -8   9   1   19.00    5.70
  -8   9   1   19.20    5.00
   7  -9  -1  372.56   14.00
   7  -9  -1  382.56   15.90
   7  -9  -1  370.86   13.60
  -7   9   1  375.06   13.60
   6  -9  -1    9.10    5.20
   6  -9  -1    5.50    5.00
   6  -9  -1    4.10    4.20
  -6   9   1    1.00    3.50
   5  -9  -1    6.40    3.90
   5  -9  -1    6.20    3.90
   5  -9  -1    3.10    4.50
  -5   9   1    3.60    3.20
   4  -9  -1  433.06   13.40
   4  -9  -1  416.56   14.70
   4  -9  -1  426.36   12.90
  -4   9   1  408.46   12.60
   3  -9  -1   60.49    4.80
   3  -9  -1   69.09    5.40
   3  -9  -1   62.39    6.00
  -3   9   1   61.79    4.70
   2  -9  -1    7.80    2.80
   2  -9  -1    4.60    3.70
   2  -9  -1    7.10    3.20
  -2   9   1    8.20    2.50
  -2   9   1    6.80    2.40
   1  -9  -1  507.95   13.50
   1  -9  -1  501.75   13.30
   1  -9  -1  494.15   13.10
   1  -9  -1  515.05   15.40
  -1   9   1  509.95   13.10
  -1   9   1  494.75   13.20
   0  -9  -1   37.90    4.70
   0  -9  -1   36.80    3.30
   0  -9  -1   28.00    3.30
   0   9   1   32.30    3.80
   0   9   1   33.50    3.10
  -1  -9  -1   32.00    3.10
  -1  -9  -1   42.70    3.40
   1   9   1   36.40    4.00
   1   9   1   40.20    3.20
  -2  -9  -1  649.74   15.70
  -2  -9  -1  699.73   16.60
   2   9   1  682.53   15.80
   2   9   1  662.33   17.70
  -3  -9  -1   95.69    4.40
  -3  -9  -1  110.79    5.60
   3   9   1  102.59    4.20
   3   9   1   89.99    6.20
  -4  -9  -1  265.57    9.10
   4   9   1  257.97   10.00
  -5  -9  -1  469.05   13.80
   5   9   1  471.45   14.80
  -6  -9  -1   38.50    4.80
   6   9   1   39.60    5.20
  -7  -9  -1   28.90    4.90
   7   9   1   32.00    5.40
  -8  -9  -1  158.48    9.50
   8   9   1  182.08   10.40
  -9  -9  -1    7.90    5.20
   9   9   1    6.60    5.40
  10   9   1   39.60    7.40
   9 -10  -1   -1.30    7.20
   9 -10  -1    2.80    6.10
   9 -10  -1   -1.20    6.00
  -9  10   1    5.60    5.20
  -9  10   1   -1.80    5.80
  -9  10   1    8.60    5.40
   8 -10  -1   23.80    6.30
   8 -10  -1   11.40    6.50
   8 -10  -1    4.50    6.40
  -8  10   1    7.20    5.90
  -8  10   1   17.80    5.40
  -8  10   1   18.60    5.30
   7 -10  -1  118.99    8.70
   7 -10  -1  133.49   10.60
   7 -10  -1  123.69    9.50
  -7  10   1  126.59    9.40
  -7  10   1  128.19    9.50
   6 -10  -1   95.69    8.80
   6 -10  -1   81.99    6.90
   6 -10  -1   89.29    8.00
  -6  10   1   81.69    6.70
   5 -10  -1  106.29    8.60
   5 -10  -1   79.89    6.50
   5 -10  -1   94.89    7.40
  -5  10   1  103.69    7.00
   4 -10  -1  311.47   11.90
   4 -10  -1  311.27   11.30
   4 -10  -1  308.67   13.20
  -4  10   1  292.97   10.60
  -4  10   1  321.07   10.90
   3 -10  -1  135.99    9.10
   3 -10  -1  139.59    7.40
   3 -10  -1  138.49    7.80
  -3  10   1  137.39    6.80
  -3  10   1  139.19    7.00
   2 -10  -1   11.10    3.80
   2 -10  -1    5.00    3.10
   2 -10  -1   11.70    4.40
  -2  10   1    7.80    2.70
  -2  10   1    7.10    2.80
   1 -10  -1  480.95   13.30
   1 -10  -1  466.05   13.10
   1 -10  -1  467.95   12.70
   1 -10  -1  456.25   15.20
  -1  10   1  451.15   12.70
  -1  10   1  468.35   12.80
   0 -10  -1   21.00    3.40
   0 -10  -1   14.20    4.30
   0 -10  -1   15.30    3.10
   0  10   1   21.20    3.00
   0  10   1   14.30    3.40
  -1 -10  -1   25.10    3.30
  -1 -10  -1   26.00    3.20
   1  10   1   37.50    4.30
   1  10   1   31.20    3.20
  -2 -10  -1  348.57    9.70
  -2 -10  -1  355.76   10.40
   2  10   1  347.57    9.60
   2  10   1  347.97   11.60
  -3 -10  -1   53.89    4.30
   3  10   1   68.99    5.70
  -4 -10  -1  326.47   10.50
   4  10   1  336.57   12.00
  -5 -10  -1  102.99    6.80
   5  10   1   89.29    7.20
  -6 -10  -1    4.20    3.60
   6  10   1   12.70    4.50
  -7 -10  -1   82.59    6.90
   7  10   1   81.59    7.50
   8  10   1  172.88   10.80
   9  10   1   11.60    6.00
  10  10   1   17.60    6.70
   8 -11  -1   18.00    7.00
   8 -11  -1   27.40    8.10
   8 -11  -1   23.30    7.00
  -8  11   1   12.40    5.60
  -8  11   1   16.80    6.80
  -8  11   1   20.20    5.90
   7 -11  -1  160.38   12.00
   7 -11  -1  179.78   11.70
   7 -11  -1  167.58   10.90
  -7  11   1  141.59   10.30
  -7  11   1  168.28    9.90
  -7  11   1  143.89    9.80
   6 -11  -1   46.30    7.70
   6 -11  -1   39.40    7.20
   6 -11  -1   52.19    6.50
  -6  11   1   48.20    5.90
  -6  11   1   44.90    5.80
   5 -11  -1   39.30    6.90
   5 -11  -1   41.40    6.50
   5 -11  -1   32.10    5.60
  -5  11   1   30.30    4.90
  -5  11   1   34.00    5.00
   4 -11  -1  178.68    9.90
   4 -11  -1  176.98   11.30
   4 -11  -1  160.78    8.80
  -4  11   1  168.48    8.30
  -4  11   1  168.38    8.50
   3 -11  -1    1.60    3.90
   3 -11  -1    4.80    4.90
   3 -11  -1    6.90    4.30
  -3  11   1   -0.20    2.80
  -3  11   1    1.60    3.20
   2 -11  -1  166.38    8.20
   2 -11  -1  146.99    8.10
   2 -11  -1  178.98   10.30
  -2  11   1  142.69    7.30
  -2  11   1  153.88    7.30
   1 -11  -1   17.90    3.50
   1 -11  -1   12.00    4.90
   1 -11  -1   12.60    3.80
  -1  11   1   15.60    4.00
  -1  11   1   11.20    3.20
  -1  11   1   14.20    3.10
   0 -11  -1  262.47    9.00
   0 -11  -1  248.48    9.30
   0  11   1  259.27   10.30
   0  11   1  259.87    8.80
  -1 -11  -1  266.07    9.10
  -1 -11  -1  276.87    8.90
   1  11   1  250.47   10.30
   1  11   1  263.87    8.60
  -2 -11  -1  389.46   11.80
   2  11   1  455.95   13.80
   3  11   1   70.29    6.20
   4  11   1   26.20    4.80
   5  11   1   29.50    5.20
   6  11   1    9.50    4.80
   7  11   1  116.19    9.00
   8  11   1  164.98   11.10
   9  11   1   18.20    6.50
   7 -12  -1  148.79   12.40
   7 -12  -1  143.49   11.10
   7 -12  -1  166.98   11.70
  -7  12   1  149.69   11.30
  -7  12   1  160.88   10.30
  -7  12   1  166.18   10.60
   6 -12  -1   14.10    7.10
   6 -12  -1   23.70    6.30
   6 -12  -1    2.50    6.30
  -6  12   1   15.80    5.60
  -6  12   1   17.00    4.90
  -6  12   1   24.90    5.40
   5 -12  -1  134.29    9.60
   5 -12  -1  122.49    8.70
   5 -12  -1  128.99   10.60
  -5  12   1  124.59    8.80
  -5  12   1  123.59    8.80
   4 -12  -1  148.09   11.70
   4 -12  -1  181.78   10.30
   4 -12  -1  184.28   10.70
  -4  12   1  177.28    9.10
  -4  12   1  159.98    9.00
   3 -12  -1    1.20    5.50
   3 -12  -1    8.50    4.90
   3 -12  -1    1.90    4.20
  -3  12   1    6.20    3.60
  -3  12   1    4.70    3.60
   2 -12  -1  174.48    9.50
   2 -12  -1  162.98    9.00
   2 -12  -1  172.48   11.30
  -2  12   1  166.28    8.10
  -2  12   1  171.48    8.30
   1 -12  -1  337.07   11.30
   1 -12  -1  343.07   14.10
   1 -12  -1  346.47   11.80
  -1  12   1  345.57   11.30
  -1  12   1  343.77   12.60
  -1  12   1  350.16   11.40
   0 -12  -1   30.10    4.50
   0 -12  -1   24.20    3.90
   0  12   1   31.60    4.00
   0  12   1   29.40    4.80
   0  12   1   27.80    4.00
  -1 -12  -1   10.90    3.50
   1  12   1   12.10    3.30
   1  12   1    7.60    3.90
   2  12   1  131.79    8.30
   3  12   1   10.50    4.30
   4  12   1  205.28   10.60
   5  12   1    2.00    4.30
   6  12   1   73.19    7.40
   7  12   1  157.48   10.80
   8  12   1    8.50    6.10
   6 -13  -1   27.50    7.40
   6 -13  -1   23.90    6.80
   6 -13  -1   24.60    8.00
  -6  13   1   25.00    5.70
  -6  13   1   20.40    6.50
  -6  13   1   26.90    6.00
   5 -13  -1  163.08   10.90
   5 -13  -1  153.28   11.80
   5 -13  -1  171.58   11.70
  -5  13   1  158.88   10.00
  -5  13   1  150.78   10.40
  -5  13   1  151.38    9.80
   4 -13  -1   57.69    7.00
   4 -13  -1   65.09    7.80
   4 -13  -1   55.79    8.30
  -4  13   1   53.29    5.90
  -4  13   1   60.19    6.40
  -4  13   1   49.40    6.50
   3 -13  -1   19.30    6.00
   3 -13  -1   25.10    7.00
  -3  13   1   16.40    4.60
  -3  13   1   18.80    4.50
   2 -13  -1  219.08   12.90
   2 -13  -1  216.98   10.70
  -2  13   1  213.38   10.70
  -2  13   1  228.38    9.60
  -2  13   1  214.98    9.80
   1 -13  -1  386.56   13.70
   1 -13  -1  387.26   16.40
  -1  13   1  408.66   12.80
  -1  13   1  407.36   12.90
  -1  13   1  402.76   14.40
   0  13   1    0.60    4.10
   0  13   1    9.90    5.60
   0  13   1    5.70    3.60
   1  13   1  120.69    8.50
   2  13   1   22.60    5.20
   3  13   1   31.80    5.60
   4  13   1  174.68   10.10
   5  13   1   62.09    7.20
   6  13   1   -0.80    5.00
   7  13   1   36.90    7.00
   4 -14  -1   10.20    7.50
   4 -14  -1    9.70    6.50
  -4  14   1    5.30    4.80
  -4  14   1    9.10    5.50
   3 -14  -1   12.40    6.30
   3 -14  -1   13.00    7.00
  -3  14   1   19.80    5.50
  -3  14   1   14.90    5.00
  -3  14   1   15.80    5.50
   2 -14  -1  169.78   10.50
   2 -14  -1  171.58   12.80
  -2  14   1  176.78    9.50
  -2  14   1  190.68   10.70
  -2  14   1  183.78    9.90
  -1  14   1   14.70    4.40
  -1  14   1   20.40    4.80
  -1  14   1   11.10    5.10
   0  14   1   22.00    5.30
   1  14   1  306.47   12.90
   2  14   1   12.70    5.10
   3  14   1    2.20    4.70
   4  14   1  166.78   11.10
   5  14   1    6.80    5.70
   6  14   1   45.80    7.40
  -2  15   1   83.79    8.90
  -2  15   1   91.19    8.80
  -1  15   1   54.29    7.10
   0  15   1    6.70    5.10
   1  15   1   79.99    8.00
   2  15   1   34.00    6.40
   3  15   1   -1.70    5.20
   4  15   1   27.10    6.60
   5  14  -2  257.37   12.80
   4  14  -2    7.80    4.90
   3  14  -2    7.30    4.80
   2  14  -2  279.57   12.20
   1  14  -2    8.00    4.90
   0  14  -2   -5.10    3.90
  -1  14  -2  214.88   10.50
   1 -14   2  226.68   11.10
  -2  14  -2   39.70    5.60
  -2  14  -2   42.40    5.80
  -2  14  -2   39.20    6.00
  -3  14  -2    4.00    4.40
  -3  14  -2    5.70    5.10
  -3  14  -2    4.70    4.70
   3 -14   2    0.20    5.40
  -4  14  -2  344.27   14.00
  -4  14  -2  296.67   12.80
  -4  14  -2  303.67   13.50
   4 -14   2  306.17   14.00
   6  13  -2    0.80    5.00
   5  13  -2  240.38   11.90
   4  13  -2   88.39    7.60
   3  13  -2    7.00    4.40
   2  13  -2  341.07   12.70
  -2 -13   2  320.87   12.20
   1  13  -2    6.00    4.10
  -1 -13   2    0.80    4.10
   0  13  -2    6.70    3.90
   0 -13   2    3.30    4.20
  -1  13  -2  182.48    8.60
  -1  13  -2  204.38    9.50
  -1  13  -2  178.48    8.80
  -1  13  -2  177.88    9.40
   1 -13   2  175.68    9.60
  -2  13  -2   16.60    4.70
  -2  13  -2   21.30    4.80
  -2  13  -2   11.70    4.00
  -2  13  -2   20.40    4.80
   2 -13   2   15.40    6.20
   2 -13   2    9.90    5.00
   2 -13   2   23.20    5.00
  -3  13  -2   15.40    4.40
  -3  13  -2   13.80    5.00
  -3  13  -2   16.80    4.80
  -3  13  -2   18.00    4.60
   3 -13   2   19.80    5.20
   3 -13   2   11.10    5.70
  -4  13  -2   42.60    6.40
  -4  13  -2   44.40    5.70
  -4  13  -2   37.30    6.00
   4 -13   2   47.40    6.60
  -5  13  -2   34.20    5.80
  -5  13  -2   43.00    6.40
  -5  13  -2   44.90    7.00
   5 -13   2   33.60    6.60
  -6  13  -2  269.77   12.70
  -6  13  -2  264.17   13.10
  -6  13  -2  238.48   13.10
   8  12  -2   96.49    9.20
   7  12  -2    1.00    5.20
   6  12  -2   35.90    6.00
   5  12  -2  173.18   10.00
  -5 -12   2  171.08    9.70
   4  12  -2   10.70    4.60
  -4 -12   2   13.10    4.40
   3  12  -2  323.07   12.10
  -3 -12   2  316.67   11.80
   2  12  -2  150.78    8.20
  -2 -12   2  138.19    8.10
   1  12  -2   26.60    4.40
  -1 -12   2   25.80    4.50
   0  12  -2   36.80    4.70
   0  12  -2   35.20    4.20
   0  12  -2   27.40    3.80
   0 -12   2   33.70    4.80
  -1  12  -2  147.89    8.10
  -1  12  -2  152.78    7.40
  -1  12  -2  141.79    7.50
   1 -12   2  140.99    8.30
   1 -12   2  167.28    8.80
   1 -12   2  148.89    8.00
  -2  12  -2   64.59    5.90
  -2  12  -2   70.69    6.00
  -2  12  -2   86.59    6.00
  -2  12  -2   90.59    6.60
   2 -12   2   70.69    6.30
   2 -12   2   74.89    7.40
   2 -12   2   88.39    6.40
   2 -12   2   75.39    6.50
  -3  12  -2  245.68   10.20
  -3  12  -2  215.78    9.90
   3 -12   2  225.88   10.90
   3 -12   2  240.78   12.00
   3 -12   2  228.08   10.30
  -4  12  -2   86.99    7.30
  -4  12  -2  108.69    8.20
   4 -12   2   81.89    7.00
   4 -12   2   92.39    8.00
   4 -12   2  110.09    9.00
  -5  12  -2  137.29    9.00
  -5  12  -2  133.09    9.40
   5 -12   2  132.29    9.70
   5 -12   2  129.69    8.90
   5 -12   2  137.19   11.20
  -6  12  -2  105.49    8.40
  -6  12  -2   95.49    8.50
   6 -12   2  100.69    8.50
  -7  12  -2   75.99    8.00
  -7  12  -2   65.99    7.90
   7 -12   2   86.79    8.60
   9  11  -2   21.10    6.70
   8  11  -2  122.99    9.60
   7  11  -2   30.50    5.90
  -7 -11   2   24.80    5.90
   6  11  -2   37.30    5.80
  -6 -11   2   37.40    5.90
   5  11  -2  107.19    8.00
  -5 -11   2  107.69    8.10
   4  11  -2   12.20    3.90
  -4 -11   2    3.10    3.90
   3  11  -2  215.98    9.30
  -3 -11   2  196.08    9.00
   2  11  -2   72.29    5.80
  -2 -11   2   62.39    5.50
   1  11  -2    5.80    3.20
   1  11  -2    5.70    2.70
   1  11  -2    6.50    2.90
  -1 -11   2    6.60    3.50
   0  11  -2  192.28    8.40
   0  11  -2  209.28    7.70
   0  11  -2  196.28    7.50
   0 -11   2  197.98    8.70
   0 -11   2  205.98    8.30
   0 -11   2  203.98    7.90
  -1  11  -2  219.38    8.20
  -1  11  -2  232.88    9.10
  -1  11  -2  215.48    8.40
   1 -11   2  219.08   10.30
   1 -11   2  228.98    9.20
   1 -11   2  214.78    9.20
   1 -11   2  211.88    8.60
  -2  11  -2  150.88    7.70
  -2  11  -2  150.28    7.70
  -2  11  -2  146.69    7.60
   2 -11   2  159.78    8.10
   2 -11   2  170.18    9.60
   2 -11   2  152.58    7.70
   2 -11   2  146.79    8.10
  -3  11  -2  129.29    7.70
  -3  11  -2  135.29    7.60
   3 -11   2  137.49    7.80
   3 -11   2  129.09    9.40
   3 -11   2  142.19    9.00
  -4  11  -2    1.00    3.40
  -4  11  -2    1.90    4.10
   4 -11   2    6.20    4.80
   4 -11   2    1.80    4.10
   4 -11   2   15.20    5.10
  -5  11  -2   17.30    4.60
  -5  11  -2   19.50    5.00
   5 -11   2   16.10    5.70
   5 -11   2   17.70    5.20
   5 -11   2   24.60    6.00
  -6  11  -2  209.18   11.00
  -6  11  -2  206.58   10.60
   6 -11   2  176.08   11.10
   6 -11   2  206.18   12.50
   6 -11   2  209.38   11.90
  -7  11  -2   58.89    7.10
  -7  11  -2   57.09    7.30
   7 -11   2   58.49    7.40
   7 -11   2   72.79    8.70
  -8  11  -2   21.70    6.80
  -8  11  -2   19.50    5.90
   8 -11   2   18.70    6.70
   9  10  -2    1.50    5.50
  -9 -10   2    9.70    5.90
   8  10  -2  333.67   14.00
  -8 -10   2  349.96   14.50
   7  10  -2    9.60    4.80
  -7 -10   2    1.30    4.70
   6  10  -2   37.00    5.40
  -6 -10   2   40.90    5.60
   5  10  -2  193.88    9.50
  -5 -10   2  213.98    9.70
   4  10  -2    0.90    3.20
  -4 -10   2   -1.90    3.40
   3  10  -2  120.09    6.90
  -3 -10   2  115.09    7.00
   2  10  -2  103.39    6.30
  -2 -10   2  108.89    6.60
   1  10  -2   74.99    4.40
   1  10  -2   68.49    5.40
   1  10  -2   74.59    4.20
  -1 -10   2   71.79    4.90
  -1 -10   2   72.19    4.60
  -1 -10   2   80.29    5.90
   0  10  -2  338.77   10.80
   0  10  -2  344.37   10.10
   0  10  -2  340.27    9.80
   0 -10   2  347.07   10.10
   0 -10   2  326.37   10.80
   0 -10   2  339.47   10.40
  -1  10  -2  292.07    9.50
  -1  10  -2  295.07   10.00
   1 -10   2  319.47   10.00
   1 -10   2  284.17    9.90
   1 -10   2  282.37    9.50
   1 -10   2  312.57   11.30
  -2  10  -2   35.50    4.20
  -2  10  -2   39.90    4.30
   2 -10   2   39.40    4.50
   2 -10   2   37.80    4.50
   2 -10   2   37.60    5.30
   2 -10   2   33.10    4.00
  -3  10  -2   42.40    4.80
  -3  10  -2   38.40    4.50
   3 -10   2   45.00    5.10
   3 -10   2   40.70    5.40
   3 -10   2   28.20    4.30
   3 -10   2   32.40    4.30
  -4  10  -2   17.10    3.90
  -4  10  -2   14.70    4.10
   4 -10   2   21.70    5.00
   4 -10   2   25.60    4.40
   4 -10   2   17.10    4.70
  -5  10  -2    5.90    3.80
  -5  10  -2    7.10    4.10
   5 -10   2    4.30    4.60
   5 -10   2    3.50    4.10
   5 -10   2    3.80    4.90
  -6  10  -2   80.69    7.20
  -6  10  -2   75.39    6.90
   6 -10   2   77.49    7.70
   6 -10   2   67.09    6.60
   6 -10   2   84.29    7.70
  -7  10  -2   29.50    5.60
  -7  10  -2   24.20    5.70
   7 -10   2   35.20    6.80
   7 -10   2   28.10    6.80
   7 -10   2   24.10    5.60
  -8  10  -2   18.40    6.10
  -8  10  -2   25.30    5.90
   8 -10   2   25.30    6.40
   8 -10   2   29.10    7.30
  -9  10  -2  130.09   10.10
  -9  10  -2  111.29   10.00
   9 -10   2  120.19    9.80
   9 -10   2  125.19   11.30
  10   9  -2   66.69    8.30
 -10  -9   2   46.80    7.90
   9   9  -2   30.40    6.30
  -9  -9   2   38.50    6.90
   8   9  -2  331.97   13.50
  -8  -9   2  322.07   13.40
   7   9  -2   91.59    7.30
  -7  -9   2  100.49    7.90
   6   9  -2   23.60    4.70
  -6  -9   2   32.90    5.10
   5   9  -2  238.08    9.70
  -5  -9   2  233.38    9.70
   4   9  -2    4.80    3.10
  -4  -9   2    8.00    3.50
   3   9  -2  272.17    9.50
  -3  -9   2  263.27    9.50
   2   9  -2   86.29    3.90
   2   9  -2   83.89    5.40
   2   9  -2   96.69    4.00
  -2  -9   2   95.99    5.90
   1   9  -2   40.60    3.80
   1   9  -2   45.50    3.30
   1   9  -2   46.50    3.50
  -1  -9   2   43.80    3.40
  -1  -9   2   52.79    3.70
  -1  -9   2   50.59    4.30
   0   9  -2  309.37    9.70
   0   9  -2  324.57    9.20
   0  -9   2  307.07    8.90
   0  -9   2  296.77    9.20
   0  -9   2  312.07    9.80
  -1   9  -2   32.20    3.60
  -1   9  -2   30.10    3.40
   1  -9   2   35.40    4.40
   1  -9   2   36.90    3.90
   1  -9   2   39.40    3.50
   1  -9   2   28.70    3.70
  -2   9  -2  201.28    7.80
  -2   9  -2  210.08    8.00
   2  -9   2  208.78    8.20
   2  -9   2  204.28    7.70
   2  -9   2  215.78    9.00
   2  -9   2  206.18    7.90
  -3   9  -2  336.37   11.00
  -3   9  -2  327.67   10.90
   3  -9   2  338.27   11.90
   3  -9   2  349.47   11.40
   3  -9   2  341.37   11.00
   3  -9   2  337.97   10.90
  -4   9  -2  548.25   15.60
  -4   9  -2  532.35   15.60
   4  -9   2  569.94   16.90
   4  -9   2  536.75   15.30
   4  -9   2  536.95   15.60
  -5   9  -2   33.50    4.50
  -5   9  -2   36.00    4.60
   5  -9   2   29.80    4.70
   5  -9   2   30.50    5.30
   5  -9   2   24.80    5.10
  -6   9  -2   37.60    5.20
  -6   9  -2   31.10    5.00
   6  -9   2   31.50    5.80
   6  -9   2   44.10    5.50
   6  -9   2   34.40    5.90
  -7   9  -2   14.20    4.80
  -7   9  -2   12.50    4.50
   7  -9   2   25.00    5.30
   7  -9   2   15.00    5.80
   7  -9   2   19.70    5.80
  -8   9  -2    9.90    5.40
  -8   9  -2    6.00    4.70
   8  -9   2    4.50    4.90
   8  -9   2    3.10    5.40
  -9   9  -2  183.18   11.80
  -9   9  -2  191.98   11.70
   9  -9   2  184.98   11.50
   9  -9   2  193.98   13.30
  10   8  -2   16.70    6.20
 -10  -8   2   16.80    6.40
   9   8  -2  151.68   10.70
  -9  -8   2  112.89    9.20
   8   8  -2   51.69    6.30
  -8  -8   2   57.79    6.60
   7   8  -2   24.10    4.80
  -7  -8   2   22.10    4.80
   6   8  -2  124.79    7.90
  -6  -8   2  129.89    7.80
   5   8  -2   72.59    5.60
  -5  -8   2   83.39    6.40
   4   8  -2   14.40    3.20
  -4  -8   2   20.10    3.70
   3   8  -2  342.67   10.60
   3   8  -2  338.87    8.00
  -3  -8   2  347.57   10.80
   2   8  -2   40.10    2.60
   2   8  -2   46.10    2.80
   2   8  -2   37.70    3.60
  -2  -8   2   39.90    3.80
   1   8  -2  143.49    4.90
   1   8  -2  140.69    5.00
   1   8  -2  141.19    5.90
  -1  -8   2  151.08    5.00
  -1  -8   2  142.99    6.10
  -1  -8   2  144.99    5.20
   0   8  -2 1243.98   28.10
   0   8  -2 1223.58   27.40
   0  -8   2 1238.28   27.50
   0  -8   2 1254.47   28.10
   0  -8   2 1226.18   27.20
   1  -8   2   22.20    3.10
   1  -8   2   19.30    3.00
   1  -8   2   19.40    2.60
   1  -8   2   20.90    3.50
   2  -8   2  231.48    8.30
   2  -8   2  245.18    8.40
   2  -8   2  237.18    8.00
   2  -8   2  238.38    9.00
  -3   8  -2  400.06   11.80
  -3   8  -2  383.96   11.80
   3  -8   2  405.96   12.10
   3  -8   2  392.76   11.50
   3  -8   2  415.56   12.70
   3  -8   2  380.66   11.60
  -4   8  -2   74.09    5.40
  -4   8  -2   57.89    4.80
   4  -8   2   59.79    4.70
   4  -8   2   83.59    6.30
   4  -8   2   87.39    6.60
  -5   8  -2    3.50    3.10
  -5   8  -2   -1.30    3.20
   5  -8   2   -0.90    3.40
   5  -8   2   -4.50    3.60
   5  -8   2   -1.00    3.10
  -6   8  -2  606.84   17.50
  -6   8  -2  608.24   17.60
   6  -8   2  582.74   18.20
   6  -8   2  607.54   17.20
   6  -8   2  617.74   17.70
  -7   8  -2   14.90    4.80
  -7   8  -2    8.50    4.20
   7  -8   2    7.10    4.80
   7  -8   2   11.90    4.30
   7  -8   2    9.90    4.80
  -8   8  -2   -3.00    4.20
  -8   8  -2    2.80    4.40
   8  -8   2   10.30    5.40
   8  -8   2    9.20    4.80
  -9   8  -2  329.57   14.10
  -9   8  -2  315.17   13.80
   9  -8   2  328.17   15.60
   9  -8   2  319.77   13.90
 -10   8  -2   27.60    6.90
 -10   8  -2   43.60    7.30
  10  -8   2   23.20    6.80
  10  -8   2   30.10    7.80
  11   7  -2   99.99    9.40
 -11  -7   2  102.19    9.80
  10   7  -2    8.90    5.50
 -10  -7   2   -1.00    5.30
   9   7  -2  106.39    8.40
  -9  -7   2   92.79    8.30
   8   7  -2   14.20    4.60
  -8  -7   2    5.20    4.60
   7   7  -2   19.10    4.40
  -7  -7   2   30.30    4.80
   6   7  -2  428.26   13.20
  -6  -7   2  394.36   13.40
   5   7  -2  214.58    8.50
  -5  -7   2  228.28    9.00
   4   7  -2   30.00    3.50
  -4  -7   2   22.70    3.70
   3   7  -2  215.08    7.60
  -3  -7   2  228.38    8.00
   2   7  -2  107.39    5.10
   2   7  -2  107.99    3.50
   2   7  -2  112.49    3.60
  -2  -7   2  108.79    5.30
   1   7  -2   21.20    2.00
   1   7  -2   26.70    2.70
  -1  -7   2   30.40    3.00
  -1  -7   2   26.90    2.10
  -1  -7   2   25.40    2.20
   0   7  -2 2545.45   54.59
   0  -7   2 2620.34   55.39
   0  -7   2 2599.14   54.89
   0  -7   2 2515.75   54.09
   0  -7   2 2588.64   53.89
   1  -7   2  100.59    4.80
   1  -7   2  107.99    4.50
   1  -7   2   97.29    5.40
   1  -7   2  107.59    5.10
   2  -7   2   69.49    5.00
   2  -7   2   58.69    3.90
   2  -7   2   67.89    4.40
   2  -7   2   70.49    4.40
  -3   7  -2  539.85   14.40
   3  -7   2  541.25   14.20
   3  -7   2  534.05   14.90
   3  -7   2  531.55   13.90
   3  -7   2  555.84   14.50
  -4   7  -2   60.19    4.60
  -4   7  -2   56.19    4.50
   4  -7   2   55.49    4.90
   4  -7   2   61.09    5.00
   4  -7   2   50.99    4.10
  -5   7  -2   16.70    3.70
  -5   7  -2   19.80    3.50
   5  -7   2   23.60    3.80
   5  -7   2   25.50    4.20
   5  -7   2   19.00    3.60
  -6   7  -2  405.26   13.20
  -6   7  -2  405.86   13.10
   6  -7   2  411.46   12.80
   6  -7   2  426.36   13.30
   6  -7   2  400.56   13.90
  -7   7  -2   70.19    6.10
  -7   7  -2   77.69    6.60
   7  -7   2   72.89    5.90
   7  -7   2   83.29    7.00
   7  -7   2   72.99    6.90
  -8   7  -2   13.20    4.90
  -8   7  -2   20.00    4.50
   8  -7   2   14.00    5.10
   8  -7   2   14.70    4.60
  -9   7  -2  280.17   12.70
  -9   7  -2  278.47   12.70
   9  -7   2  271.77   12.40
   9  -7   2  272.27   13.90
 -10   7  -2   25.80    6.40
 -10   7  -2   37.20    6.60
  10  -7   2   31.10    6.30
  10  -7   2   22.10    7.00
  11   6  -2  232.28   13.30
 -11  -6   2  208.58   13.10
  10   6  -2    5.60    5.20
 -10  -6   2    9.70    5.70
   9   6  -2  247.78   11.90
  -9  -6   2  240.98   11.80
   8   6  -2   10.40    4.40
  -8  -6   2    6.90    4.20
   7   6  -2   23.20    4.30
  -7  -6   2   10.40    4.00
   6   6  -2  466.05   14.00
  -6  -6   2  462.75   14.30
   5   6  -2  125.79    6.40
  -5  -6   2  135.99    6.80
   4   6  -2   10.70    2.50
  -4  -6   2   17.00    3.10
   3   6  -2  521.35   13.40
  -3  -6   2  512.25   13.80
   2   6  -2  104.19    3.20
   2   6  -2  108.69    4.70
   2   6  -2  106.59    3.20
  -2  -6   2  111.19    5.00
  -2  -6   2  109.19    3.20
   1   6  -2   34.40    2.70
   1   6  -2   28.90    2.10
  -1  -6   2   32.70    2.90
  -1  -6   2   27.60    2.00
  -1  -6   2   34.70    2.10
   0   6  -2  767.12   17.80
   0  -6   2  785.92   18.10
   0  -6   2  785.42   18.40
   0  -6   2  774.72   17.20
   0  -6   2  754.12   17.40
   1  -6   2    5.20    1.80
   1  -6   2    5.50    1.50
   1  -6   2    4.00    2.00
   1  -6   2    8.50    2.00
   2  -6   2   18.10    2.50
   2  -6   2   22.80    2.90
   2  -6   2   20.30    2.40
   2  -6   2   26.90    2.80
  -3   6  -2  725.53   17.80
   3  -6   2  731.53   17.40
   3  -6   2  712.73   17.60
   3  -6   2  742.73   18.30
   3  -6   2  719.43   17.80
  -4   6  -2  131.49    6.00
  -4   6  -2  129.39    6.10
   4  -6   2  135.69    6.50
   4  -6   2  138.69    6.00
   4  -6   2  137.79    6.20
  -5   6  -2    8.80    2.90
  -5   6  -2    8.60    3.00
   5  -6   2   12.50    3.00
   5  -6   2   11.40    3.30
   5  -6   2    8.20    3.40
  -6   6  -2  371.26   11.90
  -6   6  -2  372.16   11.80
   6  -6   2  359.16   11.40
   6  -6   2  382.36   12.30
   6  -6   2  352.66   12.50
  -7   6  -2   15.80    4.30
  -7   6  -2   12.80    3.90
   7  -6   2   13.50    4.20
   7  -6   2    9.00    3.50
   7  -6   2   11.50    4.30
  -8   6  -2   43.80    5.90
  -8   6  -2   32.10    5.20
   8  -6   2   32.80    4.90
   8  -6   2   30.30    5.60
  -9   6  -2  379.76   13.70
  -9   6  -2  380.16   14.30
   9  -6   2  385.96   15.50
   9  -6   2  363.26   13.40
 -10   6  -2   16.80    5.70
 -10   6  -2   19.80    5.70
  10  -6   2   12.90    6.40
  10  -6   2   26.70    5.80
 -11   6  -2   30.70    6.80
 -11   6  -2   23.70    6.70
  11  -6   2   38.90    8.20
  11  -6   2   42.50    7.10
  11   5  -2    1.00    5.50
 -11  -5   2    1.90    5.90
  10   5  -2    0.10    4.90
 -10  -5   2   -3.50    5.00
   9   5  -2  369.46   13.80
  -9  -5   2  348.17   13.60
   8   5  -2    6.60    4.00
  -8  -5   2    3.60    3.90
   7   5  -2   21.90    4.10
  -7  -5   2   21.30    4.10
   6   5  -2  252.77    9.30
  -6  -5   2  253.47    9.50
   5   5  -2  152.88    6.60
  -5  -5   2  153.78    6.90
   4   5  -2   77.09    4.50
  -4  -5   2   76.49    4.80
   3   5  -2  587.24   14.80
  -3  -5   2  628.04   15.40
   2   5  -2   11.20    0.90
   2   5  -2    9.20    0.90
   2   5  -2    8.70    1.70
  -2  -5   2   11.90    2.00
  -2  -5   2   10.50    1.00
   1   5  -2    6.70    1.40
   1   5  -2    7.90    1.10
  -1  -5   2    9.00    1.10
  -1  -5   2    7.40    1.20
  -1  -5   2   13.90    2.00
   0   5  -2 1435.16   31.00
   0  -5   2 1461.85   30.60
   0  -5   2 1476.55   31.60
   0  -5   2 1474.45   31.40
   0  -5   2 1397.76   30.80
   1  -5   2  246.98    7.30
   1  -5   2  242.88    7.00
   1  -5   2  253.97    6.70
   1  -5   2  255.97    7.10
   2  -5   2    0.20    1.70
   2  -5   2    3.60    1.70
   2  -5   2    1.90    1.40
   2  -5   2    2.60    1.70
  -3   5  -2 1705.13   37.60
   3  -5   2 1701.03   37.60
   3  -5   2 1762.22   38.00
   3  -5   2 1749.32   37.30
   3  -5   2 1722.23   37.50
  -4   5  -2   30.70    3.20
  -4   5  -2   26.40    3.10
   4  -5   2   34.70    3.60
   4  -5   2   29.70    3.40
   4  -5   2   32.60    3.20
  -5   5  -2    2.60    2.50
  -5   5  -2    2.00    2.10
   5  -5   2   -0.40    2.40
   5  -5   2    2.40    2.40
   5  -5   2    0.20    2.30
  -6   5  -2  330.77   10.70
  -6   5  -2  323.07   10.60
   6  -5   2  322.67   10.20
   6  -5   2  310.97   11.10
   6  -5   2  316.67   10.80
  -7   5  -2   29.70    4.40
  -7   5  -2   32.80    4.40
   7  -5   2   25.60    4.00
   7  -5   2   25.00    4.40
   7  -5   2   19.60    4.40
  -8   5  -2   64.49    6.00
  -8   5  -2   51.89    5.50
   8  -5   2   58.39    6.30
   8  -5   2   55.59    5.30
  -9   5  -2  154.68    9.30
  -9   5  -2  128.79    9.10
   9  -5   2  160.78   10.40
   9  -5   2  152.98    9.00
 -10   5  -2   10.50    5.40
 -10   5  -2   17.90    5.60
  10  -5   2   10.90    4.80
  10  -5   2   13.30    6.10
 -11   5  -2   64.59    7.70
 -11   5  -2   52.39    7.50
  11  -5   2   53.39    8.40
  11  -5   2   56.89    7.00
  12   4  -2   88.99    9.60
 -12  -4   2   77.69    9.40
  11   4  -2    7.50    6.00
 -11  -4   2    5.60    5.80
  10   4  -2   10.60    5.10
 -10  -4   2   10.60    5.40
   9   4  -2  569.94   18.00
  -9  -4   2  602.74   18.50
   8   4  -2    7.40    3.90
  -8  -4   2    1.80    3.60
   7   4  -2  169.08    8.00
  -7  -4   2  143.89    7.70
   6   4  -2  869.01   21.90
  -6  -4   2  898.61   22.10
   5   4  -2   66.89    4.60
  -5  -4   2   71.49    4.90
   4   4  -2   51.89    3.70
  -4  -4   2   50.89    4.00
   3   4  -2 2288.17   49.20
  -3  -4   2 2349.17   49.60
   2   4  -2   24.70    1.00
   2   4  -2   28.30    2.20
   2   4  -2   23.20    1.00
  -2  -4   2   23.00    2.30
   1   4  -2   24.60    2.00
   1   4  -2   22.30    1.40
  -1  -4   2   23.80    1.30
  -1  -4   2   23.40    2.10
  -1  -4   2   23.60    1.50
   0   4  -2 1256.47   27.30
   0   4  -2 1275.47   27.50
   0  -4   2 1338.57   27.90
   0  -4   2 1248.98   27.30
   0  -4   2 1343.47   28.00
   0  -4   2 1300.07   27.20
   1  -4   2  640.04   14.50
   1  -4   2  632.34   14.00
   1  -4   2  604.04   14.10
   1  -4   2  610.44   14.20
   2  -4   2   60.19    3.10
   2  -4   2   62.59    3.30
   2  -4   2   60.19    3.20
   2  -4   2   63.09    3.00
  -3   4  -2  435.76   11.30
   3  -4   2  449.06   11.10
   3  -4   2  442.86   11.40
   3  -4   2  458.45   11.60
  -4   4  -2  222.88    7.30
  -4   4  -2  224.58    7.30
   4  -4   2  217.88    7.40
   4  -4   2  225.58    7.00
  -5   4  -2  195.88    7.20
  -5   4  -2  191.98    7.00
   5  -4   2  206.48    7.00
   5  -4   2  195.88    7.50
   5  -4   2  192.48    7.10
  -6   4  -2  556.14   15.20
  -6   4  -2  572.04   15.00
   6  -4   2  533.35   15.00
   6  -4   2  554.14   15.50
   6  -4   2  560.44   14.70
  -7   4  -2   83.69    6.20
  -7   4  -2   84.09    5.90
   7  -4   2   64.69    4.90
   7  -4   2   79.79    6.00
   7  -4   2   76.49    6.20
  -8   4  -2   72.89    6.10
  -8   4  -2   81.19    6.10
   8  -4   2   63.89    6.20
   8  -4   2   80.69    5.60
  -9   4  -2  126.89    8.60
  -9   4  -2  128.29    8.20
   9  -4   2  123.69    7.90
   9  -4   2  121.79    9.30
 -10   4  -2   49.99    6.60
 -10   4  -2   55.79    6.40
  10  -4   2   48.90    5.80
  10  -4   2   54.89    7.30
 -11   4  -2   71.29    7.90
 -11   4  -2   72.09    7.70
  11  -4   2   79.49    7.30
  11  -4   2   64.89    8.50
 -12   4  -2  141.29   10.80
 -12   4  -2  180.38   11.30
  12  -4   2  154.28   12.20
  12  -4   2  153.78   11.00
  12   3  -2  105.49   10.20
 -12  -3   2  110.39   10.30
  11   3  -2    5.30    5.80
 -11  -3   2    2.10    5.40
  10   3  -2    0.50    5.00
 -10  -3   2    3.50    4.70
   9   3  -2  435.06   14.80
  -9  -3   2  415.36   14.70
   8   3  -2  180.48    8.90
  -8  -3   2  173.68    8.80
   7   3  -2   15.70    3.60
   7   3  -2   18.70    1.90
  -7  -3   2   13.50    3.40
  -7  -3   2   17.40    2.00
  -7  -3   2   16.20    1.70
   6   3  -2 1390.26   32.10
   6   3  -2 1347.07   29.10
  -6  -3   2 1346.47   29.30
  -6  -3   2 1443.36   32.30
  -6  -3   2 1442.46   29.10
   5   3  -2  122.99    5.70
  -5  -3   2  124.79    3.50
  -5  -3   2  122.39    5.70
  -5  -3   2  125.59    3.30
   4   3  -2  100.49    4.70
  -4  -3   2  101.39    4.80
  -4  -3   2  106.39    2.60
   3   3  -2 1080.59   24.50
  -3  -3   2 1136.39   24.90
   2   3  -2  426.46   10.40
  -2  -3   2  444.46   10.80
   1   3  -2 1081.69   22.90
   1   3  -2 1074.59   22.20
   1   3  -2 1060.39   22.20
  -1  -3   2 1066.99   22.10
  -1  -3   2 1070.39   23.40
   0   3  -2 2085.59   43.70
   0   3  -2 2093.69   43.70
   0  -3   2 2083.79   43.70
   0  -3   2 2175.38   44.30
   0  -3   2 2142.89   43.60
  -1   3  -2  575.84   12.90
   1  -3   2  577.74   13.00
   1  -3   2  552.54   12.90
   1  -3   2  586.34   12.70
  -2   3  -2  131.79    4.30
  -2   3  -2  143.79    4.50
   2  -3   2  136.29    4.50
   2  -3   2  138.49    4.40
   2  -3   2  143.69    4.40
  -3   3  -2 1335.87   30.20
  -3   3  -2 1414.36   30.30
   3  -3   2 1398.56   30.30
   3  -3   2 1411.86   30.00
   3  -3   2 1418.26   30.40
  -4   3  -2  524.35   13.30
   4  -3   2  536.25   12.90
   4  -3   2  536.15   13.40
  -5   3  -2  145.79    5.90
  -5   3  -2  145.29    5.90
   5  -3   2  143.39    5.60
   5  -3   2  141.49    5.90
   5  -3   2  140.69    6.10
  -6   3  -2   39.50    3.90
  -6   3  -2   30.90    3.20
   6  -3   2   49.30    4.30
   6  -3   2   37.70    3.40
   6  -3   2   40.30    3.90
  -7   3  -2  133.69    6.30
  -7   3  -2  127.39    6.80
   7  -3   2  128.99    6.20
   7  -3   2  119.99    7.00
  -8   3  -2  336.77   11.20
  -8   3  -2  316.37   11.50
   8  -3   2  316.97   11.80
   8  -3   2  308.97   10.60
  -9   3  -2  174.58    9.50
  -9   3  -2  181.58    8.90
   9  -3   2  179.58    8.20
   9  -3   2  166.48    9.50
 -10   3  -2   63.29    6.90
 -10   3  -2   61.49    6.50
  10  -3   2   67.39    7.50
  10  -3   2   69.39    6.00
 -11   3  -2   92.09    8.50
 -11   3  -2   92.99    7.80
  11  -3   2   89.09    9.20
  11  -3   2  109.29    7.60
 -12   3  -2  103.59    8.70
 -12   3  -2   98.99    9.40
  12  -3   2  101.49   10.40
  12  -3   2  100.09    8.10
  12   2  -2  248.28   14.50
 -12  -2   2  236.48   13.90
  11   2  -2    3.60    6.00
 -11  -2   2    9.10    5.30
  10   2  -2   11.20    5.10
 -10  -2   2    5.80    4.90
   9   2  -2  151.48    9.20
  -9  -2   2  152.28    9.10
   8   2  -2  178.08    6.10
   8   2  -2  189.48    8.90
  -8  -2   2  188.38    8.90
  -8  -2   2  181.88    6.50
   7   2  -2   58.29    3.30
   7   2  -2   55.09    5.10
  -7  -2   2   49.99    3.40
  -7  -2   2   53.99    4.90
   6   2  -2  500.35   14.10
   6   2  -2  519.45   11.80
  -6  -2   2  517.45   14.20
  -6  -2   2  508.15   12.00
   5   2  -2   56.99    4.00
   5   2  -2   59.39    2.40
  -5  -2   2   53.59    2.50
  -5  -2   2   57.49    3.90
   4   2  -2  149.88    5.50
   4   2  -2  149.29    3.90
   4   2  -2  156.58    4.10
  -4  -2   2  153.68    4.00
  -4  -2   2  165.78    5.70
   3   2  -2  130.49    3.20
   3   2  -2  118.89    4.40
  -3  -2   2  132.89    4.70
  -3  -2   2  130.99    3.10
  -3  -2   2  133.29    3.10
   2   2  -2 2487.45   52.29
  -2  -2   2 2549.74   52.69
   1   2  -2 5922.41  126.99
   1   2  -2 6162.68  125.49
   1   2  -2 6046.09  125.29
  -1  -2   2 6179.28  125.39
  -1  -2   2 6196.88  125.19
  -1  -2   2 6263.97  128.19
   0   2  -2 2244.28   46.30
   0   2  -2 2171.88   46.30
   0  -2   2 2335.37   46.30
   0  -2   2 2282.67   46.80
  -1   2  -2  830.52   17.70
   1  -2   2  812.52   17.70
   1  -2   2  834.02   17.80
  -2   2  -2 3557.44   73.99
  -2   2  -2 3617.34   73.99
   2  -2   2 3603.24   74.09
   2  -2   2 3510.75   73.89
   2  -2   2 3616.64   73.89
   2  -2   2 3640.44   73.89
  -3   2  -2  195.88    5.80
  -3   2  -2  205.78    5.90
   3  -2   2  193.68    5.90
   3  -2   2  208.48    5.90
   3  -2   2  207.88    5.70
  -4   2  -2 1162.68   25.70
  -4   2  -2 1158.98   25.50
   4  -2   2 1129.79   25.20
   4  -2   2 1185.98   25.70
   4  -2   2 1138.49   25.70
  -5   2  -2 1174.98   26.20
  -5   2  -2 1124.39   25.80
   5  -2   2 1153.38   26.30
   5  -2   2 1119.69   25.50
   5  -2   2 1180.88   26.10
  -6   2  -2  255.67    8.20
  -6   2  -2  245.28    8.30
   6  -2   2  256.07    7.80
   6  -2   2  257.67    8.70
  -7   2  -2   90.19    5.50
  -7   2  -2   87.89    5.80
   7  -2   2   83.09    5.80
   7  -2   2   86.09    4.90
  -8   2  -2   80.19    5.90
  -8   2  -2   73.99    6.00
   8  -2   2   64.29    5.90
   8  -2   2   85.99    5.80
  -9   2  -2  147.09    7.90
  -9   2  -2  151.08    8.80
   9  -2   2  143.39    7.10
   9  -2   2  160.98    9.10
 -10   2  -2    7.40    4.20
 -10   2  -2    3.00    4.00
  10  -2   2    7.60    4.90
  10  -2   2    7.70    3.80
 -11   2  -2  134.69    8.80
 -11   2  -2  129.59    9.60
  11  -2   2  136.39   10.80
  11  -2   2  113.59    8.10
 -12   2  -2   56.29    7.80
 -12   2  -2   74.49    7.50
  12  -2   2   65.59    6.70
  12  -2   2   69.29    9.00
  12   1  -2  135.89   11.30
 -12  -1   2  141.59   11.30
  11   1  -2   40.20    7.30
 -11  -1   2   49.50    7.10
  10   1  -2    2.80    5.00
 -10  -1   2    4.60    4.60
   9   1  -2  193.68   10.00
   9   1  -2  185.88    7.10
  -9  -1   2  194.08    9.70
  -9  -1   2  192.08    7.60
   8   1  -2   -0.40    3.40
   8   1  -2    2.30    2.20
  -8  -1   2   -2.40    3.10
  -8  -1   2    1.60    2.30
   7   1  -2   40.30    2.90
   7   1  -2   41.80    4.60
  -7  -1   2   41.10    3.10
  -7  -1   2   39.70    4.40
   6   1  -2  424.26   12.40
   6   1  -2  424.16   10.40
   6   1  -2  445.96   10.90
  -6  -1   2  426.66   10.70
  -6  -1   2  441.36   12.50
   5   1  -2  942.11   22.30
   5   1  -2  960.00   20.60
   5   1  -2  953.50   20.90
  -5  -1   2  957.60   22.40
   4   1  -2  151.88    5.40
   4   1  -2  153.78    4.30
   4   1  -2  152.78    4.20
  -4  -1   2  157.58    5.50
   3   1  -2 4015.10   84.89
   3   1  -2 4095.99   83.79
   3   1  -2 4116.99   83.89
  -3  -1   2 4225.08   85.19
   2   1  -2   74.49    2.00
   2   1  -2   75.69    2.80
  -2  -1   2   75.69    2.00
  -2  -1   2   75.79    2.80
   1   1  -2  275.57    5.80
   1   1  -2  266.37    6.10
   1   1  -2  268.67    5.70
  -1  -1   2  262.57    5.80
  -1  -1   2  266.47    6.50
  -1  -1   2  265.37    5.70
   0   1  -2  647.64   13.90
   0   1  -2  663.63   13.60
   0  -1   2  681.23   13.70
   0  -1   2  667.63   13.90
   0  -1   2  672.63   14.20
   0  -1   2  643.84   13.90
  -1   1  -2  950.30   20.60
   1  -1   2 1014.20   20.60
  -2   1  -2 1315.17   27.70
  -2   1  -2 1315.97   27.70
   2  -1   2 1294.07   27.50
   2  -1   2 1319.97   27.50
  -3   1  -2   12.00    1.50
  -3   1  -2   13.00    1.50
   3  -1   2    9.20    1.20
   3  -1   2    9.60    1.30
  -4   1  -2  340.47    8.80
  -4   1  -2  362.46    9.20
   4  -1   2  329.57    8.60
   4  -1   2  340.97    9.10
  -5   1  -2  492.75   12.20
  -5   1  -2  493.15   12.50
   5  -1   2  473.35   12.50
   5  -1   2  476.45   11.80
  -6   1  -2  144.39    6.00
  -6   1  -2  138.69    5.60
   6  -1   2  138.89    5.30
   6  -1   2  156.88    6.60
  -7   1  -2   87.99    5.00
  -7   1  -2   70.29    5.40
   7  -1   2   75.49    4.60
   7  -1   2   80.99    5.70
  -8   1  -2  356.66   10.90
  -8   1  -2  337.67   11.70
   8  -1   2  343.17   10.20
   8  -1   2  338.47   11.90
  -9   1  -2  155.98    7.60
  -9   1  -2  149.39    8.70
   9  -1   2  146.29    8.80
   9  -1   2  161.18    7.20
 -10   1  -2   48.30    5.90
 -10   1  -2   36.80    5.00
  10  -1   2   40.70    6.20
  10  -1   2   39.60    4.60
 -11   1  -2  156.28   10.60
 -11   1  -2  163.28    9.50
  11  -1   2  149.59   10.80
  11  -1   2  157.48    8.40
 -12   1  -2   18.40    6.20
  12  -1   2   37.30    7.50
  12   0  -2  164.28   12.80
 -12   0   2  146.09   11.10
  11   0  -2   35.70    6.90
 -11   0   2   22.90    5.90
  10   0  -2    3.90    3.40
  10   0  -2    2.10    4.90
 -10   0   2   -2.50    4.40
   9   0  -2  396.76   14.40
   9   0  -2  386.26   11.40
  -9   0   2  401.76   12.00
  -9   0   2  392.56   13.90
   8   0  -2   61.69    5.90
   8   0  -2   74.69    5.20
   8   0  -2   69.69    4.80
  -8   0   2   64.39    5.70
  -8   0   2   73.49    4.90
   7   0  -2    7.60    2.20
   7   0  -2    8.00    2.40
   7   0  -2    4.50    3.20
  -7   0   2    7.00    2.90
  -7   0   2    9.40    2.40
   6   0  -2 1235.68   27.60
   6   0  -2 1287.17   29.30
   6   0  -2 1206.08   27.20
  -6   0   2 1280.57   29.10
   5   0  -2   76.29    3.60
   5   0  -2   82.29    3.40
   5   0  -2   75.99    4.50
  -5   0   2   84.39    4.50
   4   0  -2  411.96    9.60
   4   0  -2  409.76   10.70
   4   0  -2  402.96    9.70
  -4   0   2  418.06   10.70
   3   0  -2   80.29    2.70
   3   0  -2   84.89    3.50
   3   0  -2   83.99    2.80
  -3   0   2   85.39    3.40
   2   0  -2    5.00    0.70
   2   0  -2    4.30    1.00
   2   0  -2    4.10    0.70
  -2   0   2    3.60    0.60
  -2   0   2    4.30    0.90
   1   0  -2  470.75   10.00
   1   0  -2  458.15   10.20
  -1   0   2  471.95   10.40
  -1   0   2  482.35   10.00
   0   0  -2  298.47    6.60
   0   0  -2  300.47    6.40
   0   0   2  299.87    6.60
   0   0   2  304.77    6.40
   0   0   2  301.67    6.60
   0   0   2  307.37    6.60
  -1   0  -2  321.17    6.90
  -1   0  -2  313.57    7.00
   1   0   2  326.97    6.90
   1   0   2  311.27    6.90
   1   0   2  312.57    7.00
  -2   0  -2   60.19    2.10
  -2   0  -2   52.29    2.00
   2   0   2   59.19    2.10
  -3   0  -2 1605.74   33.90
  -3   0  -2 1584.34   33.70
   3   0   2 1573.74   33.60
   3   0   2 1658.13   34.10
  -4   0  -2  693.33   16.10
  -4   0  -2  684.13   15.70
   4   0   2  697.53   15.50
   4   0   2  708.03   16.30
  -5   0  -2  388.26   10.50
  -5   0  -2  375.16    9.90
   5   0   2  397.76    9.70
   5   0   2  399.76   10.70
  -6   0  -2   20.90    2.90
  -6   0  -2   23.20    2.60
   6   0   2   23.20    2.30
   6   0   2   24.20    3.10
  -7   0  -2  245.88    8.10
  -7   0  -2  250.47    9.00
   7   0   2  260.17    7.70
   7   0   2  246.18    9.20
  -8   0  -2  276.57    9.00
  -8   0  -2  261.57   10.00
   8   0   2  265.07    8.40
   8   0   2  264.57   10.40
  -9   0  -2  121.79    7.90
  -9   0  -2  127.89    6.60
   9   0   2  122.19    6.10
   9   0   2  114.69    8.10
 -10   0  -2   74.59    6.90
 -10   0  -2   77.79    6.10
  10   0   2   76.89    7.30
  10   0   2   75.69    5.30
 -11   0  -2   87.79    8.20
  11   0   2   86.79    8.60
  11   0   2   91.29    6.30
 -12   0  -2   27.10    6.60
  12   0   2   15.60    6.50
  12  -1  -2  142.29   11.80
 -12   1   2  135.29   10.80
  11  -1  -2    8.90    6.20
 -11   1   2    8.40    5.70
  10  -1  -2   41.20    6.60
  10  -1  -2   47.70    5.00
 -10   1   2   39.90    6.10
 -10   1   2   51.99    5.40
   9  -1  -2  123.99    6.70
   9  -1  -2  121.39    8.70
  -9   1   2  125.59    8.60
  -9   1   2  129.49    7.10
   8  -1  -2  325.07   10.20
   8  -1  -2  314.37   11.90
   8  -1  -2  315.77    9.70
  -8   1   2  312.27   11.50
  -8   1   2  319.37   10.30
   7  -1  -2  107.19    5.10
   7  -1  -2  108.99    5.40
   7  -1  -2   96.49    6.60
  -7   1   2   96.89    5.90
   6  -1  -2 1506.65   32.60
   6  -1  -2 1450.85   32.10
   6  -1  -2 1456.25   33.80
  -6   1   2 1495.05   33.60
   5  -1  -2   27.90    3.10
   5  -1  -2   30.90    2.40
   5  -1  -2   32.90    2.60
  -5   1   2   35.00    3.10
   4  -1  -2  431.46   10.40
   4  -1  -2  415.16   10.10
   4  -1  -2  440.16   11.20
  -4   1   2  416.96   11.00
   3  -1  -2   48.00    2.30
   3  -1  -2   50.59    2.80
   3  -1  -2   45.10    2.20
  -3   1   2   49.50    2.70
   2  -1  -2  564.34   12.40
   2  -1  -2  585.24   13.00
   2  -1  -2  565.44   12.50
  -2   1   2  552.34   12.70
   1  -1  -2  466.55   10.40
   1  -1  -2  482.15   10.40
   1  -1  -2  468.05   10.70
  -1   1   2  487.45   10.40
  -1   1   2  489.75   10.40
   0  -1  -2  115.59    3.00
   0  -1  -2  116.19    2.60
   0  -1  -2  116.99    3.10
   0   1   2  119.09    2.90
   0   1   2  117.89    2.60
  -1  -1  -2  352.76    8.00
   1   1   2  354.06    7.60
   1   1   2  367.66    8.00
   1   1   2  377.36    8.10
   1   1   2  354.96    7.90
  -2  -1  -2  367.36    8.30
  -2  -1  -2  364.36    8.30
   2   1   2  367.26    8.20
   2   1   2  373.86    8.60
  -3  -1  -2  110.39    3.40
  -3  -1  -2  107.99    3.60
   3   1   2  113.19    3.90
   3   1   2  114.29    3.20
  -4  -1  -2  353.26    9.00
  -4  -1  -2  341.57    8.50
   4   1   2  344.87    8.30
   4   1   2  358.76    9.30
  -5  -1  -2 1708.83   36.60
  -5  -1  -2 1727.33   37.40
   5   1   2 1747.93   36.40
   5   1   2 1709.63   37.70
  -6  -1  -2  124.19    5.50
  -6  -1  -2  112.79    4.50
   6   1   2  112.59    4.30
   6   1   2  114.49    5.70
  -7  -1  -2   23.10    2.80
  -7  -1  -2   25.50    3.50
   7   1   2   23.80    3.50
   7   1   2   22.70    2.50
  -8  -1  -2  388.96   12.50
  -8  -1  -2  387.96   11.20
   8   1   2  398.26   10.70
   8   1   2  401.36   13.00
  -9  -1  -2   14.90    4.10
  -9  -1  -2   13.50    3.30
   9   1   2   15.30    4.30
   9   1   2   10.50    2.80
 -10  -1  -2   48.80    6.10
 -10  -1  -2   40.90    4.70
  10   1   2   49.20    6.40
  10   1   2   46.10    4.30
 -11  -1  -2  158.88   11.00
  11   1   2  170.58   11.70
 -12  -1  -2  102.89    9.40
  12   1   2  103.29   10.10
  12  -2  -2   27.30    8.00
 -12   2   2   27.70    6.90
  11  -2  -2    2.00    6.40
  11  -2  -2   22.80    5.00
 -11   2   2   10.80    4.80
 -11   2   2   16.70    5.80
 -11   2   2   14.30    4.20
  10  -2  -2  273.97   13.70
  10  -2  -2  302.57   10.90
 -10   2   2  270.87   12.60
 -10   2   2  277.97   11.30
   9  -2  -2  143.89    9.50
   9  -2  -2  157.48    7.70
   9  -2  -2  145.49    7.80
  -9   2   2  154.88    7.70
  -9   2   2  145.69    9.00
   8  -2  -2  116.29    8.00
   8  -2  -2  125.09    6.30
   8  -2  -2  137.29    6.80
  -8   2   2  133.39    6.70
  -8   2   2  126.89    7.20
   7  -2  -2  366.26   10.60
   7  -2  -2  371.56   12.50
   7  -2  -2  369.66   11.00
  -7   2   2  370.76   11.80
   6  -2  -2  324.67    9.20
   6  -2  -2  317.67   10.60
   6  -2  -2  328.67    9.60
  -6   2   2  323.57   10.20
   5  -2  -2    0.40    2.10
   5  -2  -2    3.90    1.80
   5  -2  -2    2.50    1.80
  -5   2   2    2.50    1.80
   4  -2  -2 1226.88   26.70
   4  -2  -2 1260.87   27.00
   4  -2  -2 1226.68   27.80
  -4   2   2 1205.48   27.30
   3  -2  -2   14.20    1.60
   3  -2  -2   14.50    1.90
   3  -2  -2   15.60    1.70
  -3   2   2   11.60    1.70
   2  -2  -2  107.69    3.30
   2  -2  -2  105.99    3.80
   2  -2  -2   94.49    3.30
  -2   2   2  104.09    3.40
   1  -2  -2 9538.45  201.78
   1  -2  -2 9773.22  201.08
   1  -2  -2 9788.72  203.38
  -1   2   2 9999.00  202.28
  -1   2   2 9823.52  201.38
   0  -2  -2 1877.91   38.80
   0  -2  -2 1844.32   38.30
   0   2   2 1889.31   37.80
   0   2   2 1811.62   38.20
   0   2   2 1851.01   37.90
  -1  -2  -2 4316.87   85.99
  -1  -2  -2 4278.87   86.19
   1   2   2 4187.98   86.09
   1   2   2 4201.28   85.79
   1   2   2 4150.18   86.49
  -2  -2  -2  995.10   21.60
   2   2   2 1037.50   21.40
   2   2   2 1042.00   22.20
  -3  -2  -2  294.27    7.40
  -3  -2  -2  287.07    6.90
   3   2   2  300.87    7.80
   3   2   2  295.77    6.80
  -4  -2  -2    5.70    1.50
  -4  -2  -2    4.40    1.20
   4   2   2    2.90    1.60
   4   2   2    4.90    1.00
  -5  -2  -2  169.68    5.90
  -5  -2  -2  166.28    5.10
   5   2   2  165.28    4.80
   5   2   2  165.58    6.30
  -6  -2  -2   -0.30    2.00
  -6  -2  -2    4.30    1.70
   6   2   2    1.20    1.30
   6   2   2    2.50    2.50
  -7  -2  -2    1.60    2.60
  -7  -2  -2    3.20    1.90
   7   2   2    2.80    2.80
   7   2   2   -0.60    1.60
  -8  -2  -2 2094.19   47.50
  -8  -2  -2 2111.79   45.70
   8   2   2 2111.29   45.20
   8   2   2 2171.18   48.10
  -9  -2  -2   98.59    5.70
  -9  -2  -2  100.59    7.40
   9   2   2  111.99    8.00
   9   2   2   99.29    5.20
 -10  -2  -2  115.39    8.80
  10   2   2  114.89    8.90
 -11  -2  -2  234.88   11.90
  11   2   2  230.18   12.40
 -12  -2  -2   14.80    6.20
  12   2   2   26.90    7.10
  12  -3  -2    4.70    5.60
  12  -3  -2   -4.70    7.20
 -12   3   2    9.90    6.10
  11  -3  -2   22.80    5.40
  11  -3  -2   23.70    7.30
 -11   3   2   21.50    4.70
 -11   3   2   22.20    5.70
 -11   3   2   17.20    6.10
  10  -3  -2  382.66   13.10
  10  -3  -2  387.66   16.10
 -10   3   2  367.66   14.70
 -10   3   2  405.36   13.70
   9  -3  -2  180.68   10.50
   9  -3  -2  176.28    9.20
   9  -3  -2  180.88    8.60
  -9   3   2  158.08    8.90
  -9   3   2  180.38    8.90
   8  -3  -2   55.69    5.10
   8  -3  -2   40.20    5.60
   8  -3  -2   41.50    4.40
  -8   3   2   63.89    5.90
   7  -3  -2  261.67    8.80
   7  -3  -2  258.97   10.40
   7  -3  -2  260.17    9.20
  -7   3   2  271.17   10.00
   6  -3  -2   65.49    4.70
   6  -3  -2   59.19    4.30
   6  -3  -2   52.29    4.70
  -6   3   2   57.39    4.70
   5  -3  -2   34.40    3.60
   5  -3  -2   34.90    3.00
   5  -3  -2   30.90    3.00
  -5   3   2   41.30    3.60
   4  -3  -2 1854.21   39.40
   4  -3  -2 1821.32   39.10
   4  -3  -2 1821.52   40.20
  -4   3   2 1813.42   39.50
   3  -3  -2 1019.70   22.30
   3  -3  -2  986.20   23.00
   3  -3  -2  992.10   22.10
  -3   3   2 1020.80   22.40
   2  -3  -2 1859.11   39.60
   2  -3  -2 1827.62   38.90
   2  -3  -2 1833.32   38.70
  -2   3   2 1850.51   38.70
   1  -3  -2  918.21   20.50
   1  -3  -2  930.71   19.70
   1  -3  -2  894.71   19.70
  -1   3   2  892.71   19.60
  -1   3   2  935.61   19.50
   0  -3  -2  228.48    5.40
   0  -3  -2  241.08    6.60
   0  -3  -2  236.98    5.80
   0   3   2  244.78    5.80
  -1  -3  -2  336.57    8.60
  -1  -3  -2  342.67    7.40
  -1  -3  -2  326.47    7.60
   1   3   2  321.87    8.10
   1   3   2  325.07    7.50
  -2  -3  -2 4228.98   90.79
  -2  -3  -2 4523.95   90.59
   2   3   2 4436.66   90.59
   2   3   2 4566.14   91.49
  -3  -3  -2  140.29    4.40
  -3  -3  -2  133.89    3.90
   3   3   2  139.29    3.70
   3   3   2  146.39    4.90
  -4  -3  -2  453.75   10.70
  -4  -3  -2  481.25   11.60
   4   3   2  472.45   10.50
   4   3   2  476.55   12.10
  -5  -3  -2  672.33   16.00
  -5  -3  -2  663.93   14.90
   5   3   2  646.24   16.50
   5   3   2  670.93   14.60
  -6  -3  -2   89.79    5.00
  -6  -3  -2   80.59    3.70
   6   3   2   91.59    3.40
   6   3   2   89.99    5.40
  -7  -3  -2  353.66    9.30
  -7  -3  -2  356.76   11.00
   7   3   2  344.57    8.80
   7   3   2  340.07   11.50
  -8  -3  -2  724.43   17.50
  -8  -3  -2  742.63   19.60
   8   3   2  736.43   20.10
   8   3   2  743.53   17.00
  -9  -3  -2   36.20    5.10
   9   3   2   28.30    5.10
 -10  -3  -2  257.17   11.70
  10   3   2  263.47   12.10
 -11  -3  -2  256.07   12.70
  11   3   2  255.37   13.50
 -12  -3  -2   34.40    7.20
  12   3   2   27.40    7.30
  11  -4  -2    4.30    6.20
  11  -4  -2    3.10    5.00
 -11   4   2    1.30    4.20
 -11   4   2   -0.20    5.20
 -11   4   2   -3.90    4.70
  10  -4  -2  103.89    9.40
  10  -4  -2  118.29    8.60
  10  -4  -2   94.39    7.90
 -10   4   2  107.69    8.60
 -10   4   2  107.49    7.90
   9  -4  -2   81.69    7.70
   9  -4  -2   67.99    6.00
   9  -4  -2   77.69    6.70
  -9   4   2   72.39    6.60
  -9   4   2   84.89    7.20
   8  -4  -2    2.60    4.10
   8  -4  -2    2.40    3.80
   8  -4  -2    4.70    3.50
  -8   4   2    5.20    3.70
   7  -4  -2  609.74   15.90
   7  -4  -2  598.54   16.40
   7  -4  -2  590.54   17.50
  -7   4   2  584.64   16.70
   6  -4  -2    9.80    3.10
   6  -4  -2    3.80    2.70
   6  -4  -2    6.40    3.20
  -6   4   2    2.00    2.60
   5  -4  -2  134.19    6.00
   5  -4  -2  135.69    7.00
   5  -4  -2  136.79    5.90
  -5   4   2  149.69    6.10
   4  -4  -2  858.91   19.80
   4  -4  -2  873.51   21.00
   4  -4  -2  854.61   20.10
  -4   4   2  840.12   20.00
   3  -4  -2  873.11   21.20
   3  -4  -2  891.81   20.10
   3  -4  -2  898.81   20.30
  -3   4   2  903.81   20.20
   2  -4  -2   16.10    1.90
   2  -4  -2   20.00    1.90
   2  -4  -2   15.10    2.20
  -2   4   2   18.60    1.70
   1  -4  -2  954.90   21.50
   1  -4  -2 1025.10   22.60
   1  -4  -2 1002.60   21.50
  -1   4   2  995.50   21.20
  -1   4   2  965.70   21.40
   0  -4  -2  299.17    7.40
   0  -4  -2  307.17    8.40
   0   4   2  302.57    7.30
  -1  -4  -2    1.90    0.90
  -1  -4  -2    2.00    0.80
  -1  -4  -2    2.20    1.40
   1   4   2    1.10    1.10
   1   4   2    2.00    0.80
  -2  -4  -2 1219.28   26.00
  -2  -4  -2 1245.08   26.40
   2   4   2 1258.27   27.20
   2   4   2 1246.38   26.10
  -3  -4  -2    1.80    0.90
  -3  -4  -2    2.30    0.90
   3   4   2    4.20    1.60
   3   4   2    4.60    0.90
  -4  -4  -2    4.20    1.70
  -4  -4  -2    6.10    1.20
   4   4   2    5.80    0.90
   4   4   2    3.90    1.80
  -5  -4  -2   86.59    4.60
  -5  -4  -2   84.09    3.30
   5   4   2   86.89    5.00
   5   4   2   88.39    2.90
  -6  -4  -2   50.29    4.00
  -6  -4  -2   51.99    3.00
   6   4   2   49.20    2.50
   6   4   2   51.49    4.40
  -7  -4  -2  240.48    8.90
  -7  -4  -2  240.48    6.90
   7   4   2  230.18    6.30
   7   4   2  229.68    9.40
  -8  -4  -2  699.53   19.60
   8   4   2  763.22   20.40
  -9  -4  -2  551.54   16.60
   9   4   2  523.25   16.80
 -10  -4  -2    7.40    4.50
  10   4   2    4.20    4.70
 -11  -4  -2  300.67   14.10
  11   4   2  315.47   14.70
 -12  -4  -2    8.60    6.30
  12   4   2   11.30    6.60
  11  -5  -2   43.60    8.50
  11  -5  -2   32.20    6.40
 -11   5   2   38.20    6.70
 -11   5   2   46.40    6.10
 -11   5   2   45.70    7.20
  10  -5  -2   93.59    9.40
  10  -5  -2   75.09    7.70
  10  -5  -2  107.79    7.80
 -10   5   2   75.29    7.40
 -10   5   2   94.99    7.80
   9  -5  -2    0.60    4.40
   9  -5  -2   -1.00    4.00
   9  -5  -2   -3.90    5.00
  -9   5   2   -0.40    4.20
  -9   5   2   -0.90    4.30
   8  -5  -2    2.70    4.50
   8  -5  -2    3.50    3.70
   8  -5  -2   -0.50    4.10
  -8   5   2    9.40    3.90
   7  -5  -2  693.93   18.80
   7  -5  -2  719.23   18.50
   7  -5  -2  718.43   20.50
  -7   5   2  704.83   19.20
   6  -5  -2    4.20    3.40
   6  -5  -2    8.20    3.00
   6  -5  -2    4.80    3.30
  -6   5   2    6.00    2.90
   5  -5  -2   49.99    4.20
   5  -5  -2   35.90    3.40
   5  -5  -2   33.70    4.20
  -5   5   2   49.30    4.00
   4  -5  -2   58.59    4.40
   4  -5  -2   55.49    4.10
   4  -5  -2   65.19    5.10
  -4   5   2   65.79    4.10
   3  -5  -2   34.90    3.00
   3  -5  -2   34.80    2.90
   3  -5  -2   27.90    3.30
  -3   5   2   30.60    2.50
   2  -5  -2   62.29    4.30
   2  -5  -2   63.09    3.50
   2  -5  -2   70.49    3.50
  -2   5   2   66.69    3.20
   1  -5  -2 3410.26   71.09
   1  -5  -2 3301.37   69.79
   1  -5  -2 3413.56   69.79
   1  -5  -2 3432.16   69.39
  -1   5   2 3270.47   69.59
  -1   5   2 3349.06   69.49
   0  -5  -2  530.15   13.40
   0  -5  -2  535.45   12.20
   0  -5  -2  509.45   12.10
   0   5   2  515.05   12.00
  -1  -5  -2    1.80    1.80
  -1  -5  -2    0.50    1.00
  -1  -5  -2    1.80    1.10
   1   5   2    1.60    1.30
   1   5   2   -0.30    0.90
  -2  -5  -2  437.06   10.20
  -2  -5  -2  412.76    9.70
   2   5   2  428.96    9.80
   2   5   2  418.06   11.00
  -3  -5  -2    3.80    1.10
   3   5   2    0.50    1.70
   3   5   2    5.80    1.10
  -4  -5  -2  686.53   15.00
  -4  -5  -2  700.83   16.60
   4   5   2  685.83   17.20
   4   5   2  701.83   14.90
  -5  -5  -2  276.47    6.90
  -5  -5  -2  292.47    8.80
   5   5   2  270.27    9.20
   5   5   2  279.47    6.60
  -6  -5  -2  127.79    4.10
  -6  -5  -2  122.39    6.20
   6   5   2  122.99    6.60
   6   5   2  120.89    3.70
  -7  -5  -2   84.69    6.10
   7   5   2   83.49    6.40
  -8  -5  -2  217.28    9.30
   8   5   2  230.88   10.10
  -9  -5  -2   75.79    6.50
   9   5   2   69.69    6.80
 -10  -5  -2  152.28   10.00
  10   5   2  124.49    9.80
 -11  -5  -2   76.29    8.00
  11   5   2   67.89    8.10
 -12  -5  -2   90.49    9.20
  12   5   2   86.79    9.50
  11  -6  -2   13.60    7.90
  11  -6  -2   17.20    6.50
 -11   6   2   21.10    6.20
 -11   6   2   25.70    5.70
 -11   6   2   12.70    6.40
  10  -6  -2  135.49    9.20
  10  -6  -2  131.49   11.00
  10  -6  -2  119.39    9.20
 -10   6   2  121.69    8.60
 -10   6   2  146.19   10.70
 -10   6   2  120.09    9.50
   9  -6  -2   44.70    6.00
   9  -6  -2   32.50    5.80
   9  -6  -2   41.10    7.30
  -9   6   2   43.70    6.00
  -9   6   2   41.40    5.90
   8  -6  -2   -1.10    4.70
   8  -6  -2    3.70    4.40
   8  -6  -2    3.40    4.50
  -8   6   2   13.20    4.40
   7  -6  -2  534.55   15.20
   7  -6  -2  502.85   15.60
   7  -6  -2  515.15   17.00
  -7   6   2  515.65   15.50
   6  -6  -2   27.70    4.00
   6  -6  -2   26.20    4.40
   6  -6  -2   20.70    4.60
  -6   6   2   31.70    4.10
   5  -6  -2   68.19    5.20
   5  -6  -2   69.19    5.90
   5  -6  -2   73.49    5.30
  -5   6   2   74.29    5.10
   4  -6  -2  500.75   14.90
   4  -6  -2  506.15   13.80
   4  -6  -2  520.15   13.50
  -4   6   2  502.75   13.40
   3  -6  -2   31.90    3.80
   3  -6  -2   30.90    3.20
   3  -6  -2   29.70    3.00
  -3   6   2   31.20    2.90
   2  -6  -2   36.60    3.10
   2  -6  -2   41.70    3.00
   2  -6  -2   38.50    3.70
  -2   6   2   39.50    2.80
   1  -6  -2 1646.94   36.40
   1  -6  -2 1572.74   34.90
   1  -6  -2 1652.73   34.50
   1  -6  -2 1639.34   34.80
  -1   6   2 1611.04   34.50
  -1   6   2 1589.44   34.70
   0  -6  -2   75.89    3.50
   0  -6  -2   83.69    4.80
   0  -6  -2   75.49    3.40
   0   6   2   77.09    3.40
  -1  -6  -2  100.29    3.70
  -1  -6  -2   98.49    3.60
  -1  -6  -2  108.49    5.40
   1   6   2   98.89    3.70
   1   6   2  100.19    4.60
  -2  -6  -2  472.85   11.00
  -2  -6  -2  449.95   10.50
   2   6   2  452.35   10.60
   2   6   2  440.16   11.90
  -3  -6  -2   31.50    2.10
   3   6   2   37.60    3.50
   3   6   2   34.60    2.30
  -4  -6  -2   76.29    4.20
  -4  -6  -2   68.89    2.70
   4   6   2   72.09    4.70
   4   6   2   72.09    2.60
  -5  -6  -2  645.04   16.30
  -5  -6  -2  629.04   13.90
   5   6   2  641.84   13.70
   5   6   2  662.33   17.20
  -6  -6  -2   -0.40    2.70
   6   6   2    2.80    2.90
  -7  -6  -2   62.39    5.20
   7   6   2   69.99    5.90
  -8  -6  -2  124.99    7.50
   8   6   2  125.19    8.40
  -9  -6  -2   23.40    4.90
   9   6   2   31.10    5.60
 -10  -6  -2   64.59    6.80
  10   6   2   52.49    7.20
 -11  -6  -2  183.48   11.90
  11   6   2  192.98   12.20
 -12  -6  -2   -8.20    5.90
  12   6   2   -3.50    6.40
  10  -7  -2  249.48   13.10
  10  -7  -2  267.27   15.20
  10  -7  -2  285.67   13.60
 -10   7   2  280.17   12.40
 -10   7   2  272.27   13.40
 -10   7   2  272.27   13.10
   9  -7  -2   31.90    5.70
   9  -7  -2   30.70    6.40
   9  -7  -2   35.20    7.50
  -9   7   2   35.40    6.50
  -9   7   2   40.20    6.00
   8  -7  -2    4.00    4.30
   8  -7  -2    0.90    5.10
   8  -7  -2    3.30    4.50
  -8   7   2   10.80    4.50
   7  -7  -2  316.27   12.10
   7  -7  -2  310.67   11.60
   7  -7  -2  323.47   13.70
  -7   7   2  309.17   11.60
   6  -7  -2   14.00    4.20
   6  -7  -2    2.20    4.30
   6  -7  -2    6.70    3.80
  -6   7   2   10.70    3.40
   5  -7  -2    7.20    3.20
   5  -7  -2    6.20    3.80
   5  -7  -2    6.00    3.20
  -5   7   2    5.20    2.90
   4  -7  -2  474.25   13.20
   4  -7  -2  473.25   13.10
   4  -7  -2  465.05   14.60
  -4   7   2  469.85   12.90
   3  -7  -2  218.98    7.80
   3  -7  -2  221.88    8.00
   3  -7  -2  213.08    9.10
  -3   7   2  216.88    7.30
   2  -7  -2   -0.90    2.20
   2  -7  -2    2.40    2.80
   2  -7  -2    2.50    2.10
  -2   7   2   -0.30    1.80
  -2   7   2    1.90    1.60
   1  -7  -2 1390.96   31.60
   1  -7  -2 1370.76   29.90
   1  -7  -2 1375.86   29.40
   1  -7  -2 1323.47   29.90
  -1   7   2 1340.07   29.70
  -1   7   2 1330.37   29.50
   0  -7  -2  117.79    4.60
   0  -7  -2  124.69    6.40
   0   7   2  111.49    4.40
  -1  -7  -2  109.69    4.30
  -1  -7  -2  114.09    6.10
   1   7   2  113.19    4.20
   1   7   2  114.09    5.30
  -2  -7  -2  238.28    6.60
  -2  -7  -2  256.37    7.10
   2   7   2  243.28    6.70
   2   7   2  236.58    8.10
  -3  -7  -2   22.90    1.90
  -3  -7  -2   24.30    2.60
   3   7   2   23.70    2.00
   3   7   2   25.70    3.30
  -4  -7  -2   36.10    2.20
   4   7   2   32.20    2.20
   4   7   2   29.20    3.70
  -5  -7  -2  149.39    6.70
   5   7   2  171.38    7.50
  -6  -7  -2    8.50    3.10
   6   7   2    7.30    3.20
  -7  -7  -2  525.05   15.30
   7   7   2  507.55   16.20
  -8  -7  -2  267.07   10.70
   8   7   2  264.47   11.80
  -9  -7  -2   70.89    6.90
   9   7   2   78.69    7.80
 -10  -7  -2    9.80    5.20
  10   7   2    6.90    5.30
 -11  -7  -2  111.69    9.30
  11   7   2  115.69    9.80
  10  -8  -2  336.27   17.60
  10  -8  -2  331.07   14.90
  10  -8  -2  288.17   14.80
 -10   8   2  321.37   13.70
 -10   8   2  307.57   14.50
 -10   8   2  318.07   15.20
   9  -8  -2    9.50    5.80
   9  -8  -2    3.00    5.80
   9  -8  -2    1.60    6.70
  -9   8   2    5.90    5.80
  -9   8   2    6.40    5.00
  -9   8   2    8.30    4.80
   8  -8  -2    7.70    5.60
   8  -8  -2    3.00    5.70
   8  -8  -2    2.90    4.70
  -8   8   2   -0.90    4.10
   7  -8  -2  140.89   10.70
   7  -8  -2  131.49    8.60
   7  -8  -2  153.48    9.50
  -7   8   2  149.69    8.90
   6  -8  -2    1.80    3.70
   6  -8  -2    5.80    4.00
   6  -8  -2    7.30    4.60
  -6   8   2    4.90    3.40
   5  -8  -2   54.89    6.20
   5  -8  -2   83.89    6.00
   5  -8  -2   67.39    5.80
  -5   8   2   71.39    5.60
   4  -8  -2  322.77   10.60
   4  -8  -2  301.57   12.00
   4  -8  -2  335.87   10.80
  -4   8   2  347.07   10.40
   3  -8  -2   75.79    6.10
   3  -8  -2   89.29    5.80
   3  -8  -2   83.39    5.40
  -3   8   2   81.39    4.70
   2  -8  -2   53.79    5.20
   2  -8  -2   54.59    4.00
   2  -8  -2   54.59    4.30
  -2   8   2   50.39    3.70
  -2   8   2   52.79    3.70
   1  -8  -2  292.97   10.60
   1  -8  -2  310.47    9.10
   1  -8  -2  296.57    8.50
   1  -8  -2  293.27    9.00
  -1   8   2  301.17    8.50
  -1   8   2  299.17    8.70
   0  -8  -2   57.89    3.90
   0  -8  -2   54.69    3.50
   0  -8  -2   54.59    5.00
   0   8   2   61.19    3.70
  -1  -8  -2  450.45   11.50
   1   8   2  453.45   11.40
   1   8   2  471.95   12.90
  -2  -8  -2  669.83   15.80
  -2  -8  -2  710.43   16.30
   2   8   2  703.93   17.70
   2   8   2  678.93   15.90
  -3  -8  -2  108.39    5.10
  -3  -8  -2  115.39    4.20
   3   8   2  127.79    4.40
   3   8   2  115.19    6.10
  -4  -8  -2  161.58    5.40
   4   8   2  169.88    4.90
   4   8   2  162.78    7.50
  -5  -8  -2  278.77    9.20
   5   8   2  274.57   10.30
  -6  -8  -2   81.99    6.30
   6   8   2   76.79    6.10
  -7  -8  -2  202.18    9.10
   7   8   2  206.58   10.20
  -8  -8  -2   18.50    4.60
   8   8   2   18.80    4.90
  -9  -8  -2    5.30    4.70
   9   8   2   -3.10    4.80
 -10  -8  -2  142.89   10.40
  10   8   2  145.89   11.10
  11   8   2   44.90    8.00
   9  -9  -2   -5.00    5.40
   9  -9  -2    8.20    5.90
   9  -9  -2    1.30    6.70
  -9   9   2   -0.50    5.60
  -9   9   2    0.60    5.10
  -9   9   2   -6.80    4.60
   8  -9  -2    0.00    5.90
   8  -9  -2    1.50    6.10
   8  -9  -2    8.40    5.40
  -8   9   2    7.80    4.60
  -8   9   2    3.80    4.70
  -8   9   2    9.00    5.60
   7  -9  -2  103.99    9.30
   7  -9  -2  117.89    8.80
   7  -9  -2  116.29    8.20
  -7   9   2  105.09    8.00
  -7   9   2  114.39    7.90
   6  -9  -2   54.99    7.10
   6  -9  -2   54.29    5.90
   6  -9  -2   44.70    5.60
  -6   9   2   44.10    5.10
   5  -9  -2   37.40    4.90
   5  -9  -2   39.50    5.00
   5  -9  -2   37.40    6.00
  -5   9   2   37.40    4.50
   4  -9  -2  362.76   13.80
   4  -9  -2  342.27   11.90
   4  -9  -2  351.16   11.70
  -4   9   2  343.87   11.20
  -4   9   2  356.86   11.30
   3  -9  -2   95.59    6.10
   3  -9  -2  107.09    6.50
   3  -9  -2   94.59    7.50
  -3   9   2   94.09    5.60
  -3   9   2   96.89    5.60
   2  -9  -2   36.10    5.10
   2  -9  -2   46.00    4.30
   2  -9  -2   42.90    4.10
  -2   9   2   55.69    4.20
  -2   9   2   49.60    3.90
   1  -9  -2  180.78    7.10
   1  -9  -2  172.78    7.10
   1  -9  -2  165.98    8.50
   1  -9  -2  169.08    6.40
  -1   9   2  161.38    6.50
  -1   9   2  179.28    6.40
   0  -9  -2   15.20    3.90
   0  -9  -2   13.50    2.40
   0  -9  -2   14.50    2.80
   0   9   2   11.60    3.10
   0   9   2   11.90    2.50
  -1  -9  -2  148.09    5.70
   1   9   2  137.69    6.90
   1   9   2  137.69    5.40
  -2  -9  -2  399.46   10.70
  -2  -9  -2  376.86   10.30
   2   9   2  403.26   10.40
   2   9   2  414.06   12.40
  -3  -9  -2   60.99    3.70
  -3  -9  -2   56.39    4.40
   3   9   2   63.79    3.80
   3   9   2   60.69    5.00
  -4  -9  -2  534.35   14.20
   4   9   2  536.35   15.50
  -6  -9  -2   52.09    5.10
   6   9   2   47.30    5.60
  -7  -9  -2  226.78   10.00
   7   9   2  225.88   11.10
  -8  -9  -2   41.50    5.60
   8   9   2   36.80    6.00
   9   9   2   28.50    6.30
  10   9   2   78.59    8.70
   9 -10  -2   10.80    7.00
   9 -10  -2   12.10    7.80
   9 -10  -2   25.90    7.00
  -9  10   2   13.80    5.80
  -9  10   2   13.80    6.80
  -9  10   2   19.80    6.00
   8 -10  -2    9.30    7.00
   8 -10  -2    3.60    5.60
   8 -10  -2   -4.10    5.60
  -8  10   2    9.90    5.70
  -8  10   2    4.40    5.00
  -8  10   2    3.20    4.70
   7 -10  -2  206.48   11.70
   7 -10  -2  233.78   12.30
   7 -10  -2  218.28   13.80
  -7  10   2  219.88   10.50
  -7  10   2  214.18   10.70
   6 -10  -2   60.09    7.70
   6 -10  -2   59.49    6.30
   6 -10  -2   58.99    7.20
  -6  10   2   57.59    5.80
  -6  10   2   62.19    6.10
   5 -10  -2  103.79    7.20
   5 -10  -2  104.39    7.70
   5 -10  -2   92.59    8.40
  -5  10   2  108.39    7.50
  -5  10   2   89.89    7.10
   4 -10  -2  203.28   11.30
   4 -10  -2  182.28    9.10
   4 -10  -2  190.38    9.50
  -4  10   2  191.98    8.40
  -4  10   2  191.18    8.40
   3 -10  -2    2.10    3.90
   3 -10  -2    2.20    4.30
   3 -10  -2    6.20    3.50
  -3  10   2    4.00    2.90
  -3  10   2    0.80    2.70
   2 -10  -2  207.78    8.70
   2 -10  -2  203.88    8.60
   2 -10  -2  194.88    9.90
  -2  10   2  196.98    7.50
  -2  10   2  211.68    8.10
   1 -10  -2   19.60    3.20
   1 -10  -2   16.90    3.80
   1 -10  -2   19.40    4.80
  -1  10   2   19.70    3.20
  -1  10   2   14.70    2.80
   0 -10  -2   31.40    4.90
   0 -10  -2   28.10    3.70
   0 -10  -2   29.00    3.30
   0  10   2   23.20    3.90
   0  10   2   22.70    3.10
  -1 -10  -2  145.99    6.30
   1  10   2  143.99    7.50
   1  10   2  155.48    6.10
  -2 -10  -2  131.69    5.70
  -2 -10  -2  134.99    5.90
   2  10   2  144.59    7.50
   2  10   2  133.19    5.70
  -3 -10  -2  116.09    5.80
   3  10   2  105.69    6.80
  -4 -10  -2  173.38    7.30
   4  10   2  172.68    8.90
  -5 -10  -2   37.40    4.20
   5  10   2   37.10    5.20
   6  10   2    8.30    4.40
   7  10   2  156.48    9.70
   8  10   2   40.10    6.60
   9  10   2    7.20    5.80
  10  10   2  169.88   12.80
   8 -11  -2   43.90    7.60
   8 -11  -2   40.60    7.70
   8 -11  -2   45.90    9.10
  -8  11   2   32.20    6.40
  -8  11   2   38.70    6.40
  -8  11   2   35.80    7.40
   7 -11  -2   60.69    8.90
   7 -11  -2   41.10    7.70
   7 -11  -2   40.40    7.00
  -7  11   2   54.99    6.90
  -7  11   2   54.69    6.60
  -7  11   2   54.69    6.60
   6 -11  -2   19.10    5.70
   6 -11  -2   21.40    7.10
   6 -11  -2   35.80    6.90
  -6  11   2   15.80    4.70
  -6  11   2   21.80    4.90
   5 -11  -2  274.17   11.90
   5 -11  -2  252.07   13.40
   5 -11  -2  238.08   12.10
  -5  11   2  267.37   10.90
  -5  11   2  262.57   10.70
   4 -11  -2  111.79    8.20
   4 -11  -2  134.99    9.00
   4 -11  -2   98.09    8.90
  -4  11   2  119.59    7.10
  -4  11   2  110.59    7.30
   3 -11  -2    3.60    5.20
   3 -11  -2    0.60    3.70
   3 -11  -2    1.20    4.40
  -3  11   2    2.20    3.00
  -3  11   2   -0.50    3.20
   2 -11  -2  350.26   11.90
   2 -11  -2  339.27   14.00
   2 -11  -2  351.96   11.90
  -2  11   2  343.57   11.30
  -2  11   2  353.16   11.10
   1 -11  -2  214.88   11.40
   1 -11  -2  207.78    8.90
   1 -11  -2  215.68    8.20
  -1  11   2  223.88    9.60
  -1  11   2  223.58    8.50
  -1  11   2  217.28    8.00
   0 -11  -2   72.29    5.20
   0 -11  -2   57.19    4.30
   0 -11  -2   75.39    7.20
   0  11   2   67.69    5.00
   0  11   2   72.29    5.00
   0  11   2   70.69    5.90
  -1 -11  -2  145.49    6.80
   1  11   2  151.38    7.90
   1  11   2  155.58    6.60
  -2 -11  -2   82.99    5.30
   2  11   2   74.99    6.10
   2  11   2   80.89    5.00
  -3 -11  -2   91.39    6.00
   3  11   2   89.59    6.70
   4  11   2  317.77   12.30
   5  11   2   17.60    4.80
   6  11   2   47.20    6.40
   7  11   2  176.28   10.70
   8  11   2   39.10    6.90
   9  11   2    3.30    6.00
   7 -12  -2   71.09    8.40
   7 -12  -2   80.79   10.20
   7 -12  -2   76.99    9.10
  -7  12   2   61.09    7.70
  -7  12   2   76.79    7.70
  -7  12   2   83.79    7.80
   6 -12  -2    2.10    5.60
   6 -12  -2   13.90    6.70
   6 -12  -2    8.60    7.00
  -6  12   2   16.70    5.00
  -6  12   2   13.30    5.00
   5 -12  -2  239.98   12.60
   5 -12  -2  217.78   14.00
   5 -12  -2  227.28   11.60
  -5  12   2  239.08   10.70
  -5  12   2  236.78   10.80
   4 -12  -2   57.79    6.50
   4 -12  -2   51.29    7.00
   4 -12  -2   50.19    7.50
  -4  12   2   53.49    5.70
  -4  12   2   50.09    5.40
   3 -12  -2   38.50    7.00
   3 -12  -2   47.40    5.80
   3 -12  -2   56.09    6.50
  -3  12   2   52.19    5.20
  -3  12   2   37.50    4.90
   2 -12  -2  560.64   16.90
   2 -12  -2  551.54   19.20
  -2  12   2  546.65   15.60
  -2  12   2  567.54   16.10
   1 -12  -2  174.48   11.20
   1 -12  -2  185.98    9.20
  -1  12   2  188.28    9.60
  -1  12   2  179.88    7.70
  -1  12   2  171.38    8.00
   0 -12  -2  102.39    7.20
   0  12   2  102.59    6.50
   0  12   2  102.69    6.10
   0  12   2   99.59    7.80
  -1 -12  -2  481.85   14.80
   1  12   2  484.85   13.40
   1  12   2  472.05   15.30
   2  12   2   57.69    6.00
   3  12   2   22.20    4.90
   4  12   2  185.48   10.20
   5  12   2    6.00    4.70
   6  12   2   57.69    7.20
   7  12   2  217.28   12.10
   8  12   2   21.20    6.60
   6 -13  -2   25.40    6.90
   6 -13  -2   25.50    8.20
   6 -13  -2   11.10    7.10
  -6  13   2   12.60    5.30
  -6  13   2   23.20    5.80
  -6  13   2   15.70    5.90
   5 -13  -2  120.19    9.10
   5 -13  -2  120.29    9.70
   5 -13  -2  107.79   10.50
  -5  13   2  115.29    8.40
  -5  13   2  106.09    8.00
   4 -13  -2    3.40    6.40
   4 -13  -2    5.80    6.00
  -4  13   2    6.00    4.40
  -4  13   2    7.80    4.20
   3 -13  -2    1.10    5.30
   3 -13  -2   -7.60    6.00
  -3  13   2    1.70    3.60
  -3  13   2    0.50    3.90
   2 -13  -2  634.14   18.90
   2 -13  -2  615.74   21.20
  -2  13   2  639.64   17.90
  -2  13   2  654.43   19.50
  -2  13   2  605.84   17.80
   1 -13  -2   -2.00    4.60
   1 -13  -2    7.40    5.90
  -1  13   2   -0.70    4.20
  -1  13   2    4.10    3.70
   0 -13  -2   64.39    6.00
   0  13   2   79.59    5.90
   0  13   2   65.39    6.70
   1  13   2  277.47   11.60
   2  13   2   19.50    5.00
   3  13   2   11.90    5.00
   4  13   2  177.48   10.90
   5  13   2   -3.50    4.80
   6  13   2   13.80    5.70
   7  13   2  232.68   12.90
   4 -14  -2   34.00    7.50
   4 -14  -2   28.10    8.30
  -4  14   2   28.20    6.10
  -4  14   2   35.90    6.10
   3 -14  -2   -1.30    6.90
   3 -14  -2   20.50    6.50
  -3  14   2   12.80    5.40
  -3  14   2   19.90    5.20
   2 -14  -2  252.17   14.80
   2 -14  -2  277.47   12.90
  -2  14   2  261.27   12.50
  -2  14   2  273.37   11.40
   1 -14  -2   -4.20    5.70
  -1  14   2    5.70    4.30
  -1  14   2    9.80    5.20
   0  14   2    7.50    4.60
   1  14   2  146.99    9.80
   2  14   2   23.80    5.70
   3  14   2    9.80    5.40
   4  14   2  235.28   12.20
   5  14   2   -0.90    5.30
   6  14   2   77.09    8.60
   2 -15  -2   58.49    9.40
  -2  15   2   58.69    6.70
  -2  15   2   51.19    6.50
  -2  15   2   51.19    7.50
  -1  15   2   18.20    5.90
   0  15   2   32.90    6.30
   1  15   2  250.77   12.50
   2  15   2   30.10    6.50
   3  15   2    2.80    5.30
   4  15   2   62.19    8.00
   5  14  -3  126.49    9.40
   4  14  -3   20.60    5.70
   0 -14   3    7.60    5.00
  -1  14  -3  104.49    8.00
   1 -14   3  105.19    8.10
  -2  14  -3   25.10    5.60
   2 -14   3   23.40    6.00
  -3  14  -3   93.79    8.20
  -3  14  -3   93.99    7.50
  -3  14  -3  107.39    8.30
   3 -14   3   95.39    8.20
  -4  14  -3   84.09    8.00
  -4  14  -3   67.39    7.00
  -4  14  -3   80.39    7.90
   4 -14   3   71.29    7.80
   6  13  -3   20.00    5.80
   5  13  -3  289.17   12.80
   4  13  -3   53.29    6.30
  -4 -13   3   53.89    9.90
   3  13  -3  133.89    8.80
  -3 -13   3  127.09    9.00
   2  13  -3  195.38    9.60
  -2 -13   3  187.68    9.70
   1  13  -3   94.09    7.30
  -1 -13   3   90.89    7.10
   0  13  -3  196.48    9.40
   0 -13   3  179.88    9.40
  -1  13  -3  125.29    8.00
  -1  13  -3  110.69    8.30
   1 -13   3  115.59    8.80
  -2  13  -3  105.29    7.70
  -2  13  -3  104.39    7.40
  -2  13  -3  109.59    7.90
   2 -13   3  101.29    7.20
   2 -13   3   96.79    7.60
  -3  13  -3   47.90    5.60
  -3  13  -3   51.89    6.20
  -3  13  -3   60.89    6.50
   3 -13   3   49.60    6.30
  -4  13  -3  125.99    9.30
  -4  13  -3  113.09    8.50
   4 -13   3  110.69    8.30
  -5  13  -3   12.10    5.20
  -5  13  -3    7.70    5.70
   5 -13   3    6.10    5.70
   7  12  -3    1.10    5.00
   6  12  -3   50.09    6.40
  -6 -12   3   37.30    6.20
   5  12  -3   40.00    5.80
  -5 -12   3   51.49    6.30
   4  12  -3  111.09    8.10
  -4 -12   3   97.99    7.40
   3  12  -3  271.17   11.00
  -3 -12   3  281.37   11.40
   2  12  -3   72.49    5.90
  -2 -12   3   67.59    6.20
   1  12  -3    2.60    3.30
  -1 -12   3   -0.70    3.80
   0  12  -3  174.48    8.20
   0 -12   3  153.18    8.80
  -1  12  -3   80.29    5.60
  -1  12  -3   80.79    6.00
  -1  12  -3   88.99    6.40
   1 -12   3   68.19    6.20
   1 -12   3   92.19    6.10
  -2  12  -3   13.50    4.40
  -2  12  -3   14.60    4.00
  -2  12  -3   10.30    4.10
   2 -12   3   18.50    4.90
   2 -12   3   20.80    4.40
   2 -12   3   12.50    5.10
  -3  12  -3   38.50    5.20
  -3  12  -3   33.10    4.80
  -3  12  -3   32.00    5.20
   3 -12   3   28.50    5.00
  -4  12  -3   33.30    5.60
  -4  12  -3   23.60    5.20
   4 -12   3   18.80    5.30
  -5  12  -3    2.30    4.30
  -5  12  -3    1.90    5.00
   5 -12   3    4.20    5.10
  -6  12  -3  229.18   12.10
  -6  12  -3  230.78   12.20
   6 -12   3  217.88   12.00
  -7  12  -3   10.10    5.90
  -7  12  -3   -0.80    5.30
   7 -12   3    3.60    6.00
   8  11  -3  107.89    9.00
  -8 -11   3   91.09    8.50
   7  11  -3   -0.50    4.50
  -7 -11   3    4.30    5.20
   6  11  -3  101.09    7.90
  -6 -11   3  122.29    8.90
   5  11  -3   46.90    5.70
  -5 -11   3   43.70    5.90
   4  11  -3   -0.60    3.60
  -4 -11   3    3.30    4.20
   3  11  -3  206.98    9.10
  -3 -11   3  197.78    9.40
   2  11  -3   19.20    3.80
  -2 -11   3   22.60    4.20
   1  11  -3    5.50    3.10
  -1 -11   3    3.90    3.40
   0  11  -3   58.89    4.70
   0  11  -3   58.99    4.40
   0  11  -3   46.40    4.60
   0 -11   3   54.69    5.10
  -1  11  -3   30.40    4.10
  -1  11  -3   39.40    4.50
   1 -11   3   37.60    4.10
   1 -11   3   35.70    4.60
  -2  11  -3   19.30    4.10
  -2  11  -3   15.40    3.60
  -2  11  -3   12.70    3.80
   2 -11   3   17.30    4.60
   2 -11   3   10.90    4.60
   2 -11   3   17.70    4.20
   2 -11   3   15.70    3.90
  -3  11  -3  435.66   14.10
  -3  11  -3  434.76   13.80
   3 -11   3  472.15   14.60
   3 -11   3  421.56   15.10
   3 -11   3  421.16   14.00
   3 -11   3  418.16   13.40
  -4  11  -3   49.10    5.70
  -4  11  -3   58.59    6.00
   4 -11   3   36.70    6.00
   4 -11   3   56.39    6.70
   4 -11   3   39.60    5.30
  -5  11  -3   56.89    6.60
  -5  11  -3   55.89    6.50
   5 -11   3   51.99    6.80
   5 -11   3   58.69    6.20
  -6  11  -3  405.56   15.30
  -6  11  -3  423.26   15.10
   6 -11   3  420.16   15.40
  -7  11  -3    4.00    5.40
  -7  11  -3    2.30    5.00
   7 -11   3    3.70    5.70
  -8  11  -3   21.40    6.10
  -8  11  -3   15.90    6.20
   8 -11   3    9.10    6.30
   9  10  -3  170.48   11.60
  -9 -10   3  143.69   10.80
   8  10  -3   13.70    5.10
  -8 -10   3   21.40    6.10
   7  10  -3    5.30    4.60
  -7 -10   3    9.70    5.10
   6  10  -3  135.29    8.90
  -6 -10   3  132.39    9.20
   5  10  -3   29.50    4.70
  -5 -10   3   32.60    5.10
   4  10  -3    0.80    3.30
  -4 -10   3    7.70    3.70
   3  10  -3  217.38    8.70
  -3 -10   3  216.58    9.10
   2  10  -3    2.10    2.80
  -2 -10   3    2.80    3.10
   1  10  -3   45.40    3.40
   1  10  -3   40.60    4.10
   1  10  -3   44.50    3.50
  -1 -10   3   39.90    3.50
  -1 -10   3   29.20    4.10
   0  10  -3  500.55   13.90
   0  10  -3  510.65   13.30
   0 -10   3  467.45   12.80
   0 -10   3  499.35   14.20
  -1  10  -3   30.00    3.70
  -1  10  -3   29.90    3.70
   1 -10   3   31.10    4.20
   1 -10   3   28.90    4.10
   1 -10   3   26.90    3.60
   1 -10   3   31.30    4.60
  -2  10  -3   -2.60    2.80
   2 -10   3    1.60    3.70
   2 -10   3    1.20    3.40
   2 -10   3   -1.50    3.60
   2 -10   3    3.10    3.10
  -3  10  -3  542.45   15.50
  -3  10  -3  553.24   15.90
   3 -10   3  533.45   15.40
   3 -10   3  573.14   16.20
   3 -10   3  536.25   15.70
   3 -10   3  535.65   16.40
  -4  10  -3   24.20    4.30
  -4  10  -3   24.60    4.50
   4 -10   3   24.80    4.50
   4 -10   3   24.00    5.00
   4 -10   3   27.10    5.20
  -5  10  -3   22.30    4.50
  -5  10  -3   19.20    4.80
   5 -10   3   20.10    4.70
   5 -10   3   26.60    5.40
   5 -10   3   19.50    5.50
  -6  10  -3  284.47   12.20
  -6  10  -3  290.57   12.00
   6 -10   3  274.77   12.10
   6 -10   3  291.07   13.00
  -7  10  -3   58.59    7.20
  -7  10  -3   56.69    6.50
   7 -10   3   60.29    7.60
   7 -10   3   41.10    6.40
  -8  10  -3    0.70    4.90
  -8  10  -3    4.70    5.50
   8 -10   3    7.60    5.70
  -9  10  -3   75.19    8.30
  -9  10  -3   77.39    8.60
   9 -10   3   77.39    8.80
  10   9  -3    3.00    5.60
 -10  -9   3   -3.90    5.90
   9   9  -3  151.48   11.10
  -9  -9   3  145.29   10.90
   8   9  -3   41.20    6.30
  -8  -9   3   52.29    6.80
   7   9  -3    2.80    4.30
  -7  -9   3   15.00    5.00
   6   9  -3   95.49    7.70
  -6  -9   3   82.59    7.00
   5   9  -3   69.49    5.70
  -5  -9   3   95.69    7.00
   4   9  -3   60.69    5.00
  -4  -9   3   48.00    5.20
   3   9  -3  223.38    8.50
  -3  -9   3  235.68    9.10
   2   9  -3    7.80    1.80
   2   9  -3    9.90    1.90
   2   9  -3    6.00    2.60
  -2  -9   3   14.30    3.30
   1   9  -3   19.50    3.00
   1   9  -3   24.70    2.70
  -1  -9   3   18.40    2.50
  -1  -9   3   22.50    3.50
   0   9  -3  415.26   11.60
   0   9  -3  409.46   11.00
   0  -9   3  420.56   11.30
   0  -9   3  394.26   10.80
   0  -9   3  395.16   12.10
  -1   9  -3    1.20    2.20
  -1   9  -3    2.20    2.30
   1  -9   3    1.10    2.90
   1  -9   3   -1.20    2.60
   1  -9   3    3.10    2.40
   1  -9   3   -2.70    2.60
  -2   9  -3   21.80    3.40
   2  -9   3   13.60    3.00
   2  -9   3   15.60    3.40
   2  -9   3   17.60    3.60
   2  -9   3   22.00    4.10
  -3   9  -3  450.15   13.30
  -3   9  -3  468.15   13.70
   3  -9   3  463.85   14.10
   3  -9   3  473.05   13.80
   3  -9   3  427.56   13.00
   3  -9   3  451.95   13.50
  -4   9  -3   20.00    4.00
  -4   9  -3   15.20    3.60
   4  -9   3   16.80    4.50
   4  -9   3   14.40    3.80
   4  -9   3   21.70    4.50
  -5   9  -3    7.00    3.80
  -5   9  -3    5.00    3.50
   5  -9   3   10.70    4.10
   5  -9   3   17.70    4.50
   5  -9   3    4.00    4.50
  -6   9  -3  308.27   12.10
  -6   9  -3  330.37   12.40
   6  -9   3  322.67   13.00
   6  -9   3  313.37   12.00
   6  -9   3  330.97   13.10
  -7   9  -3    5.10    4.30
  -7   9  -3    3.00    4.90
   7  -9   3    7.50    4.80
   7  -9   3    2.80    5.00
  -8   9  -3    4.90    5.10
  -8   9  -3   10.10    5.00
   8  -9   3    1.10    5.50
   8  -9   3   10.70    5.50
  -9   9  -3  345.27   14.90
  -9   9  -3  346.97   14.80
   9  -9   3  361.56   14.70
   9  -9   3  320.57   15.90
  10   8  -3    5.80    5.90
 -10  -8   3   15.40    6.50
   9   8  -3  246.28   12.60
  -9  -8   3  258.47   13.00
   8   8  -3  118.19    9.30
  -8  -8   3  126.89   10.00
   7   8  -3   71.59    6.50
  -7  -8   3   75.29    7.00
   6   8  -3   86.09    6.90
  -6  -8   3   73.79    6.40
   5   8  -3   46.70    4.60
  -5  -8   3   31.80    4.70
   4   8  -3   -2.00    2.50
  -4  -8   3    1.40    3.10
   3   8  -3  294.97    9.60
  -3  -8   3  308.57   10.50
   2   8  -3   -2.10    1.90
   2   8  -3    1.20    1.40
   2   8  -3   -0.10    1.30
  -2  -8   3    2.30    1.50
  -2  -8   3    4.00    2.60
   1   8  -3    4.00    1.70
   1   8  -3    3.30    2.10
  -1  -8   3    4.90    2.50
  -1  -8   3    2.20    1.70
   0   8  -3  292.87    8.80
   0   8  -3  306.27    8.50
   0  -8   3  289.27    8.20
   0  -8   3  285.87    9.30
   0  -8   3  289.77    8.60
  -1   8  -3   11.60    2.50
  -1   8  -3   12.20    2.50
   1  -8   3   13.70    2.50
   1  -8   3   11.30    2.90
   1  -8   3   10.20    3.00
   1  -8   3   11.10    2.80
  -2   8  -3   43.60    3.80
   2  -8   3   53.69    4.50
   2  -8   3   45.50    4.10
   2  -8   3   49.99    3.80
   2  -8   3   61.09    4.60
  -3   8  -3  745.63   18.30
  -3   8  -3  692.43   18.30
   3  -8   3  666.53   17.60
   3  -8   3  740.13   18.50
   3  -8   3  735.93   18.80
   3  -8   3  686.93   18.10
  -4   8  -3   22.60    3.70
  -4   8  -3   19.90    3.70
   4  -8   3   27.30    4.40
   4  -8   3   27.40    3.70
   4  -8   3   29.60    4.20
  -5   8  -3   38.50    4.60
  -5   8  -3   29.10    4.10
   5  -8   3   17.90    3.80
   5  -8   3   31.20    4.70
   5  -8   3   36.90    5.10
  -6   8  -3  271.77   10.90
  -6   8  -3  287.87   11.00
   6  -8   3  277.57   11.60
   6  -8   3  276.07   10.60
   6  -8   3  281.77   11.60
  -7   8  -3    6.40    4.00
  -7   8  -3   16.90    4.50
   7  -8   3    8.50    4.50
   7  -8   3   13.10    4.90
  -8   8  -3   18.40    5.10
  -8   8  -3   17.30    5.30
   8  -8   3   23.70    6.00
   8  -8   3   21.60    5.40
  -9   8  -3  218.08   11.80
  -9   8  -3  201.08   11.70
   9  -8   3  216.48   11.40
   9  -8   3  230.28   13.30
 -10   8  -3   10.60    5.70
 -10   8  -3    9.30    6.20
  10  -8   3    3.50    6.10
  10  -8   3   -7.40    6.00
  11   7  -3   55.99    8.10
 -11  -7   3   51.79    8.20
  10   7  -3    3.80    5.30
 -10  -7   3    1.60    5.80
   9   7  -3  336.47   13.60
  -9  -7   3  322.47   14.40
   8   7  -3   29.50    5.40
  -8  -7   3   42.90    6.10
   7   7  -3   16.40    4.20
  -7  -7   3   15.80    4.50
   6   7  -3  226.28    9.30
  -6  -7   3  230.08    9.90
   5   7  -3   78.69    5.60
  -5  -7   3   64.09    5.50
   4   7  -3    2.10    2.40
  -4  -7   3    1.00    2.90
   3   7  -3  401.16   11.50
  -3  -7   3  428.06   12.40
   2   7  -3    3.30    1.90
   2   7  -3    4.00    1.20
   2   7  -3    7.40    1.30
  -2  -7   3    8.80    2.60
  -2  -7   3    5.80    1.30
   1   7  -3   26.20    2.70
   1   7  -3   23.60    2.10
  -1  -7   3   23.50    2.00
  -1  -7   3   26.50    3.00
   0   7  -3 1038.30   23.20
   0   7  -3 1045.50   23.60
   0  -7   3 1047.30   23.00
   0  -7   3 1027.80   23.30
   0  -7   3 1068.39   24.20
  -1   7  -3   22.60    2.60
   1  -7   3   27.30    3.10
   1  -7   3   20.80    2.40
   1  -7   3   26.70    2.90
   1  -7   3   21.80    3.00
  -2   7  -3  130.69    5.70
   2  -7   3  123.59    5.90
   2  -7   3  139.19    5.60
   2  -7   3  134.39    5.90
   2  -7   3  138.89    5.90
  -3   7  -3  553.74   14.80
  -3   7  -3  556.14   14.90
   3  -7   3  542.95   14.60
   3  -7   3  583.44   15.30
   3  -7   3  566.74   15.00
   3  -7   3  565.94   14.40
  -4   7  -3   52.39    4.50
  -4   7  -3   37.10    3.90
   4  -7   3   54.99    4.70
   4  -7   3   43.90    4.00
   4  -7   3   49.50    4.70
  -5   7  -3   96.29    6.30
  -5   7  -3   85.99    5.70
   5  -7   3   97.29    6.70
   5  -7   3   94.79    6.10
   5  -7   3   90.09    6.60
  -6   7  -3  426.96   13.50
  -6   7  -3  450.05   14.00
   6  -7   3  464.85   14.50
   6  -7   3  451.25   13.50
   6  -7   3  443.36   14.50
  -7   7  -3   36.30    5.40
  -7   7  -3   34.10    4.60
   7  -7   3   31.00    4.90
   7  -7   3   28.80    5.10
  -8   7  -3    6.10    4.80
  -8   7  -3    8.80    4.50
   8  -7   3   10.60    4.40
   8  -7   3    9.10    4.90
  -9   7  -3  256.17   12.10
  -9   7  -3  256.57   12.20
   9  -7   3  259.07   13.20
   9  -7   3  245.58   11.60
 -10   7  -3   13.00    6.10
 -10   7  -3    6.20    5.60
  10  -7   3   10.50    6.60
  10  -7   3   15.60    5.60
  11   6  -3   11.00    6.20
 -11  -6   3   16.00    6.80
  10   6  -3    8.50    5.60
 -10  -6   3    5.80    5.70
   9   6  -3  313.17   13.10
  -9  -6   3  301.07   13.30
   8   6  -3   -1.20    3.90
  -8  -6   3    3.00    4.30
   7   6  -3   -0.10    3.50
  -7  -6   3   -1.20    3.40
   6   6  -3  352.76   11.60
  -6  -6   3  350.06   12.00
   5   6  -3    9.50    2.80
  -5  -6   3    6.40    3.10
   4   6  -3   23.90    3.10
  -4  -6   3   21.90    3.50
   3   6  -3  174.08    6.40
  -3  -6   3  180.48    7.10
   2   6  -3    6.20    1.10
   2   6  -3    7.30    1.90
  -2  -6   3    9.40    1.10
  -2  -6   3    8.20    2.40
   1   6  -3   12.40    1.50
   1   6  -3   17.90    2.10
  -1  -6   3    8.20    2.30
  -1  -6   3   12.30    1.50
   0   6  -3 2123.79   44.50
   0   6  -3 2068.89   44.20
   0  -6   3 2091.39   44.30
   0  -6   3 2086.99   44.00
   0  -6   3 2117.59   45.10
  -1   6  -3  161.18    5.40
   1  -6   3  141.29    5.30
   1  -6   3  154.38    5.10
   1  -6   3  144.59    5.60
   1  -6   3  151.78    5.70
  -2   6  -3   84.39    4.30
   2  -6   3   97.59    4.40
   2  -6   3   87.69    4.70
   2  -6   3   85.79    4.20
   2  -6   3   80.29    4.50
  -3   6  -3 1155.98   26.80
  -3   6  -3 1172.58   26.70
   3  -6   3 1119.49   26.60
   3  -6   3 1207.68   27.10
   3  -6   3 1174.98   26.70
   3  -6   3 1179.78   26.40
  -4   6  -3    9.60    2.80
  -4   6  -3    5.80    2.40
   4  -6   3    5.90    2.50
   4  -6   3   11.60    3.10
   4  -6   3    8.20    2.60
  -5   6  -3   63.49    4.80
  -5   6  -3   68.79    5.20
   5  -6   3   62.79    5.10
   5  -6   3   64.49    4.80
   5  -6   3   63.69    5.20
  -6   6  -3  482.05   14.30
  -6   6  -3  477.05   14.00
   6  -6   3  479.65   14.70
   6  -6   3  483.85   13.90
   6  -6   3  472.95   14.50
  -7   6  -3   40.50    5.10
  -7   6  -3   39.80    4.60
   7  -6   3   39.90    4.70
   7  -6   3   45.70    5.40
  -8   6  -3    1.80    3.90
  -8   6  -3    2.90    4.20
   8  -6   3    5.70    4.10
   8  -6   3    4.10    4.30
  -9   6  -3  118.89    9.10
  -9   6  -3  109.99    8.10
   9  -6   3  119.79    9.30
   9  -6   3  136.69    8.70
 -10   6  -3   27.10    6.10
 -10   6  -3   27.60    6.20
  10  -6   3   17.70    6.40
  10  -6   3   23.20    5.60
 -11   6  -3  103.99    9.00
 -11   6  -3   98.69    9.20
  11  -6   3   93.59    9.90
  11  -6   3  106.29    8.70
  11   5  -3   20.80    6.80
 -11  -5   3    4.60    6.00
  10   5  -3    3.50    5.00
 -10  -5   3    6.50    5.30
   9   5  -3  488.75   16.50
  -9  -5   3  491.65   16.80
   8   5  -3   79.39    6.60
  -8  -5   3   73.19    6.90
   7   5  -3    4.00    3.40
  -7  -5   3    2.20    3.50
   6   5  -3  652.93   17.70
  -6  -5   3  671.83   18.20
   5   5  -3    4.20    2.40
  -5  -5   3    4.20    2.80
   4   5  -3   28.50    3.10
  -4  -5   3   24.50    3.10
   3   5  -3  313.97    8.90
  -3  -5   3  318.07    9.70
   2   5  -3  530.55   13.20
   2   5  -3  543.45   11.80
  -2  -5   3  562.64   14.10
  -2  -5   3  565.84   11.80
   1   5  -3   43.30    2.70
   1   5  -3   39.70    2.00
  -1  -5   3   42.80    2.00
  -1  -5   3   41.50    3.20
   0   5  -3 1265.37   27.60
   0   5  -3 1260.97   27.50
   0  -5   3 1297.27   27.60
   0  -5   3 1295.47   27.30
   0  -5   3 1309.67   28.40
  -1   5  -3  154.28    5.00
   1  -5   3  156.78    4.90
   1  -5   3  157.68    5.10
   1  -5   3  154.38    5.30
  -2   5  -3  199.38    6.40
   2  -5   3  209.18    6.20
   2  -5   3  197.88    6.40
   2  -5   3  201.58    6.50
   2  -5   3  197.28    6.50
  -3   5  -3  547.05   13.50
  -3   5  -3  502.85   13.40
   3  -5   3  542.25   13.50
   3  -5   3  503.95   13.30
   3  -5   3  541.75   13.10
   3  -5   3  517.35   13.30
  -4   5  -3   55.39    3.90
  -4   5  -3   55.39    4.30
   4  -5   3   54.19    4.10
   4  -5   3   55.59    4.30
   4  -5   3   55.79    4.10
  -5   5  -3  196.08    7.50
   5  -5   3  186.28    7.60
   5  -5   3  183.38    7.60
   5  -5   3  187.88    7.10
  -6   5  -3  295.07   10.00
  -6   5  -3  319.57   10.50
   6  -5   3  310.67   10.00
   6  -5   3  329.87   10.90
   6  -5   3  284.57   10.20
  -7   5  -3  214.18    9.20
  -7   5  -3  205.58    8.60
   7  -5   3  218.08    8.90
   7  -5   3  195.68    9.30
  -8   5  -3   96.69    7.50
  -8   5  -3  101.89    7.50
   8  -5   3   90.69    7.30
   8  -5   3   97.59    6.90
  -9   5  -3  112.09    8.20
  -9   5  -3  112.79    8.30
   9  -5   3  105.09    7.40
   9  -5   3   95.79    8.20
 -10   5  -3   52.29    6.60
 -10   5  -3   55.09    7.00
  10  -5   3   66.29    6.60
  10  -5   3   50.59    7.40
 -11   5  -3  129.59   10.10
 -11   5  -3  137.29   10.40
  11  -5   3  136.39    9.20
  11  -5   3  114.49   10.50
  12   4  -3  143.29   11.50
 -12  -4   3  187.18   13.90
  11   4  -3    3.80    5.70
 -11  -4   3    5.60    6.00
  10   4  -3    8.00    5.20
 -10  -4   3    7.80    5.20
   9   4  -3  313.27   12.90
  -9  -4   3  330.37   13.30
   8   4  -3  173.58    8.80
  -8  -4   3  165.38    9.00
   7   4  -3  509.25   14.80
  -7  -4   3  458.45   14.70
   6   4  -3  363.76   11.60
  -6  -4   3  386.36   12.00
   5   4  -3  694.43   17.50
  -5  -4   3  694.43   17.90
   4   4  -3  374.66   10.60
  -4  -4   3  395.06   11.20
   3   4  -3 3307.17   70.69
  -3  -4   3 3457.95   71.39
   2   4  -3   10.00    0.80
   2   4  -3    9.30    0.80
   2   4  -3   13.40    1.70
  -2  -4   3   11.40    2.10
  -2  -4   3   11.90    0.80
   1   4  -3   23.60    1.80
   1   4  -3   22.50    1.40
  -1  -4   3   25.60    1.40
  -1  -4   3   31.90    2.60
   0   4  -3  498.15   11.30
   0   4  -3  483.75   11.30
   0  -4   3  506.15   12.10
   0  -4   3  503.05   11.20
  -1   4  -3    2.00    1.10
   1  -4   3    5.20    1.30
   1  -4   3    1.40    1.20
   1  -4   3    2.50    1.10
   1  -4   3    3.30    1.30
  -2   4  -3  918.31   20.70
   2  -4   3  906.41   20.70
   2  -4   3  928.01   20.50
   2  -4   3  947.71   20.80
  -3   4  -3  740.13   17.00
  -3   4  -3  696.53   16.90
   3  -4   3  730.83   16.90
   3  -4   3  702.73   16.90
   3  -4   3  715.03   16.90
   3  -4   3  721.93   16.70
  -4   4  -3  546.95   14.00
  -4   4  -3  527.15   14.00
   4  -4   3  582.74   13.90
   4  -4   3  579.64   14.20
   4  -4   3  543.85   14.10
  -5   4  -3  429.96   11.80
  -5   4  -3  415.26   11.80
   5  -4   3  407.56   11.30
   5  -4   3  422.16   11.80
   5  -4   3  416.76   11.90
  -6   4  -3  125.39    6.40
  -6   4  -3  127.99    6.40
   6  -4   3  128.69    6.10
   6  -4   3  118.59    6.40
  -7   4  -3  119.29    7.00
  -7   4  -3  138.39    7.30
   7  -4   3  115.59    7.20
   7  -4   3  141.39    7.00
  -8   4  -3  345.17   12.30
  -8   4  -3  350.06   12.00
   8  -4   3  320.07   12.50
   8  -4   3  369.66   11.80
  -9   4  -3    2.50    4.20
  -9   4  -3    8.70    4.20
   9  -4   3    3.00    4.20
   9  -4   3    8.80    3.90
 -10   4  -3   41.00    6.20
 -10   4  -3   39.90    6.20
  10  -4   3   36.70    5.40
  10  -4   3   44.10    6.70
 -11   4  -3  169.78   11.60
 -11   4  -3  176.18   10.70
  11  -4   3  171.18   12.30
  11  -4   3  178.38   10.10
 -12   4  -3   61.19    8.00
 -12   4  -3   78.19    9.00
  12  -4   3   81.09    9.50
  12  -4   3   68.79    7.60
  12   3  -3  100.79   10.00
 -12  -3   3  123.69   10.90
  11   3  -3   31.70    6.90
 -11  -3   3   42.80    7.30
  10   3  -3   86.99    8.00
 -10  -3   3   84.69    7.70
   9   3  -3  136.09    9.40
  -9  -3   3  149.69    9.40
   8   3  -3    5.40    3.80
  -8  -3   3    1.80    3.20
   7   3  -3  267.17    9.90
  -7  -3   3  254.07    9.90
   6   3  -3  158.48    7.00
  -6  -3   3  172.88    4.40
  -6  -3   3  162.88    7.40
  -6  -3   3  150.58    4.50
   5   3  -3  447.46   12.60
  -5  -3   3  487.25   10.10
  -5  -3   3  450.25   10.20
  -5  -3   3  480.85   13.10
   4   3  -3   93.49    4.50
  -4  -3   3  101.39    4.90
   3   3  -3 2413.16   52.19
  -3  -3   3 2545.15   52.89
   2   3  -3    3.40    1.10
   2   3  -3    4.90    0.50
  -2  -3   3    4.80    1.60
   1   3  -3 1951.70   40.80
   1   3  -3 1970.90   41.30
  -1  -3   3 2048.50   40.70
  -1  -3   3 1968.00   42.10
   0   3  -3  914.81   19.30
   0   3  -3  868.71   19.10
   0  -3   3  924.31   20.00
   0  -3   3  903.91   19.20
  -1   3  -3  333.27    8.20
   1  -3   3  355.66    8.10
   1  -3   3  324.37    8.00
   1  -3   3  341.87    8.40
  -2   3  -3 1695.13   35.90
   2  -3   3 1769.72   35.80
   2  -3   3 1646.74   35.90
   2  -3   3 1645.04   35.90
  -3   3  -3  187.68    5.90
  -3   3  -3  191.68    6.00
   3  -3   3  193.08    5.80
   3  -3   3  186.28    6.00
   3  -3   3  186.88    5.70
   3  -3   3  190.18    5.90
  -4   3  -3  216.48    6.80
  -4   3  -3  213.28    6.90
   4  -3   3  200.48    6.80
   4  -3   3  209.58    6.70
  -5   3  -3  810.02   19.30
  -5   3  -3  795.22   19.20
   5  -3   3  805.72   18.80
   5  -3   3  785.92   19.30
  -6   3  -3   66.59    5.00
  -6   3  -3   64.59    4.90
   6  -3   3   74.09    5.30
   6  -3   3   68.39    4.50
  -7   3  -3    4.20    3.10
  -7   3  -3    6.40    3.00
   7  -3   3    4.70    3.00
   7  -3   3    6.10    2.80
  -8   3  -3  105.19    7.20
  -8   3  -3  119.19    7.00
   8  -3   3   95.79    7.40
   8  -3   3  107.69    6.70
  -9   3  -3    3.80    3.90
  -9   3  -3    4.50    3.80
   9  -3   3    0.80    3.60
   9  -3   3    3.00    4.20
 -10   3  -3   -2.10    4.20
 -10   3  -3   -2.30    4.00
  10  -3   3   -6.20    4.50
  10  -3   3    3.20    4.00
 -11   3  -3  232.78   12.60
 -11   3  -3  226.68   11.20
  11  -3   3  226.68   13.30
  11  -3   3  215.88   10.40
 -12   3  -3   60.19    7.60
 -12   3  -3   67.89    8.40
  12  -3   3   66.59    9.10
  12  -3   3   71.79    7.20
  12   2  -3   85.09    9.70
 -12  -2   3   73.29    9.10
  11   2  -3   13.00    6.00
 -11  -2   3   11.30    5.80
  10   2  -3   59.19    7.10
 -10  -2   3   56.39    7.20
   9   2  -3   82.29    7.10
  -9  -2   3   75.69    6.50
   8   2  -3   12.00    2.40
   8   2  -3    8.90    4.00
  -8  -2   3   11.90    4.10
   7   2  -3  113.09    6.60
   7   2  -3  101.49    4.20
  -7  -2   3   96.79    4.30
  -7  -2   3   92.29    6.40
  -7  -2   3  103.59    4.00
   6   2  -3  366.36    9.00
   6   2  -3  349.96   11.00
   6   2  -3  337.37    8.70
  -6  -2   3  352.96    8.90
  -6  -2   3  373.96   11.40
  -6  -2   3  382.56    8.70
   5   2  -3  217.48    5.70
   5   2  -3  205.98    7.40
  -5  -2   3  223.18    7.70
  -5  -2   3  220.18    5.50
   4   2  -3  556.44   12.40
   4   2  -3  546.75   14.00
  -4  -2   3  592.04   12.30
  -4  -2   3  588.74   14.50
   3   2  -3   40.20    2.60
   3   2  -3   42.30    1.50
  -3  -2   3   42.60    3.00
  -3  -2   3   39.40    1.50
  -3  -2   3   41.80    1.50
   2   2  -3  495.35   10.10
   2   2  -3  476.35   11.10
  -2  -2   3  464.55   10.10
  -2  -2   3  481.75   10.10
   1   2  -3  396.16    8.80
   1   2  -3  390.46    9.10
  -1  -2   3  418.86    8.80
  -1  -2   3  419.46    8.70
   0   2  -3  553.94   12.30
   0   2  -3  572.54   12.00
   0  -2   3  582.44   12.30
  -1   2  -3 7046.00  148.99
   1  -2   3 7187.48  147.69
   1  -2   3 7309.37  150.68
   1  -2   3 7133.89  148.29
  -2   2  -3   41.40    2.30
   2  -2   3   47.30    2.20
   2  -2   3   39.40    2.30
  -3   2  -3    2.70    1.30
  -3   2  -3    4.20    1.40
   3  -2   3    4.70    1.20
   3  -2   3    2.20    1.10
  -4   2  -3   21.90    2.30
  -4   2  -3   19.30    2.20
   4  -2   3   25.30    2.40
   4  -2   3   23.10    2.20
  -5   2  -3  910.91   21.60
  -5   2  -3  961.10   22.00
   5  -2   3  937.11   21.40
   5  -2   3  948.31   21.90
  -6   2  -3    4.60    2.50
  -6   2  -3    1.50    2.40
   6  -2   3    6.30    2.50
   6  -2   3    2.40    2.10
  -7   2  -3    1.80    2.40
  -7   2  -3    2.20    2.80
   7  -2   3    1.00    2.70
   7  -2   3    3.70    2.40
  -8   2  -3  462.15   13.30
  -8   2  -3  434.06   13.70
   8  -2   3  427.36   13.90
   8  -2   3  437.16   12.70
  -9   2  -3    0.70    3.50
  -9   2  -3    7.30    3.70
   9  -2   3    1.00    3.20
   9  -2   3    5.80    4.30
 -10   2  -3   16.90    5.00
 -10   2  -3   17.70    4.60
  10  -2   3   15.50    5.20
  10  -2   3   16.60    4.10
 -11   2  -3  201.08   11.50
 -11   2  -3  209.48   10.60
  11  -2   3  203.68    9.90
  11  -2   3  214.08   12.50
 -12   2  -3   15.90    6.50
 -12   2  -3   13.80    5.80
  12  -2   3   17.10    5.30
  12  -2   3   34.60    7.80
  12   1  -3  110.39   10.60
 -12  -1   3  118.59   10.40
  11   1  -3   22.30    6.60
 -11  -1   3   17.80    6.10
  10   1  -3  107.19    8.80
 -10  -1   3  108.09    8.70
   9   1  -3   33.00    3.50
   9   1  -3   27.90    5.40
  -9  -1   3   28.80    5.10
   8   1  -3    2.00    3.60
   8   1  -3    0.60    2.20
  -8  -1   3    2.50    1.90
  -8  -1   3    1.80    2.30
  -8  -1   3    0.40    3.40
   7   1  -3  348.57    9.10
   7   1  -3  342.87   11.40
   7   1  -3  329.57    9.40
  -7  -1   3  340.57    8.90
  -7  -1   3  336.27    9.30
  -7  -1   3  320.37   11.10
   6   1  -3  204.18    8.00
   6   1  -3  202.58    6.10
   6   1  -3  214.88    6.50
  -6  -1   3  225.38    8.10
  -6  -1   3  215.58    6.00
   5   1  -3  153.28    4.80
   5   1  -3  149.69    6.00
   5   1  -3  151.88    4.50
  -5  -1   3  151.08    4.40
  -5  -1   3  148.59    6.10
   4   1  -3 1132.49   24.50
   4   1  -3 1145.09   25.80
   4   1  -3 1132.09   24.30
  -4  -1   3 1156.48   24.30
  -4  -1   3 1193.58   26.00
   3   1  -3    4.50    0.90
   3   1  -3    4.40    1.30
  -3  -1   3    5.60    0.80
  -3  -1   3    5.70    1.50
   2   1  -3 1526.15   32.20
   2   1  -3 1505.05   31.40
  -2  -1   3 1541.35   31.40
  -2  -1   3 1529.15   32.60
   1   1  -3   55.19    1.70
   1   1  -3   49.10    1.80
  -1  -1   3   50.69    2.20
   0   1  -3 1331.17   28.00
   0   1  -3 1345.97   27.50
   0  -1   3 1358.66   28.00
   0  -1   3 1392.36   27.50
   0  -1   3 1322.67   28.40
  -1   1  -3   86.69    2.80
  -1   1  -3   86.99    2.20
   1  -1   3   94.19    2.80
   1  -1   3  102.29    2.30
   1  -1   3   93.89    2.80
  -2   1  -3   78.49    2.70
  -2   1  -3   80.29    2.80
   2  -1   3   81.49    2.80
   2  -1   3   72.09    2.40
   2  -1   3   82.59    2.80
  -3   1  -3  298.57    7.50
   3  -1   3  276.57    7.20
   3  -1   3  274.77    7.20
  -4   1  -3   65.99    3.20
  -4   1  -3   81.39    3.50
   4  -1   3   67.99    3.40
   4  -1   3   68.39    3.20
  -5   1  -3 2815.22   58.69
  -5   1  -3 2776.32   58.39
   5  -1   3 2755.52   58.69
   5  -1   3 2713.33   57.99
  -6   1  -3   67.19    4.30
  -6   1  -3   62.19    4.10
   6  -1   3   60.89    4.70
   6  -1   3   72.09    4.10
  -7   1  -3  251.87    9.00
  -7   1  -3  242.28    8.40
   7  -1   3  248.58    7.90
   7  -1   3  262.77    9.30
  -8   1  -3  316.17   11.20
  -8   1  -3  327.37   10.40
   8  -1   3  300.87    9.70
   8  -1   3  323.47   11.60
  -9   1  -3   99.99    7.70
  -9   1  -3  108.19    6.70
   9  -1   3  109.69    8.00
   9  -1   3  101.69    6.30
 -10   1  -3    3.10    4.40
 -10   1  -3   -1.00    3.80
  10  -1   3    8.70    3.50
  10  -1   3    8.20    4.90
 -11   1  -3   71.79    6.80
 -11   1  -3   60.29    7.20
  11  -1   3   64.59    7.70
  11  -1   3   74.69    6.10
 -12   1  -3   -2.70    5.60
  12  -1   3    2.20    6.20
  12  -1   3    7.70    4.70
  12   0  -3   36.60    8.10
 -12   0   3   34.80    7.60
  11   0  -3   48.60    7.70
 -11   0   3   48.80    7.20
  10   0  -3  309.47   13.80
 -10   0   3  283.47   12.80
   9   0  -3   99.69    6.00
   9   0  -3   79.39    7.20
  -9   0   3  107.49    7.50
  -9   0   3   94.39    5.20
  -9   0   3  103.59    6.10
   8   0  -3   42.50    4.00
   8   0  -3   48.80    3.80
   8   0  -3   40.30    5.00
  -8   0   3   42.40    3.90
  -8   0   3   46.80    3.50
  -8   0   3   31.30    4.40
   7   0  -3  105.29    6.70
   7   0  -3   92.09    5.00
   7   0  -3   96.99    4.70
  -7   0   3   98.59    6.20
   6   0  -3  411.96   12.40
   6   0  -3  431.66   10.60
   6   0  -3  425.36   11.00
  -6   0   3  425.06   12.40
   5   0  -3  109.19    4.00
   5   0  -3  112.59    5.30
   5   0  -3  108.79    4.10
  -5   0   3  104.39    5.20
   4   0  -3 1209.98   26.20
   4   0  -3 1198.98   26.30
   4   0  -3 1235.08   27.40
  -4   0   3 1272.47   27.50
   3   0  -3  402.36    9.30
   3   0  -3  396.46   10.20
   3   0  -3  423.36    9.50
  -3   0   3  416.26    9.30
  -3   0   3  407.26   10.20
   2   0  -3  205.38    5.60
   2   0  -3  223.58    5.20
  -2   0   3  213.08    5.10
  -2   0   3  210.28    5.80
   1   0  -3 1436.36   29.90
   1   0  -3 1383.86   30.00
  -1   0   3 1473.25   30.30
  -1   0   3 1483.15   29.90
   0   0  -3   83.49    2.50
   0   0  -3   86.99    2.20
   0   0   3   84.19    2.50
   0   0   3   85.99    2.40
   0   0   3   85.39    2.20
  -1   0  -3  445.26   10.10
   1   0   3  470.65   10.10
   1   0   3  460.25    9.90
  -2   0  -3 1119.39   23.30
  -2   0  -3 1109.49   23.40
   2   0   3 1114.69   23.30
   2   0   3 1070.79   23.30
  -3   0  -3    7.10    1.20
  -3   0  -3    5.00    1.10
   3   0   3    5.30    1.20
   3   0   3    4.10    1.00
  -4   0  -3   11.10    1.50
  -4   0  -3    9.90    1.60
   4   0   3   12.60    1.50
   4   0   3   13.30    1.80
  -5   0  -3 1575.24   34.10
  -5   0  -3 1527.45   33.70
   5   0   3 1568.74   33.50
   5   0   3 1562.94   34.30
  -6   0  -3    0.60    1.90
  -6   0  -3    1.60    1.90
   6   0   3    0.30    2.10
   6   0   3    1.30    1.60
  -7   0  -3    2.70    2.40
  -7   0  -3    3.00    2.20
   7   0   3    5.50    2.80
   7   0   3    4.90    2.10
  -8   0  -3  526.95   14.00
  -8   0  -3  485.65   14.60
   8   0   3  506.05   15.20
   8   0   3  515.95   13.40
  -9   0  -3   26.00    4.60
  -9   0  -3   23.40    3.90
   9   0   3   22.50    4.80
   9   0   3   21.20    3.40
 -10   0  -3   19.10    5.00
 -10   0  -3   20.50    4.40
  10   0   3   17.30    5.30
  10   0   3   19.90    3.80
 -11   0  -3  221.28   11.80
 -11   0  -3  230.18   10.40
  11   0   3  222.58    9.20
  11   0   3  224.78   12.70
 -12   0  -3    0.50    5.40
  12   0   3    8.20    6.30
  12  -1  -3   57.19    8.80
 -12   1   3   53.69    8.30
  11  -1  -3    6.60    6.20
 -11   1   3   11.20    5.90
  10  -1  -3  159.78   11.20
  10  -1  -3  161.88    8.40
 -10   1   3  153.58   10.10
 -10   1   3  161.78    7.40
 -10   1   3  169.68    8.20
   9  -1  -3  145.59    7.00
   9  -1  -3  132.89    9.20
   9  -1  -3  145.79    7.50
  -9   1   3  145.49    7.40
  -9   1   3  139.79    6.50
  -9   1   3  133.79    8.90
   8  -1  -3    9.20    4.00
   8  -1  -3   18.50    3.50
   8  -1  -3    7.50    2.90
  -8   1   3   11.40    3.20
  -8   1   3   10.40    4.00
   7  -1  -3  229.78    7.80
   7  -1  -3  230.48    7.50
   7  -1  -3  221.88    9.20
  -7   1   3  216.18    8.60
   6  -1  -3  405.36   10.70
   6  -1  -3  412.36   12.40
   6  -1  -3  431.96   11.10
  -6   1   3  402.26   11.90
   5  -1  -3   50.79    3.30
   5  -1  -3   38.90    3.60
   5  -1  -3   37.40    2.70
  -5   1   3   41.60    3.60
   4  -1  -3 2702.73   56.79
   4  -1  -3 2753.92   56.59
   4  -1  -3 2724.33   57.79
  -4   1   3 2711.83   57.59
   3  -1  -3    6.50    1.10
   3  -1  -3    7.20    1.50
   3  -1  -3    5.60    1.20
  -3   1   3    6.00    1.10
  -3   1   3    6.40    1.30
   2  -1  -3  573.24   13.30
   2  -1  -3  566.64   12.70
   2  -1  -3  577.74   12.80
  -2   1   3  581.44   13.00
  -2   1   3  584.34   12.70
   1  -1  -3   29.80    1.50
   1  -1  -3   31.30    1.70
  -1   1   3   30.80    1.40
  -1   1   3   31.20    1.50
   0  -1  -3  181.18    4.50
   0  -1  -3  181.38    4.10
   0  -1  -3  172.18    4.50
   0   1   3  187.28    4.40
   0   1   3  178.08    4.10
  -1  -1  -3  943.51   19.50
  -1  -1  -3  925.91   20.10
  -1  -1  -3  978.90   19.60
   1   1   3  911.81   20.00
   1   1   3  948.91   19.50
   1   1   3  988.40   20.00
  -2  -1  -3  518.95   11.30
  -2  -1  -3  498.05   11.50
   2   1   3  533.15   11.70
   2   1   3  526.45   11.40
  -3  -1  -3  472.65   11.10
  -3  -1  -3  500.35   11.30
   3   1   3  483.85   11.00
   3   1   3  502.15   11.60
  -4  -1  -3  526.55   12.40
  -4  -1  -3  509.45   12.10
   4   1   3  524.75   12.80
   4   1   3  527.65   12.00
  -5  -1  -3  374.06   10.20
  -5  -1  -3  384.36    9.80
   5   1   3  385.56    9.50
   5   1   3  390.56   10.60
  -6  -1  -3    7.60    2.40
  -6  -1  -3    5.80    1.90
   6   1   3    3.80    2.40
   6   1   3    5.90    1.70
  -7  -1  -3   29.00    3.10
  -7  -1  -3   26.90    3.40
   7   1   3   31.50    2.80
   7   1   3   26.10    3.60
  -8  -1  -3  923.91   22.30
  -8  -1  -3  956.20   23.60
   8   1   3  955.30   21.80
   8   1   3  924.51   23.90
  -9  -1  -3   11.50    4.20
  -9  -1  -3   10.50    3.40
   9   1   3   13.90    4.30
   9   1   3    9.30    2.90
 -10  -1  -3   73.09    7.00
 -10  -1  -3   78.69    5.80
  10   1   3   72.19    7.20
  10   1   3   69.09    5.00
 -11  -1  -3  240.78   12.20
  11   1   3  238.28   13.00
 -12  -1  -3   45.20    7.40
  12   1   3   25.80    6.90
  12  -2  -3   53.59    8.90
 -12   2   3   55.79    8.20
  11  -2  -3    2.70    6.10
  11  -2  -3   -0.20    4.60
 -11   2   3    1.90    7.00
 -11   2   3   -0.70    5.40
 -11   2   3   -2.00    3.60
  10  -2  -3  353.76   15.10
  10  -2  -3  355.76   13.00
  10  -2  -3  383.46   12.50
 -10   2   3  375.46   12.60
 -10   2   3  370.06   14.60
 -10   2   3  359.86   11.80
   9  -2  -3  107.19    7.30
   9  -2  -3  103.79    6.80
   9  -2  -3   98.19    8.00
  -9   2   3  112.99    7.00
  -9   2   3  115.39    7.80
   8  -2  -3   44.70    4.10
   8  -2  -3   43.50    5.50
   8  -2  -3   55.89    4.90
  -8   2   3   45.10    5.10
   7  -2  -3  641.54   16.10
   7  -2  -3  645.14   16.60
   7  -2  -3  626.74   17.90
  -7   2   3  656.63   17.60
   6  -2  -3   15.60    3.30
   6  -2  -3   15.40    2.60
   6  -2  -3   19.00    2.90
  -6   2   3   16.80    3.10
   5  -2  -3   27.60    2.60
   5  -2  -3   26.20    3.30
   5  -2  -3   32.40    3.00
  -5   2   3   19.40    2.60
   4  -2  -3  694.73   16.10
   4  -2  -3  686.13   15.80
   4  -2  -3  694.93   17.00
  -4   2   3  683.13   16.50
   3  -2  -3   26.60    2.10
   3  -2  -3   27.20    2.00
   3  -2  -3   25.60    2.40
  -3   2   3   31.10    2.40
   2  -2  -3  130.39    4.00
   2  -2  -3  130.79    4.10
   2  -2  -3  142.89    4.70
  -2   2   3  136.19    4.10
  -2   2   3  137.09    4.00
   1  -2  -3  647.04   15.30
   1  -2  -3  679.73   14.80
  -1   2   3  692.43   14.70
  -1   2   3  682.63   14.50
   0  -2  -3  369.66    7.60
   0  -2  -3  361.26    8.70
   0  -2  -3  341.87    8.20
   0   2   3  348.57    8.10
   0   2   3  365.86    7.60
  -1  -2  -3  329.27    7.90
  -1  -2  -3  311.57    7.40
   1   2   3  310.27    7.30
   1   2   3  318.47    7.60
  -2  -2  -3  487.45   11.10
  -2  -2  -3  496.55   10.70
   2   2   3  496.95   11.00
   2   2   3  499.65   11.50
  -3  -2  -3 1250.17   27.10
  -3  -2  -3 1278.07   27.10
   3   2   3 1299.17   27.80
   3   2   3 1288.17   26.90
  -4  -2  -3  596.64   13.70
  -4  -2  -3  579.64   13.30
   4   2   3  584.14   13.10
   4   2   3  589.64   14.30
  -5  -2  -3 2660.23   56.19
  -5  -2  -3 2654.73   55.59
   5   2   3 2617.54   55.29
   5   2   3 2705.73   56.89
  -6  -2  -3    6.50    1.80
  -6  -2  -3    4.00    2.10
   6   2   3    5.30    2.50
   6   2   3    7.90    1.60
  -7  -2  -3    1.90    2.50
  -7  -2  -3    5.80    2.20
   7   2   3    5.20    1.80
   7   2   3    1.70    2.70
  -8  -2  -3  235.18    7.80
  -8  -2  -3  212.58    9.00
   8   2   3  232.98    9.60
   8   2   3  228.48    7.20
  -9  -2  -3    9.60    4.00
  -9  -2  -3   14.30    3.30
   9   2   3   12.30    4.30
   9   2   3   11.30    2.70
 -10  -2  -3  238.48   11.00
  10   2   3  229.58    9.00
  10   2   3  239.58   11.40
 -11  -2  -3  279.87   13.10
  11   2   3  295.47   13.70
 -12  -2  -3    4.60    5.80
  12   2   3   -5.30    5.70
  12  -3  -3    0.70    7.20
 -12   3   3    9.90    6.20
  11  -3  -3   23.10    7.40
  11  -3  -3   24.60    5.70
 -11   3   3   22.30    5.90
 -11   3   3   23.70    5.70
 -11   3   3   20.70    4.60
  10  -3  -3  382.46   16.30
  10  -3  -3  387.66   13.20
  10  -3  -3  368.76   13.50
 -10   3   3  371.76   14.80
 -10   3   3  364.66   12.30
 -10   3   3  385.66   13.70
   9  -3  -3   76.49    6.20
   9  -3  -3   63.99    5.60
   9  -3  -3   68.09    7.10
  -9   3   3   72.79    6.10
  -9   3   3   72.99    6.80
   8  -3  -3   39.90    5.70
   8  -3  -3   36.30    4.20
   8  -3  -3   34.30    4.50
  -8   3   3   32.80    4.80
   7  -3  -3  471.45   13.30
   7  -3  -3  466.15   13.00
   7  -3  -3  449.06   14.50
  -7   3   3  457.45   13.90
   6  -3  -3    7.20    2.80
   6  -3  -3    5.00    3.00
   6  -3  -3    3.20    2.40
  -6   3   3    6.00    2.70
   5  -3  -3  175.08    6.50
   5  -3  -3  182.78    7.40
   5  -3  -3  164.88    6.20
  -5   3   3  173.88    6.60
   4  -3  -3  122.09    4.90
   4  -3  -3  110.09    4.60
   4  -3  -3  121.69    5.50
  -4   3   3  105.59    4.70
   3  -3  -3  342.97    9.70
   3  -3  -3  341.87    8.70
   3  -3  -3  327.67    8.80
  -3   3   3  335.67    8.80
   2  -3  -3  129.39    4.90
   2  -3  -3  129.49    4.20
   2  -3  -3  130.39    4.20
  -2   3   3  126.69    4.10
  -2   3   3  131.39    4.10
   1  -3  -3 5864.81  120.29
   1  -3  -3 5939.41  119.49
  -1   3   3 5710.73  120.09
  -1   3   3 5846.31  121.39
   0  -3  -3  214.88    5.60
   0  -3  -3  219.98    6.30
   0   3   3  217.48    4.90
   0   3   3  215.48    5.50
  -1  -3  -3 1089.29   23.40
  -1  -3  -3 1031.60   22.50
  -1  -3  -3 1063.19   21.70
   1   3   3 1049.49   22.40
   1   3   3 1049.49   22.90
   1   3   3 1059.29   21.80
  -2  -3  -3 2761.42   57.29
  -2  -3  -3 2791.02   56.99
   2   3   3 2842.02   57.99
   2   3   3 2717.43   57.19
  -3  -3  -3  128.39    3.90
   3   3   3  126.09    3.60
   3   3   3  120.69    4.60
  -4  -3  -3  592.84   13.70
  -4  -3  -3  622.04   14.20
   4   3   3  613.44   14.90
   4   3   3  592.84   13.40
  -5  -3  -3   54.99    3.60
  -5  -3  -3   52.19    3.00
   5   3   3   57.99    4.20
   5   3   3   60.99    2.70
  -6  -3  -3    5.40    2.30
  -6  -3  -3    4.10    1.70
   6   3   3    4.20    2.50
   6   3   3    2.70    1.40
  -7  -3  -3   95.89    4.60
  -7  -3  -3   91.79    5.60
   7   3   3   87.19    4.00
   7   3   3   85.69    6.20
  -8  -3  -3  503.55   13.20
  -8  -3  -3  511.45   14.80
   8   3   3  507.85   15.60
   8   3   3  515.95   12.60
  -9  -3  -3  134.49    8.30
   9   3   3  120.09    8.70
   9   3   3  130.29    5.60
 -10  -3  -3    3.10    4.30
  10   3   3    7.90    4.80
 -11  -3  -3  271.97   12.90
  11   3   3  300.77   13.80
 -12  -3  -3    4.30    5.80
  12   3   3    1.70    6.00
  11  -4  -3    9.20    6.70
  11  -4  -3    6.80    5.30
 -11   4   3    4.10    5.70
 -11   4   3    2.50    4.20
 -11   4   3   13.10    5.60
  10  -4  -3  308.67   12.60
  10  -4  -3  325.37   15.20
  10  -4  -3  305.57   12.30
 -10   4   3  317.37   12.60
 -10   4   3  303.87   11.50
 -10   4   3  287.37   13.30
   9  -4  -3    4.00    4.40
   9  -4  -3    4.00    5.00
   9  -4  -3   -1.00    3.90
  -9   4   3    0.30    3.70
  -9   4   3    0.70    4.10
   8  -4  -3    2.60    3.60
   8  -4  -3   -7.60    3.20
   8  -4  -3    0.10    4.10
  -8   4   3    0.70    3.60
   7  -4  -3  287.97   10.20
   7  -4  -3  275.57   11.30
   7  -4  -3  293.97    9.80
  -7   4   3  295.37   10.70
   6  -4  -3   45.60    4.20
   6  -4  -3   47.20    4.10
   6  -4  -3   46.10    5.00
  -6   4   3   47.40    4.30
   5  -4  -3  386.76   11.20
   5  -4  -3  402.36   12.50
   5  -4  -3  394.36   10.90
  -5   4   3  389.86   11.20
   4  -4  -3 1217.08   27.70
   4  -4  -3 1255.27   27.50
   4  -4  -3 1222.28   28.80
  -4   4   3 1237.48   27.70
   3  -4  -3  396.56   10.20
   3  -4  -3  400.46   11.30
   3  -4  -3  402.16   10.40
  -3   4   3  388.26   10.10
   2  -4  -3  234.18    7.70
  -2   4   3  254.07    6.60
  -2   4   3  243.18    6.70
   1  -4  -3 2055.89   43.50
   1  -4  -3 2090.99   43.40
   1  -4  -3 2091.39   44.60
  -1   4   3 2067.09   43.00
  -1   4   3 2044.90   43.30
   0  -4  -3 2071.99   42.00
   0  -4  -3 2010.90   42.70
   0  -4  -3 2080.79   43.80
   0   4   3 1988.60   42.60
   0   4   3 2056.19   42.10
  -1  -4  -3  593.34   13.20
  -1  -4  -3  590.34   12.60
  -1  -4  -3  596.24   14.40
   1   4   3  577.74   13.80
   1   4   3  594.64   13.20
  -2  -4  -3 2302.07   48.20
  -2  -4  -3 2308.37   48.10
   2   4   3 2332.27   48.20
   2   4   3 2367.66   49.30
  -3  -4  -3   85.19    3.10
  -3  -4  -3   92.79    3.40
   3   4   3   90.69    3.10
   3   4   3   98.29    4.30
  -4  -4  -3  557.64   13.30
  -4  -4  -3  537.05   12.60
   4   4   3  568.44   12.40
   4   4   3  561.54   14.20
  -5  -4  -3  256.87    7.90
  -5  -4  -3  249.68    6.90
   5   4   3  264.07    8.60
   5   4   3  263.57    6.50
  -6  -4  -3   66.69    4.70
  -6  -4  -3   65.89    3.50
   6   4   3   73.39    5.20
   6   4   3   65.89    3.00
  -7  -4  -3   12.10    3.10
  -7  -4  -3    8.30    2.20
   7   4   3    8.50    1.70
   7   4   3    6.30    3.10
  -8  -4  -3  655.43   17.90
   8   4   3  649.64   15.20
   8   4   3  668.33   18.70
  -9  -4  -3    6.60    3.90
   9   4   3    9.40    4.50
 -10  -4  -3   30.30    5.40
  10   4   3   40.60    6.10
 -11  -4  -3    5.30    5.40
  11   4   3   13.40    5.90
 -12  -4  -3   33.90    7.10
  12   4   3   29.90    7.60
  11  -5  -3    2.70    5.80
  11  -5  -3    9.90    7.00
 -11   5   3    5.00    4.80
 -11   5   3   11.00    5.90
 -11   5   3    7.00    5.70
  10  -5  -3  298.67   12.30
  10  -5  -3  286.37   15.20
  10  -5  -3  268.07   12.90
 -10   5   3  270.47   12.50
 -10   5   3  262.77   12.80
 -10   5   3  272.77   11.00
   9  -5  -3   -6.10    4.20
   9  -5  -3    1.00    4.30
   9  -5  -3    8.60    5.40
  -9   5   3    5.90    4.20
  -9   5   3    0.10    3.50
   8  -5  -3   22.00    5.50
   8  -5  -3    8.20    4.30
   8  -5  -3    9.30    3.90
  -8   5   3   13.80    4.20
   7  -5  -3  307.37   10.40
   7  -5  -3  262.77   10.40
   7  -5  -3  302.97   12.20
  -7   5   3  304.47   11.00
   6  -5  -3  272.17   11.00
   6  -5  -3  293.17    9.70
   6  -5  -3  288.97   10.00
  -6   5   3  284.87    9.90
   5  -5  -3   23.00    3.10
   5  -5  -3   25.30    3.30
   5  -5  -3   23.10    4.00
  -5   5   3   24.90    3.30
   4  -5  -3  608.24   15.00
   4  -5  -3  601.14   15.20
   4  -5  -3  593.64   16.40
  -4   5   3  594.14   15.00
   3  -5  -3  160.08    5.80
   3  -5  -3  164.68    6.10
   3  -5  -3  163.28    7.00
  -3   5   3  164.98    5.70
   2  -5  -3  277.07    8.10
   2  -5  -3  288.37    8.00
   2  -5  -3  293.57    9.20
  -2   5   3  292.57    7.90
  -2   5   3  291.67    7.70
   1  -5  -3 1212.08   26.60
   1  -5  -3 1241.68   26.50
   1  -5  -3 1225.08   27.90
  -1   5   3 1185.08   26.40
  -1   5   3 1222.58   26.00
   0  -5  -3  529.05   13.40
   0  -5  -3  515.75   11.40
   0  -5  -3  505.65   12.00
   0   5   3  496.55   11.90
   0   5   3  514.95   11.40
  -1  -5  -3  275.57    7.20
  -1  -5  -3  300.37    8.80
  -1  -5  -3  303.17    6.80
   1   5   3  292.67    8.20
   1   5   3  274.77    7.20
  -2  -5  -3  777.92   16.40
  -2  -5  -3  724.13   16.40
   2   5   3  748.63   16.50
   2   5   3  736.23   17.60
  -3  -5  -3    2.60    1.40
  -3  -5  -3    4.30    1.30
   3   5   3    7.00    2.00
   3   5   3    4.90    1.20
  -4  -5  -3  377.36    9.10
   4   5   3  398.76    9.00
   4   5   3  373.56   10.80
  -5  -5  -3  646.94   14.50
  -5  -5  -3  642.64   15.70
   5   5   3  627.24   14.10
   5   5   3  639.24   16.70
  -6  -5  -3    5.40    2.60
  -6  -5  -3   12.20    2.00
   6   5   3    9.70    1.50
   6   5   3    7.40    2.80
  -7  -5  -3  617.44   16.60
   7   5   3  615.74   14.00
   7   5   3  624.74   17.50
  -8  -5  -3    8.10    3.50
   8   5   3    7.70    3.90
  -9  -5  -3  225.68   10.10
   9   5   3  235.08   11.10
 -10  -5  -3  277.27   12.20
  10   5   3  246.68   12.20
 -11  -5  -3   51.99    7.00
  11   5   3   50.29    7.20
 -12  -5  -3    5.40    6.00
  12   5   3    3.30    6.30
  11  -6  -3   -7.60    5.90
  11  -6  -3    4.50    7.70
  11  -6  -3    4.50    6.00
 -11   6   3   12.50    6.30
 -11   6   3    2.10    4.90
 -11   6   3   -2.90    5.70
  10  -6  -3   96.79    8.00
  10  -6  -3   89.99    9.90
  10  -6  -3   86.39    8.50
 -10   6   3   91.19    8.40
 -10   6   3   95.29    7.30
 -10   6   3   95.19    8.40
   9  -6  -3   18.00    6.40
   9  -6  -3   10.50    5.00
   9  -6  -3    7.80    5.10
  -9   6   3    7.90    4.10
  -9   6   3   14.40    4.80
   8  -6  -3  204.78    9.60
   8  -6  -3  196.28   10.00
   8  -6  -3  196.38   11.50
  -8   6   3  214.78   10.10
   7  -6  -3  410.26   13.50
   7  -6  -3  413.46   15.10
   7  -6  -3  415.96   13.10
  -7   6   3  409.46   13.40
   6  -6  -3   97.59    7.70
   6  -6  -3   97.69    6.30
   6  -6  -3   91.89    6.60
  -6   6   3  102.29    6.30
   5  -6  -3   87.19    6.00
   5  -6  -3   97.79    5.80
   5  -6  -3   92.59    6.90
  -5   6   3   96.39    5.50
   4  -6  -3   15.50    3.60
   4  -6  -3   18.20    3.20
   4  -6  -3    7.30    2.60
  -4   6   3   13.20    2.60
   3  -6  -3  192.08    8.00
   3  -6  -3  199.98    7.10
  -3   6   3  181.18    6.40
  -3   6   3  187.48    6.40
   2  -6  -3  961.70   23.00
   2  -6  -3  935.81   21.40
   2  -6  -3  924.61   21.50
  -2   6   3  927.21   21.00
  -2   6   3  932.01   21.30
   1  -6  -3  744.03   18.40
   1  -6  -3  734.83   16.90
   1  -6  -3  721.63   16.90
  -1   6   3  708.53   16.70
  -1   6   3  717.93   16.40
   0  -6  -3    2.30    1.60
   0  -6  -3    3.10    1.20
   0  -6  -3    0.40    2.10
   0   6   3    2.40    1.40
  -1  -6  -3  203.38    5.40
  -1  -6  -3  204.18    7.50
  -1  -6  -3  202.28    5.90
   1   6   3  198.68    5.80
   1   6   3  217.18    6.90
  -2  -6  -3  628.54   14.00
  -2  -6  -3  607.84   14.00
   2   6   3  620.84   14.10
   2   6   3  620.44   15.50
  -3  -6  -3   27.40    2.40
  -3  -6  -3   25.40    2.00
   3   6   3   31.50    3.20
   3   6   3   26.50    2.10
  -4  -6  -3  349.77    8.60
  -4  -6  -3  358.36    9.80
   4   6   3  368.46    8.60
   4   6   3  355.86   10.80
  -5  -6  -3  176.78    5.10
   5   6   3  180.68    4.90
   5   6   3  185.98    7.60
  -6  -6  -3    3.60    2.60
  -6  -6  -3    3.70    2.60
   6   6   3    1.30    2.90
   6   6   3    3.10    1.20
  -7  -6  -3  534.25   15.10
   7   6   3  555.84   16.40
  -8  -6  -3    7.90    3.60
   8   6   3    7.40    4.00
  -9  -6  -3    3.30    4.10
   9   6   3    1.60    4.50
 -10  -6  -3  243.58   11.70
  10   6   3  240.88   12.30
 -11  -6  -3   53.19    7.20
  11   6   3   65.99    8.20
 -12  -6  -3   79.69    8.80
  12   6   3   80.29    9.20
  10  -7  -3  172.08   11.10
  10  -7  -3  160.58   12.50
  10  -7  -3  167.88   11.50
 -10   7   3  167.68    9.90
 -10   7   3  166.98   11.30
 -10   7   3  152.68   11.30
   9  -7  -3   93.89    7.60
   9  -7  -3  108.99   10.00
   9  -7  -3  112.89    8.90
  -9   7   3  119.99    8.20
  -9   7   3   96.69    7.90
  -9   7   3  109.69    8.50
   8  -7  -3   94.69    7.80
   8  -7  -3   79.19    6.90
   8  -7  -3   68.69    8.00
  -8   7   3   68.79    6.10
  -8   7   3   82.39    7.00
   7  -7  -3  253.17   10.30
   7  -7  -3  214.08   11.50
   7  -7  -3  219.58   10.40
  -7   7   3  234.08    9.90
   6  -7  -3   -0.60    3.80
   6  -7  -3   -2.70    4.00
   6  -7  -3    2.90    3.40
  -6   7   3   -1.30    2.90
   5  -7  -3   94.79    6.70
   5  -7  -3  102.49    7.60
   5  -7  -3   99.49    6.30
  -5   7   3  102.99    5.90
   4  -7  -3   35.50    4.70
   4  -7  -3   34.80    3.80
   4  -7  -3   40.30    4.50
  -4   7   3   45.30    3.90
  -4   7   3   46.00    3.90
   3  -7  -3   21.00    3.30
   3  -7  -3   25.00    4.10
   3  -7  -3   21.50    3.20
  -3   7   3   22.30    2.80
  -3   7   3   22.50    2.70
   2  -7  -3  467.05   13.80
   2  -7  -3  464.35   12.20
   2  -7  -3  453.85   12.30
  -2   7   3  456.85   11.70
  -2   7   3  453.95   11.90
   1  -7  -3  106.19    6.20
   1  -7  -3  107.79    4.90
   1  -7  -3  111.19    5.00
  -1   7   3  107.39    4.60
  -1   7   3  105.39    4.10
   0  -7  -3   20.70    2.00
   0  -7  -3   14.60    2.30
   0  -7  -3   14.70    3.30
   0   7   3   16.40    2.10
  -1  -7  -3  711.03   16.60
  -1  -7  -3  733.73   18.70
  -1  -7  -3  718.93   16.10
   1   7   3  718.33   16.60
   1   7   3  727.63   17.80
  -2  -7  -3  742.43   17.20
  -2  -7  -3  789.12   17.20
   2   7   3  776.52   19.00
   2   7   3  752.02   17.30
  -3  -7  -3   21.70    2.00
  -3  -7  -3   20.00    2.20
   3   7   3   21.60    2.10
   3   7   3   16.90    3.00
  -4  -7  -3  457.35   12.00
  -4  -7  -3  446.96   10.70
   4   7   3  470.45   13.30
   4   7   3  470.45   10.80
  -5  -7  -3   75.69    3.10
   5   7   3   80.69    3.00
   5   7   3   78.09    5.70
  -6  -7  -3   11.40    3.10
   6   7   3    7.30    3.40
  -7  -7  -3  193.48    8.40
   7   7   3  173.08    9.30
  -8  -7  -3    0.70    3.70
   8   7   3    5.40    4.30
  -9  -7  -3    4.10    4.20
   9   7   3   -2.30    4.70
 -10  -7  -3  188.28   10.80
  10   7   3  182.38   12.00
 -11  -7  -3   29.10    6.50
  11   7   3   42.10    7.40
  10  -8  -3   57.29    8.40
  10  -8  -3   67.99   10.20
  10  -8  -3   81.79    8.90
 -10   8   3   62.69    7.20
 -10   8   3   62.19    8.00
 -10   8   3   73.39    8.50
   9  -8  -3   26.80    6.40
   9  -8  -3   10.70    6.40
   9  -8  -3   13.10    7.10
  -9   8   3   24.00    6.30
  -9   8   3   17.30    5.50
  -9   8   3   10.90    4.80
   8  -8  -3   71.09    7.10
   8  -8  -3   82.39    9.00
   8  -8  -3   69.89    7.00
  -8   8   3   71.79    6.40
  -8   8   3   84.79    7.30
   7  -8  -3   68.39    6.90
   7  -8  -3   64.69    6.40
   7  -8  -3   57.19    7.50
  -7   8   3   67.89    6.30
  -7   8   3   64.29    5.80
   6  -8  -3   71.29    6.50
   6  -8  -3   64.79    5.90
   6  -8  -3   65.19    7.10
  -6   8   3   65.69    5.60
  -6   8   3   91.49    6.30
   5  -8  -3  184.38    8.70
   5  -8  -3  195.38   10.10
   5  -8  -3  176.18    8.70
  -5   8   3  186.98    7.90
  -5   8   3  171.48    7.80
   4  -8  -3  338.77   12.80
   4  -8  -3  360.56   11.30
   4  -8  -3  332.87   11.00
  -4   8   3  336.57   10.50
  -4   8   3  344.07   10.70
   3  -8  -3  381.06   11.50
   3  -8  -3  378.66   13.30
   3  -8  -3  403.36   12.00
  -3   8   3  392.96   11.10
  -3   8   3  412.76   11.40
   2  -8  -3  199.38    9.20
   2  -8  -3  208.78    7.70
   2  -8  -3  195.48    7.40
  -2   8   3  204.98    7.10
  -2   8   3  186.98    6.60
   1  -8  -3  259.57    8.40
   1  -8  -3  272.77   10.20
  -1   8   3  263.77    8.20
  -1   8   3  268.97    7.70
   0  -8  -3    6.20    2.30
   0  -8  -3    3.90    1.80
   0  -8  -3    1.10    2.90
   0   8   3    5.90    2.00
   0   8   3    2.90    1.50
  -1  -8  -3  260.57    9.80
  -1  -8  -3  248.08    7.00
  -1  -8  -3  241.88    7.50
   1   8   3  247.58    7.40
   1   8   3  252.77    8.80
  -2  -8  -3  311.97    8.50
  -2  -8  -3  315.17    8.40
   2   8   3  322.47    8.60
   2   8   3  312.67   10.20
  -3  -8  -3   50.19    3.60
  -3  -8  -3   46.40    3.20
   3   8   3   49.60    3.40
   3   8   3   47.60    4.50
  -4  -8  -3  154.18    6.00
  -4  -8  -3  157.38    4.80
   4   8   3  140.69    7.10
   4   8   3  149.09    4.90
  -5  -8  -3   59.69    4.40
   5   8   3   72.99    5.80
   6   8   3   15.80    4.10
  -7  -8  -3  347.87   11.80
   7   8   3  319.07   12.40
  -8  -8  -3    4.10    3.80
   8   8   3    5.00    4.60
  -9  -8  -3    8.90    4.70
   9   8   3   12.30    5.50
  10   8   3   84.19    8.70
  11   8   3    5.90    6.30
   9  -9  -3   -7.20    5.50
   9  -9  -3    8.60    6.40
   9  -9  -3   11.60    7.40
  -9   9   3    0.90    5.10
  -9   9   3    6.00    6.10
  -9   9   3    6.20    4.90
   8  -9  -3   28.40    6.60
   8  -9  -3   32.60    6.40
   8  -9  -3   34.90    7.40
  -8   9   3   28.10    5.40
  -8   9   3   32.00    5.80
   7  -9  -3   20.50    5.30
   7  -9  -3   18.60    6.30
   7  -9  -3   24.40    6.20
  -7   9   3   31.60    5.20
  -7   9   3   27.50    4.90
   6  -9  -3   47.40    6.30
   6  -9  -3   45.50    5.50
   6  -9  -3   46.00    6.80
  -6   9   3   52.09    5.50
  -6   9   3   67.69    5.90
   5  -9  -3  433.96   14.30
   5  -9  -3  440.06   16.30
   5  -9  -3  442.26   13.90
  -5   9   3  441.06   13.60
  -5   9   3  433.56   13.40
   4  -9  -3  353.36   13.80
   4  -9  -3  361.56   12.30
   4  -9  -3  370.96   12.20
  -4   9   3  365.36   11.50
  -4   9   3  368.26   11.50
   3  -9  -3  193.48    9.90
   3  -9  -3  209.38    8.80
   3  -9  -3  204.68    8.40
  -3   9   3  216.88    8.00
  -3   9   3  206.48    7.70
   2  -9  -3   63.59    4.90
   2  -9  -3   69.89    6.20
   2  -9  -3   73.89    5.10
  -2   9   3   64.29    4.70
  -2   9   3   68.29    4.50
   1  -9  -3    8.70    3.10
   1  -9  -3    5.90    3.80
  -1   9   3    7.80    2.10
  -1   9   3    6.30    2.40
   0  -9  -3   25.20    2.70
   0  -9  -3   35.10    4.90
   0  -9  -3   25.90    3.30
   0   9   3   28.30    3.80
   0   9   3   29.20    2.70
   0   9   3   27.20    3.10
  -1  -9  -3  354.46    9.90
  -1  -9  -3  351.36    9.40
   1   9   3  362.56   11.40
   1   9   3  334.97    9.70
  -2  -9  -3   35.30    2.90
  -2  -9  -3   29.40    2.90
   2   9   3   31.40    4.10
   2   9   3   34.30    3.10
  -3  -9  -3  223.58    6.80
  -3  -9  -3  223.28    7.20
   3   9   3  238.08    9.20
   3   9   3  225.58    6.90
  -4  -9  -3  521.25   14.00
   4   9   3  540.05   16.00
   4   9   3  592.04   15.00
  -5  -9  -3  101.29    5.80
   5   9   3  103.19    7.00
  -6  -9  -3   77.29    6.10
   6   9   3   74.79    6.50
   8   9   3   13.20    5.20
   9   9   3   25.20    6.20
  10   9   3  168.38   12.60
   9 -10  -3   14.40    8.30
   9 -10  -3   15.90    6.90
   9 -10  -3   27.00    7.60
  -9  10   3    7.20    5.30
  -9  10   3   15.30    6.10
  -9  10   3    6.60    6.60
   8 -10  -3   43.00    7.30
   8 -10  -3   35.40    6.80
   8 -10  -3   43.30    8.40
  -8  10   3   41.10    6.20
  -8  10   3   32.80    6.00
   7 -10  -3  103.09    9.90
   7 -10  -3  118.29    9.50
   7 -10  -3   97.29    8.30
  -7  10   3  116.69    9.10
  -7  10   3  116.39    8.00
   6 -10  -3   13.70    6.00
   6 -10  -3   11.70    4.90
   6 -10  -3   11.60    6.00
  -6  10   3   14.20    4.10
  -6  10   3   14.20    4.20
   5 -10  -3  254.87   13.40
   5 -10  -3  269.47   11.10
   5 -10  -3  277.57   11.80
  -5  10   3  267.87   10.30
  -5  10   3  263.37   10.40
   4 -10  -3  167.58    8.60
   4 -10  -3  176.58   11.20
   4 -10  -3  173.88    8.80
  -4  10   3  169.38    7.90
  -4  10   3  180.68    8.20
   3 -10  -3   24.40    4.60
   3 -10  -3   36.80    6.00
   3 -10  -3   28.50    4.50
  -3  10   3   35.70    3.80
  -3  10   3   31.30    4.00
   2 -10  -3  528.15   17.30
   2 -10  -3  533.05   15.10
  -2  10   3  522.55   14.10
  -2  10   3  531.35   14.50
   1 -10  -3    1.20    4.00
   1 -10  -3    4.50    3.30
  -1  10   3   -0.20    2.00
  -1  10   3    3.80    2.70
   0 -10  -3   12.00    3.20
   0 -10  -3    8.20    2.50
   0 -10  -3    6.60    4.20
   0  10   3    2.50    2.50
   0  10   3    8.20    3.20
   0  10   3    5.50    2.20
  -1 -10  -3  341.77   10.10
  -1 -10  -3  341.27    9.50
   1  10   3  346.97   11.70
   1  10   3  328.27    9.80
  -2 -10  -3    1.30    2.20
  -2 -10  -3    3.30    2.60
   2  10   3    1.10    2.30
   2  10   3   -0.50    3.00
  -3 -10  -3   14.70    2.70
   3  10   3   13.70    2.70
   3  10   3    8.80    3.80
  -4 -10  -3  505.85   13.30
   4  10   3  485.75   15.30
   5  10   3   26.70    4.80
   6  10   3   14.30    4.60
   7  10   3  230.18   11.40
   8  10   3   -1.80    4.90
   9  10   3    7.10    5.70
  10  10   3  248.58   14.60
   8 -11  -3  149.99   12.90
   8 -11  -3  157.78   10.90
   8 -11  -3  169.68   12.90
  -8  11   3  156.98   11.60
  -8  11   3  153.88   10.50
  -8  11   3  155.38   11.00
   7 -11  -3   53.09    7.50
   7 -11  -3   70.69    8.50
   7 -11  -3   77.39    9.70
  -7  11   3   67.49    7.10
  -7  11   3   63.79    6.90
   6 -11  -3   35.10    6.40
   6 -11  -3   41.20    8.00
   6 -11  -3   35.80    7.00
  -6  11   3   41.10    5.70
  -6  11   3   27.90    5.40
   5 -11  -3  248.68   11.30
   5 -11  -3  247.48   14.10
   5 -11  -3  235.48   11.70
  -5  11   3  233.58   10.30
  -5  11   3  237.88   10.00
   4 -11  -3   18.00    5.00
   4 -11  -3   26.20    5.60
   4 -11  -3   13.10    6.00
  -4  11   3   23.50    4.10
  -4  11   3   24.00    4.40
   3 -11  -3    5.10    4.90
   3 -11  -3   -1.40    3.70
   3 -11  -3    6.80    4.40
  -3  11   3    0.10    2.80
  -3  11   3   -5.60    2.90
   2 -11  -3  737.03   19.60
   2 -11  -3  704.43   21.80
  -2  11   3  747.03   18.70
  -2  11   3  717.53   19.00
   1 -11  -3   69.99    5.60
   1 -11  -3   53.99    6.90
  -1  11   3   63.19    4.80
  -1  11   3   68.19    5.10
   0 -11  -3    1.10    2.60
   0 -11  -3   -0.10    3.40
   0 -11  -3    4.10    4.70
   0  11   3    2.00    2.30
   0  11   3    8.10    3.00
   0  11   3    4.00    3.70
  -1 -11  -3  307.77    9.40
  -1 -11  -3  311.37   10.00
   1  11   3  310.27    9.80
   1  11   3  307.67   11.40
  -2 -11  -3    4.30    3.00
   2  11   3   11.30    3.00
   2  11   3   10.60    3.90
   3  11   3   18.90    4.50
   4  11   3  366.16   13.40
   5  11   3   13.30    4.60
   6  11   3   -1.10    4.20
   7  11   3  213.08   11.60
   8  11   3    0.70    5.20
   9  11   3    1.40    5.80
   7 -12  -3   -2.20    7.00
   7 -12  -3   -0.20    6.20
   7 -12  -3   -6.80    6.90
  -7  12   3   10.20    5.30
  -7  12   3    1.30    4.80
   6 -12  -3   23.60    6.70
   6 -12  -3   28.80    8.10
   6 -12  -3   33.50    7.30
  -6  12   3   29.90    5.60
  -6  12   3   31.90    5.70
   5 -12  -3  200.18   11.80
   5 -12  -3  184.58   13.50
   5 -12  -3  177.28   11.50
  -5  12   3  198.88    9.90
  -5  12   3  187.08    9.70
   4 -12  -3   -4.00    5.90
   4 -12  -3   -2.00    5.10
  -4  12   3    0.70    3.70
  -4  12   3   -2.60    3.90
   3 -12  -3    7.30    5.00
   3 -12  -3   -0.10    5.50
  -3  12   3    0.30    3.80
  -3  12   3    4.10    3.40
   2 -12  -3  195.98   12.40
   2 -12  -3  217.08   10.40
  -2  12   3  206.18    8.50
  -2  12   3  207.08    9.20
   1 -12  -3   11.80    4.30
   1 -12  -3    8.20    5.50
  -1  12   3    9.00    3.10
  -1  12   3    9.60    3.70
  -1  12   3    8.20    4.30
   0 -12  -3    4.40    5.10
   0 -12  -3    8.20    4.00
   0  12   3    9.80    4.30
   0  12   3    4.80    3.00
   0  12   3    7.60    3.40
  -1 -12  -3  502.85   14.10
   1  12   3  504.95   16.00
   1  12   3  499.75   14.10
   2  12   3   13.30    4.30
   3  12   3   -0.40    4.00
   4  12   3  290.87   12.40
   5  12   3   -2.00    4.40
   6  12   3   -1.70    4.80
   7  12   3  205.88   11.90
   8  12   3   -3.20    5.70
   6 -13  -3    0.00    6.70
   6 -13  -3   -6.80    7.20
  -6  13   3    1.70    5.10
  -6  13   3   -0.50    4.80
   5 -13  -3   95.99   10.30
   5 -13  -3  106.89    9.30
  -5  13   3  107.99    8.50
  -5  13   3   95.09    7.90
   4 -13  -3    7.70    6.00
   4 -13  -3   11.30    7.00
  -4  13   3   10.30    4.70
  -4  13   3    1.70    3.90
   3 -13  -3    0.50    5.20
   3 -13  -3    9.70    6.60
  -3  13   3    3.40    4.30
   2 -13  -3  163.88   12.60
   2 -13  -3  160.08    9.70
  -2  13   3  156.38    8.80
  -2  13   3  170.98   10.20
   1 -13  -3   55.89    6.20
   1 -13  -3   55.49    7.90
  -1  13   3   64.59    5.90
  -1  13   3   68.29    6.80
   0 -13  -3   15.10    4.60
   0  13   3   19.50    4.10
   0  13   3   24.20    5.20
   1  13   3  506.85   16.60
   2  13   3   69.59    6.90
   3  13   3    5.10    4.50
   4  13   3  225.18   11.80
   5  13   3    4.90    5.10
   6  13   3   36.30    6.50
   7  13   3   77.59    8.50
   4 -14  -3   62.59    9.60
   4 -14  -3   72.89    8.60
  -4  14   3   75.99    7.30
   3 -14  -3   10.30    6.20
   3 -14  -3   -4.30    7.00
  -3  14   3    3.70    4.80
   2 -14  -3  225.48   13.90
   2 -14  -3  230.58   12.10
  -2  14   3  243.88   11.00
  -2  14   3  240.98   11.80
   1 -14  -3    6.00    5.30
   1 -14  -3   10.30    7.00
  -1  14   3   10.20    4.50
  -1  14   3    6.30    5.10
   0  14   3    9.90    5.10
   1  14   3   66.29    7.00
   2  14   3   62.69    7.10
   3  14   3  184.78   11.40
   4  14   3  156.28   10.70
   5  14   3   14.80    6.00
   6  14   3   25.20    6.60
   2 -15  -3   42.10    9.00
   2 -15  -3   57.69    7.60
  -2  15   3   62.19    6.80
  -2  15   3   49.90    7.40
  -1  15   3    3.00    5.30
   0  15   3   52.79    7.30
   1  15   3   51.29    7.00
   2  15   3   29.00    6.60
   3  15   3   73.49    8.30
   4  15   3   83.99    8.60
  -2 -14   4   38.60    7.50
  -1 -14   4    0.40    5.10
   0 -14   4  116.49    9.10
  -1  14  -4    1.50    4.50
   1 -14   4   -0.40    4.80
  -2  14  -4   27.90    5.90
   2 -14   4   32.30    6.50
  -3  14  -4  113.19    8.60
  -3  14  -4  114.79    8.80
  -3  14  -4  119.29    8.30
   3 -14   4  127.49   10.00
   6  13  -4  200.58   11.60
   5  13  -4  121.99    9.30
   4  13  -4    4.90    4.60
  -4 -13   4   15.70    5.40
   3  13  -4   79.79    6.80
  -3 -13   4   74.19    7.20
   2  13  -4   19.00    5.50
  -2 -13   4   16.30    5.20
  -1 -13   4    1.90    4.60
   0 -13   4  200.08   10.60
   1 -13   4    1.40    4.50
  -2  13  -4   29.50    4.80
  -2  13  -4   29.90    5.10
  -2  13  -4   23.70    5.20
   2 -13   4   27.00    5.20
   2 -13   4   15.60    5.30
  -3  13  -4  318.97   12.70
  -3  13  -4  308.87   12.30
   3 -13   4  292.27   12.40
  -4  13  -4   26.50    5.80
  -4  13  -4   19.80    5.70
   4 -13   4   15.50    5.70
  -5  13  -4   21.80    6.10
  -5  13  -4   23.00    6.10
   5 -13   4   27.60    6.20
   7  12  -4   43.60    7.00
  -7 -12   4   43.50    7.30
   6  12  -4  257.67   12.20
  -6 -12   4  257.47   12.30
   5  12  -4  126.29    9.00
  -5 -12   4  137.09    9.40
   4  12  -4  138.89    8.60
  -4 -12   4  140.79    9.40
   3  12  -4  217.18    9.80
  -3 -12   4  215.38   10.30
   2  12  -4   93.69    6.80
  -2 -12   4   83.29    6.80
   1  12  -4    6.00    3.50
  -1 -12   4    3.50    4.00
   0  12  -4  285.37   10.60
   0 -12   4  298.17   11.40
  -1  12  -4   -2.20    3.20
  -1  12  -4   -3.30    3.30
   1 -12   4   -4.30    3.80
   1 -12   4    0.10    3.60
  -2  12  -4   46.00    5.60
  -2  12  -4   43.20    5.10
   2 -12   4   39.00    5.10
   2 -12   4   45.50    5.80
  -3  12  -4  105.79    7.40
  -3  12  -4   92.29    7.40
   3 -12   4   94.59    7.60
   3 -12   4   95.89    7.00
  -4  12  -4    2.80    4.30
  -4  12  -4   -1.00    4.20
   4 -12   4    0.60    4.60
  -5  12  -4    2.60    4.80
  -5  12  -4   -0.30    4.50
   5 -12   4    6.70    5.10
  -6  12  -4  203.78   11.40
  -6  12  -4  211.28   12.20
   6 -12   4  202.18   12.10
  -7  12  -4    2.20    5.40
   8  11  -4   23.40    6.10
  -8 -11   4   41.90    7.20
   7  11  -4   -4.30    4.50
  -7 -11   4   -4.50    5.10
   6  11  -4  254.57   11.50
  -6 -11   4  237.18   12.10
   5  11  -4   -3.30    3.60
  -5 -11   4    0.40    4.50
   4  11  -4   78.59    6.20
  -4 -11   4   69.29    6.50
   3  11  -4  572.84   16.20
  -3 -11   4  546.55   16.70
   2  11  -4    3.20    3.10
  -2 -11   4   -1.60    3.50
   1  11  -4   22.00    3.60
  -1 -11   4   18.50    4.30
   0  11  -4  277.87    9.30
   0  11  -4  263.07    9.60
   0 -11   4  270.37   10.60
  -1  11  -4   42.30    4.50
  -1  11  -4   37.60    4.20
   1 -11   4   37.00    4.20
   1 -11   4   39.50    5.10
  -2  11  -4    4.90    3.10
  -2  11  -4    1.90    3.40
   2 -11   4    2.10    3.90
   2 -11   4    0.90    3.70
   2 -11   4    7.70    3.70
  -3  11  -4  150.68    8.70
  -3  11  -4  165.18    8.80
   3 -11   4  167.38    9.40
   3 -11   4  159.18    9.90
   3 -11   4  168.08    8.60
  -4  11  -4    3.60    4.10
  -4  11  -4   -3.70    3.80
   4 -11   4    4.30    4.10
  -5  11  -4   -4.10    4.50
  -5  11  -4    3.80    4.30
   5 -11   4   -1.40    4.40
  -6  11  -4  330.47   13.50
  -6  11  -4  309.07   13.30
   6 -11   4  340.57   13.40
  -7  11  -4    3.80    5.20
  -7  11  -4   -5.90    4.60
   7 -11   4    1.80    5.50
  -8  11  -4    2.50    5.90
  -8  11  -4    2.10    5.30
   8 -11   4   -4.80    6.10
   9  10  -4   56.29    7.50
  -9 -10   4   41.40    7.70
   8  10  -4   20.00    5.80
  -8 -10   4   14.20    6.10
   7  10  -4   -3.50    4.10
  -7 -10   4   -8.40    4.50
   6  10  -4  358.86   13.10
  -6 -10   4  349.17   14.00
   5  10  -4   15.60    4.10
  -5 -10   4   17.30    4.80
   4  10  -4    0.90    3.20
  -4 -10   4    7.00    4.20
   3  10  -4  240.08    9.10
  -3 -10   4  230.68    9.80
   2  10  -4    7.60    3.10
  -2 -10   4    4.80    3.50
   1  10  -4    1.90    2.10
   1  10  -4    2.50    2.20
   1  10  -4    2.70    2.50
  -1 -10   4    0.20    3.30
   0  10  -4   90.59    5.20
   0  10  -4   87.29    5.30
   0 -10   4   86.39    6.40
  -1  10  -4    0.30    2.60
  -1  10  -4    3.00    2.50
   1 -10   4   -5.30    3.20
   1 -10   4    1.50    2.70
  -2  10  -4  139.99    6.70
  -2  10  -4  144.89    7.40
   2 -10   4  143.89    7.90
   2 -10   4  129.79    6.90
   2 -10   4  146.19    8.00
  -3  10  -4  581.24   16.60
  -3  10  -4  580.34   17.00
   3 -10   4  609.54   17.30
   3 -10   4  592.74   17.00
   3 -10   4  595.84   16.30
  -4  10  -4  152.48    8.40
  -4  10  -4  157.98    8.50
   4 -10   4  144.99    8.80
   4 -10   4  168.88    8.40
  -5  10  -4  106.59    7.80
  -5  10  -4  103.89    7.70
   5 -10   4   94.89    7.00
   5 -10   4  104.39    8.00
  -6  10  -4  458.15   15.90
  -6  10  -4  473.45   15.90
   6 -10   4  476.55   20.80
   6 -10   4  470.85   15.60
  -7  10  -4   22.40    5.60
  -7  10  -4   29.20    6.10
   7 -10   4   23.00    5.60
  -8  10  -4   39.40    7.00
  -8  10  -4   52.09    7.40
   8 -10   4   50.19    7.30
 -10  -9   4    6.80    6.70
   9   9  -4  116.19    9.20
  -9  -9   4  119.29    9.80
   8   9  -4    4.20    4.80
  -8  -9   4    5.30    5.40
   7   9  -4   -4.40    3.90
  -7  -9   4   -3.50    4.70
   6   9  -4  260.57   10.70
  -6  -9   4  256.27   11.80
   5   9  -4   -3.90    3.00
  -5  -9   4    1.60    3.80
   4   9  -4    6.30    3.10
  -4  -9   4    4.10    3.60
   3   9  -4  270.27    9.30
  -3  -9   4  265.37   10.10
   2   9  -4   11.70    2.90
   2   9  -4    5.20    2.60
  -2  -9   4   12.40    3.50
   1   9  -4    4.10    2.30
   1   9  -4    4.90    2.00
  -1  -9   4   11.50    3.30
  -1  -9   4    3.70    2.10
   0   9  -4  293.27    8.80
   0   9  -4  298.67    9.10
   0  -9   4  274.57    9.90
  -1   9  -4   43.10    4.00
  -1   9  -4   61.49    4.50
   1  -9   4   53.79    4.00
   1  -9   4   43.50    4.40
   1  -9   4   46.30    4.50
  -2   9  -4  150.98    6.90
   2  -9   4  146.59    7.30
   2  -9   4  158.28    6.70
   2  -9   4  151.68    7.40
  -3   9  -4  271.67    9.70
  -3   9  -4  254.17    9.80
   3  -9   4  265.07   10.00
   3  -9   4  263.77    9.90
   3  -9   4  262.27    9.40
  -4   9  -4  212.18    9.20
  -4   9  -4  208.98    9.10
   4  -9   4  228.98    9.70
   4  -9   4  199.18    8.80
  -5   9  -4  310.47   11.60
  -5   9  -4  324.37   11.80
   5  -9   4  306.87   11.40
   5  -9   4  310.87   12.00
  -6   9  -4  302.77   12.20
  -6   9  -4  298.67   11.80
   6  -9   4  292.07   11.50
   6  -9   4  311.47   12.70
  -7   9  -4    5.30    4.40
  -7   9  -4    2.80    4.40
   7  -9   4    1.80    4.60
   7  -9   4    4.00    5.00
  -8   9  -4   82.19    7.80
  -8   9  -4  102.79    8.80
   8  -9   4   93.29    8.00
   8  -9   4  105.19    9.40
  -9   9  -4  164.78   11.30
  -9   9  -4  149.49   11.00
   9  -9   4  165.08   11.30
  10   8  -4   -0.80    5.40
 -10  -8   4   -4.40    5.90
   9   8  -4  274.47   12.90
  -9  -8   4  268.17   13.50
   8   8  -4   -3.50    4.10
  -8  -8   4    3.90    5.20
   7   8  -4    2.40    3.90
  -7  -8   4   -2.20    4.30
   6   8  -4  384.56   13.10
  -6  -8   4  393.96   13.80
   5   8  -4   55.29    5.10
  -5  -8   4   49.10    5.40
   4   8  -4   85.69    5.50
  -4  -8   4   77.89    6.00
   3   8  -4  365.16   10.90
  -3  -8   4  359.96   11.90
   2   8  -4    4.30    1.50
   2   8  -4    6.20    1.50
   2   8  -4    8.20    2.40
  -2  -8   4    8.20    3.00
  -2  -8   4    3.10    1.60
   1   8  -4    6.40    2.10
   1   8  -4    6.50    1.80
  -1  -8   4    4.70    1.80
  -1  -8   4    7.50    2.90
   0   8  -4  493.75   13.00
   0   8  -4  506.35   12.70
   0  -8   4  488.95   12.30
   0  -8   4  525.75   14.00
  -1   8  -4   73.79    4.70
  -1   8  -4   81.69    4.40
   1  -8   4   75.19    4.40
   1  -8   4   86.19    5.40
  -2   8  -4  227.18    8.00
   2  -8   4  235.68    7.70
   2  -8   4  226.38    8.40
  -3   8  -4  496.05   14.40
  -3   8  -4  512.15   14.20
   3  -8   4  531.85   14.60
   3  -8   4  534.75   14.50
   3  -8   4  492.65   14.30
   3  -8   4  496.05   13.70
  -4   8  -4    2.10    3.10
  -4   8  -4    4.00    3.10
   4  -8   4    2.50    3.20
   4  -8   4    5.10    3.00
  -5   8  -4   84.19    6.30
  -5   8  -4   68.79    5.80
   5  -8   4   74.89    6.00
   5  -8   4   68.49    5.40
  -6   8  -4   20.20    4.50
  -6   8  -4   29.30    4.80
   6  -8   4   20.60    4.40
   6  -8   4   19.50    4.70
  -7   8  -4   23.50    5.00
  -7   8  -4   17.40    4.50
   7  -8   4   19.90    4.90
   7  -8   4   16.90    5.00
  -8   8  -4  120.99    9.40
  -8   8  -4  118.19    9.20
   8  -8   4  131.19    9.10
   8  -8   4  124.29    9.90
  -9   8  -4  260.67   13.00
  -9   8  -4  256.77   12.80
   9  -8   4  288.47   12.80
   9  -8   4  268.57   13.90
 -10   8  -4   27.10    6.50
 -10   8  -4   16.70    6.80
  10  -8   4   19.50    6.30
  10  -8   4   13.00    8.70
  10   7  -4   18.70    6.20
 -10  -7   4   16.00    6.20
   9   7  -4  343.77   14.00
  -9  -7   4  368.86   15.10
   8   7  -4   36.90    5.60
  -8  -7   4   26.10    5.70
   7   7  -4   11.60    4.00
  -7  -7   4   14.30    4.70
   6   7  -4  640.44   17.30
  -6  -7   4  562.54   17.50
   5   7  -4   15.90    3.40
  -5  -7   4   23.20    4.20
   4   7  -4   24.60    3.30
  -4  -7   4   24.60    4.00
   3   7  -4  204.38    7.30
  -3  -7   4  206.28    8.20
   2   7  -4   41.10    3.30
   2   7  -4   44.70    2.40
  -2  -7   4   46.30    2.40
  -2  -7   4   44.30    4.10
   1   7  -4   69.39    3.90
   1   7  -4   70.29    3.30
  -1  -7   4   75.39    3.30
  -1  -7   4   78.49    4.90
   0   7  -4  163.88    5.70
   0   7  -4  159.08    5.50
   0  -7   4  163.78    5.40
   0  -7   4  176.78    6.70
  -1   7  -4  515.65   12.90
  -1   7  -4  513.25   12.50
   1  -7   4  495.85   13.40
   1  -7   4  483.75   12.40
  -2   7  -4  287.27    9.10
   2  -7   4  302.67    9.40
   2  -7   4  299.77    8.80
  -3   7  -4  692.93   17.70
  -3   7  -4  703.23   17.40
   3  -7   4  702.43   17.70
   3  -7   4  699.53   17.60
   3  -7   4  720.33   17.20
   3  -7   4  614.84   17.20
  -4   7  -4   23.80    3.70
  -4   7  -4   21.90    3.40
   4  -7   4   20.00    3.50
   4  -7   4   16.70    3.50
   4  -7   4   22.90    3.40
  -5   7  -4  198.58    8.60
  -5   7  -4  199.88    8.50
   5  -7   4  207.48    8.40
   5  -7   4  216.88    8.90
  -6   7  -4   34.40    5.00
  -6   7  -4   33.30    4.70
   6  -7   4   33.30    4.40
   6  -7   4   38.70    5.00
  -7   7  -4  148.49    8.80
  -7   7  -4  150.38    8.60
   7  -7   4  141.29    8.20
   7  -7   4  141.59    8.90
  -8   7  -4  166.28    9.70
  -8   7  -4  148.79    9.40
   8  -7   4  158.78    9.40
   8  -7   4  162.88   10.00
  -9   7  -4  133.99    9.90
  -9   7  -4  126.19    9.70
   9  -7   4  146.99    9.90
   9  -7   4  134.69   10.10
 -10   7  -4   11.60    6.00
 -10   7  -4   10.80    5.50
  10  -7   4    6.40    5.70
  10  -7   4    6.00    6.20
  11   6  -4    8.80    6.20
 -11  -6   4    8.50    6.40
  10   6  -4    7.80    5.50
 -10  -6   4    5.00    5.50
   9   6  -4  226.98   11.20
  -9  -6   4  239.18   12.10
   8   6  -4   34.70    5.20
  -8  -6   4   27.30    5.40
   7   6  -4   75.09    6.10
  -7  -6   4   75.49    6.50
   6   6  -4  697.73   18.30
  -6  -6   4  660.03   18.90
   5   6  -4   69.79    5.40
  -5  -6   4   69.19    5.50
   4   6  -4  121.49    5.90
  -4  -6   4  124.89    6.80
   3   6  -4  118.09    5.20
  -3  -6   4  117.09    6.10
   2   6  -4    0.70    1.60
   2   6  -4    2.20    1.00
  -2  -6   4    1.50    1.00
  -2  -6   4   -1.80    2.10
   1   6  -4  356.16    8.90
   1   6  -4  367.46    9.60
  -1  -6   4  382.46   10.70
  -1  -6   4  367.76    8.80
   0   6  -4  861.11   19.50
   0   6  -4  856.01   19.50
   0  -6   4  888.61   20.70
   0  -6   4  887.51   19.30
  -1   6  -4  577.84   14.50
   1  -6   4  596.74   14.30
   1  -6   4  616.24   14.80
   1  -6   4  633.54   15.30
  -2   6  -4   18.30    2.60
   2  -6   4   15.60    2.40
   2  -6   4   16.10    2.30
   2  -6   4   20.30    2.90
  -3   6  -4  106.99    5.30
  -3   6  -4  106.99    5.40
   3  -6   4  118.89    5.10
   3  -6   4  100.99    5.50
   3  -6   4  108.29    5.50
  -4   6  -4    8.30    2.70
  -4   6  -4   13.90    2.70
   4  -6   4    8.40    2.70
   4  -6   4   10.40    2.70
  -5   6  -4  421.06   12.70
  -5   6  -4  428.16   12.70
   5  -6   4  450.45   13.10
   5  -6   4  431.96   12.40
  -6   6  -4  118.99    6.90
  -6   6  -4  119.19    6.70
   6  -6   4  110.99    6.70
   6  -6   4  124.39    7.30
  -7   6  -4   43.90    5.20
  -7   6  -4   41.90    4.90
   7  -6   4   51.89    5.20
   7  -6   4   48.90    5.50
  -8   6  -4  179.88    9.70
  -8   6  -4  212.78   10.00
   8  -6   4  174.98   10.00
   8  -6   4  206.18    9.60
  -9   6  -4   12.30    5.00
  -9   6  -4    8.00    4.90
   9  -6   4   21.30    5.70
   9  -6   4   16.50    4.90
 -10   6  -4   21.10    5.70
 -10   6  -4   19.70    6.00
  10  -6   4   13.00    5.30
  10  -6   4   13.40    6.00
 -11   6  -4   69.09    8.40
 -11   6  -4   76.19    8.30
  11  -6   4   76.39    9.30
  11  -6   4   72.89    7.90
  11   5  -4    4.20    6.10
 -11  -5   4    7.10    6.00
  10   5  -4    5.60    5.20
 -10  -5   4    2.40    5.50
   9   5  -4   59.99    6.60
  -9  -5   4   63.29    7.00
   8   5  -4  133.79    8.20
  -8  -5   4  112.89    8.50
   7   5  -4  650.13   18.00
  -7  -5   4  629.44   18.50
   6   5  -4  201.28    8.40
  -6  -5   4  198.58    8.80
   5   5  -4   76.89    5.00
  -5  -5   4   79.39    5.80
   4   5  -4  986.20   23.00
  -4  -5   4  973.30   23.80
   3   5  -4  523.15   13.20
  -3  -5   4  529.15   14.20
   2   5  -4   27.70    2.40
  -2  -5   4   30.60    3.20
  -2  -5   4   30.00    1.50
   1   5  -4 1003.20   22.00
   1   5  -4 1028.70   22.60
  -1  -5   4 1033.40   23.60
  -1  -5   4 1044.30   21.90
   0   5  -4  686.13   15.90
   0   5  -4  706.53   15.80
   0  -5   4  720.03   15.80
   0  -5   4  716.33   16.90
  -1   5  -4  609.24   14.30
   1  -5   4  618.44   14.10
   1  -5   4  597.94   14.80
   1  -5   4  611.44   14.30
  -2   5  -4 1028.30   23.40
   2  -5   4 1027.70   23.60
   2  -5   4 1063.19   23.30
   2  -5   4 1032.90   23.10
  -3   5  -4   78.99    4.50
  -3   5  -4   86.99    4.40
   3  -5   4   91.49    4.40
   3  -5   4   87.89    4.40
  -4   5  -4  443.96   12.40
  -4   5  -4  453.05   12.50
   4  -5   4  450.25   12.30
   4  -5   4  471.95   12.30
  -5   5  -4  236.98    8.50
  -5   5  -4  256.97    8.90
   5  -5   4  257.57    8.80
   5  -5   4  239.78    8.30
  -6   5  -4  179.88    8.10
  -6   5  -4  202.38    8.40
   6  -5   4  202.88    8.30
   6  -5   4  199.58    7.90
  -7   5  -4   44.90    5.10
  -7   5  -4   34.70    4.50
   7  -5   4   33.90    4.60
   7  -5   4   33.10    4.30
  -8   5  -4  219.88   10.10
  -8   5  -4  231.08   10.10
   8  -5   4  215.08    9.40
   8  -5   4  201.08   10.20
  -9   5  -4    4.40    4.60
  -9   5  -4    1.60    4.30
   9  -5   4   -2.40    4.00
   9  -5   4    5.50    4.80
 -10   5  -4    0.70    5.00
 -10   5  -4    7.80    5.20
  10  -5   4    2.10    4.60
  10  -5   4    7.70    5.50
 -11   5  -4  307.17   14.60
 -11   5  -4  322.37   14.50
  11  -5   4  322.77   13.80
  11  -5   4  299.47   15.50
  11   4  -4    6.60    6.00
 -11  -4   4    9.30    6.00
  10   4  -4   29.80    6.30
 -10  -4   4   23.40    6.20
   9   4  -4   40.00    5.80
  -9  -4   4   38.50    5.90
   8   4  -4   49.99    5.50
  -8  -4   4   32.70    5.30
   7   4  -4  386.16   12.40
  -7  -4   4  362.16   12.70
   6   4  -4   71.99    5.50
  -6  -4   4   71.29    5.60
   5   4  -4    6.00    2.40
  -5  -4   4    1.60    2.70
   4   4  -4  879.01   20.60
  -4  -4   4  867.91   21.20
   3   4  -4 1158.48   26.10
  -3  -4   4 1184.78   26.90
   2   4  -4   18.00    1.90
   2   4  -4   19.70    1.30
   2   4  -4   16.90    1.20
  -2  -4   4   19.00    1.10
  -2  -4   4   16.90    2.50
   1   4  -4 2331.77   49.00
   1   4  -4 2368.86   49.40
  -1  -4   4 2356.26   50.49
  -1  -4   4 2439.16   48.90
   0   4  -4   61.29    2.60
   0   4  -4   61.69    2.40
   0  -4   4   64.29    2.60
   0  -4   4   63.09    3.40
  -1   4  -4   45.00    2.60
   1  -4   4   45.30    3.10
   1  -4   4   52.49    2.50
   1  -4   4   49.10    2.50
  -2   4  -4 1630.94   35.80
   2  -4   4 1658.63   35.60
   2  -4   4 1693.43   35.50
   2  -4   4 1677.83   36.00
  -3   4  -4   27.30    2.50
  -3   4  -4   29.00    2.60
   3  -4   4   36.00    3.00
   3  -4   4   28.20    2.50
  -4   4  -4  186.08    6.70
  -4   4  -4  171.28    6.50
   4  -4   4  177.08    6.30
   4  -4   4  183.88    6.40
  -5   4  -4  553.34   14.70
  -5   4  -4  543.85   14.60
   5  -4   4  559.24   14.20
   5  -4   4  557.44   14.50
  -6   4  -4   73.69    5.30
  -6   4  -4   56.59    4.70
   6  -4   4   52.79    4.60
   6  -4   4   55.69    4.20
  -7   4  -4    5.60    3.40
  -7   4  -4   10.90    3.70
   7  -4   4   16.30    3.70
   7  -4   4   12.70    3.40
  -8   4  -4  614.44   17.90
  -8   4  -4  670.03   17.80
   8  -4   4  574.74   17.80
   8  -4   4  603.74   16.80
  -9   4  -4    2.50    4.10
  -9   4  -4    8.50    4.60
   9  -4   4    6.60    4.00
   9  -4   4    5.20    4.40
 -10   4  -4   -2.60    4.50
 -10   4  -4    0.30    4.60
  10  -4   4    0.70    4.20
  10  -4   4    3.00    5.10
 -11   4  -4  249.78   13.10
 -11   4  -4  239.38   12.10
  11  -4   4  246.28   11.30
  11  -4   4  244.08   13.50
 -12   4  -4    9.00    6.60
 -12   4  -4   16.30    6.30
  12  -4   4    9.20    6.90
  12  -4   4    5.80    5.50
  12   3  -4   32.30    7.90
 -12  -3   4   31.60    7.50
  11   3  -4   48.10    7.50
 -11  -3   4   51.99    7.80
  10   3  -4  106.19    8.80
 -10  -3   4  112.39    8.90
   9   3  -4   50.59    6.30
  -9  -3   4   51.49    6.40
   8   3  -4   12.00    3.90
  -8  -3   4    8.60    4.10
   7   3  -4  107.79    6.60
  -7  -3   4   99.69    7.00
   6   3  -4   81.69    5.50
  -6  -3   4   86.69    3.20
  -6  -3   4   83.69    5.70
  -6  -3   4   91.99    3.00
   5   3  -4   39.70    1.90
   5   3  -4   31.50    3.20
  -5  -3   4   36.20    1.80
  -5  -3   4   45.60    4.20
  -5  -3   4   37.40    1.90
   4   3  -4  675.33   16.60
   4   3  -4  684.93   14.40
  -4  -3   4  712.43   17.30
  -4  -3   4  680.63   14.50
   3   3  -4  266.77    7.50
   3   3  -4  271.57    5.80
  -3  -3   4  264.97    8.10
  -3  -3   4  262.57    5.80
   2   3  -4  334.37    8.60
   2   3  -4  339.67    7.70
  -2  -3   4  351.16    7.60
  -2  -3   4  355.56    9.60
  -2  -3   4  358.86    7.60
   1   3  -4 3484.95   72.59
   1   3  -4 3573.24   72.89
  -1  -3   4 3538.45   73.99
  -1  -3   4 3598.14   72.49
   0   3  -4    4.90    1.00
   0   3  -4    5.30    0.80
   0  -3   4    4.40    1.40
   0  -3   4    3.50    0.80
  -1   3  -4   70.19    2.90
   1  -3   4   68.69    3.10
   1  -3   4   72.89    2.50
   1  -3   4   71.79    2.80
   2  -3   4  149.49    4.60
   2  -3   4  142.79    4.80
   2  -3   4  145.59    4.40
  -3   3  -4  252.37    7.40
  -3   3  -4  251.77    7.40
   3  -3   4  266.57    7.40
  -4   3  -4    0.70    1.80
  -4   3  -4    3.30    1.80
   4  -3   4    0.00    1.50
   4  -3   4    1.20    1.50
  -5   3  -4   62.09    4.30
  -5   3  -4   64.89    4.40
   5  -3   4   67.19    4.10
   5  -3   4   68.69    4.30
  -6   3  -4   -0.20    2.20
  -6   3  -4   -1.90    2.40
   6  -3   4    3.80    2.50
   6  -3   4    0.60    2.20
  -7   3  -4   80.99    5.80
  -7   3  -4   52.99    4.60
   7  -3   4   70.99    5.40
   7  -3   4   70.29    5.10
  -8   3  -4  709.73   18.70
  -8   3  -4  671.83   18.90
   8  -3   4  668.73   19.10
   8  -3   4  684.83   17.90
  -9   3  -4  110.09    8.20
  -9   3  -4  110.99    7.70
   9  -3   4  107.49    7.10
   9  -3   4  113.89    8.20
 -10   3  -4    0.30    4.40
 -10   3  -4    2.90    4.60
  10  -3   4    1.90    4.60
  10  -3   4    5.00    3.90
 -11   3  -4  227.68   11.50
 -11   3  -4  231.88   12.50
  11  -3   4  230.88   13.20
  11  -3   4  235.38   11.00
 -12   3  -4   -2.10    5.50
 -12   3  -4    7.40    6.20
  12  -3   4   10.70    5.50
  12  -3   4    7.40    6.50
  12   2  -4   72.69    9.30
 -12  -2   4   51.39    8.50
  11   2  -4    9.50    6.00
 -11  -2   4    4.70    5.80
  10   2  -4  128.09    9.50
 -10  -2   4  138.19   10.10
   9   2  -4   -1.80    4.20
  -9  -2   4    2.00    4.30
   8   2  -4    2.70    3.60
  -8  -2   4    1.20    3.70
   7   2  -4  634.84   17.50
   7   2  -4  642.64   14.90
  -7  -2   4  646.64   14.50
  -7  -2   4  635.44   14.80
  -7  -2   4  585.84   17.30
   6   2  -4   30.20    3.70
   6   2  -4   34.10    2.40
  -6  -2   4   33.60    3.70
  -6  -2   4   39.20    2.50
   5   2  -4  531.05   14.30
   5   2  -4  553.54   12.50
  -5  -2   4  575.14   12.30
  -5  -2   4  551.44   14.80
   4   2  -4 1658.83   35.20
   4   2  -4 1663.63   36.90
  -4  -2   4 1696.33   37.50
  -4  -2   4 1776.12   35.20
   3   2  -4  697.03   16.20
   3   2  -4  699.43   14.90
  -3  -2   4  717.83   14.90
  -3  -2   4  701.43   16.80
   2   2  -4  107.09    2.90
   2   2  -4  108.19    3.60
  -2  -2   4  102.09    2.80
  -2  -2   4  110.49    4.20
   1   2  -4  133.69    3.70
   1   2  -4  133.49    3.60
  -1  -2   4  135.79    3.50
  -1  -2   4  140.09    4.50
   0   2  -4  439.26   10.00
   0   2  -4  446.76    9.50
   0  -2   4  446.86   10.70
   0  -2   4  458.25   10.00
  -1   2  -4    3.60    1.00
   1  -2   4    7.30    1.30
   1  -2   4    7.40    1.10
   1  -2   4    7.80    0.70
  -2   2  -4   68.19    3.00
   2  -2   4   75.09    2.50
   2  -2   4   70.99    3.00
  -3   2  -4  578.74   13.60
  -3   2  -4  586.04   13.60
   3  -2   4  601.44   13.50
   3  -2   4  540.95   13.10
   3  -2   4  563.34   13.50
  -4   2  -4  396.86   10.40
  -4   2  -4  400.16   10.50
   4  -2   4  386.66   10.10
   4  -2   4  397.66   10.10
  -5   2  -4  285.87    8.80
  -5   2  -4  302.37    8.90
   5  -2   4  311.77    8.90
   5  -2   4  299.57    8.60
  -6   2  -4    8.80    2.70
  -6   2  -4    7.60    2.70
   6  -2   4    8.00    2.30
   6  -2   4    9.50    2.60
  -7   2  -4   47.40    4.50
  -7   2  -4   59.99    4.80
   7  -2   4   50.59    4.60
   7  -2   4   42.70    3.80
  -8   2  -4  443.26   14.00
  -8   2  -4  462.95   13.60
   8  -2   4  441.46   12.90
   8  -2   4  455.45   14.20
  -9   2  -4   52.99    5.20
  -9   2  -4   59.19    6.10
   9  -2   4   56.89    5.90
   9  -2   4   48.00    4.70
 -10   2  -4   32.80    5.80
 -10   2  -4   20.00    4.90
  10  -2   4   23.90    4.50
  10  -2   4   22.20    5.50
 -11   2  -4  131.79    9.70
 -11   2  -4  146.89   10.50
  11  -2   4  139.99   10.90
  11  -2   4  131.49    8.70
 -12   2  -4    9.10    6.10
 -12   2  -4    7.00    5.70
  12  -2   4    4.80    6.20
  12  -2   4    4.10    5.00
  12   1  -4   45.70    8.60
 -12  -1   4   37.80    7.40
  11   1  -4   38.20    7.30
 -11  -1   4   42.90    7.10
  10   1  -4  144.19   11.00
 -10  -1   4  140.29   10.10
   9   1  -4    2.00    4.60
  -9  -1   4    0.10    3.90
   8   1  -4    6.90    4.00
   8   1  -4    3.30    2.50
  -8  -1   4   10.40    2.30
  -8  -1   4    6.60    2.50
  -8  -1   4   10.10    3.50
   7   1  -4 1022.80   23.00
   7   1  -4 1028.70   25.40
  -7  -1   4 1036.50   22.50
  -7  -1   4  955.60   25.00
   6   1  -4  401.66   12.20
   6   1  -4  423.06   10.50
  -6  -1   4  431.76   10.20
  -6  -1   4  419.26   12.50
   5   1  -4   60.69    3.10
   5   1  -4   66.49    4.30
  -5  -1   4   64.99    4.30
  -5  -1   4   61.19    2.80
   4   1  -4 1441.06   32.60
   4   1  -4 1477.55   31.30
  -4  -1   4 1516.95   33.00
  -4  -1   4 1518.15   31.20
   3   1  -4   49.30    2.80
   3   1  -4   55.19    2.20
  -3  -1   4   49.90    2.00
   2   1  -4  519.05   11.40
   2   1  -4  509.05   11.90
  -2  -1   4  528.45   11.30
  -2  -1   4  521.15   12.40
   1   1  -4 1821.42   37.20
   1   1  -4 1766.52   37.30
  -1  -1   4 1812.32   38.00
   0   1  -4  176.28    3.90
   0   1  -4  167.78    4.50
   0  -1   4  186.28    3.90
   0  -1   4  177.88    4.50
   0  -1   4  178.98    4.90
  -1   1  -4  648.34   14.10
   1  -1   4  622.94   13.20
   1  -1   4  621.94   14.00
   1  -1   4  660.03   14.00
  -2   1  -4 3709.83   77.29
   2  -1   4 3657.13   77.09
   2  -1   4 3805.52   76.69
   2  -1   4 3824.62   77.19
  -3   1  -4   46.40    2.60
  -3   1  -4   46.80    2.60
   3  -1   4   45.00    2.30
   3  -1   4   46.50    2.50
  -4   1  -4  458.55   11.30
  -4   1  -4  440.76   11.20
   4  -1   4  445.56   11.00
   4  -1   4  459.45   11.20
  -5   1  -4  686.83   16.70
  -5   1  -4  717.43   17.00
   5  -1   4  695.73   16.90
   5  -1   4  714.23   16.50
  -6   1  -4    3.80    2.00
  -6   1  -4    1.50    2.20
   6  -1   4    1.30    2.20
   6  -1   4    3.50    2.00
  -7   1  -4  295.47    9.90
  -7   1  -4  312.57    9.60
   7  -1   4  292.37    9.10
   7  -1   4  275.27    9.90
  -8   1  -4  589.54   16.70
  -8   1  -4  586.94   15.90
   8  -1   4  594.74   17.00
   8  -1   4  587.74   15.40
  -9   1  -4   66.09    5.90
  -9   1  -4   81.19    6.10
   9  -1   4   79.99    6.60
   9  -1   4   81.59    5.60
 -10   1  -4   15.20    5.00
 -10   1  -4   12.50    4.40
  10  -1   4   18.90    4.00
  10  -1   4    8.80    4.90
 -11   1  -4  324.27   12.90
 -11   1  -4  331.07   14.10
  11  -1   4  332.67   11.80
  11  -1   4  332.97   14.30
 -12   1  -4   46.20    7.40
 -12   1  -4   63.89    9.80
  12  -1   4   47.40    7.70
  12  -1   4   55.19    6.30
  12   0  -4   45.90    8.80
 -12   0   4   53.59    8.30
  11   0  -4    4.60    5.90
 -11   0   4   10.50    6.00
  10   0  -4  214.58   11.80
 -10   0   4  193.58   11.10
   9   0  -4    3.90    4.50
   9   0  -4   -2.30    3.00
   9   0  -4    0.50    2.90
  -9   0   4   -2.40    1.70
  -9   0   4   -3.40    3.70
  -9   0   4    0.30    3.00
   8   0  -4    3.60    2.50
   8   0  -4    3.50    3.90
   8   0  -4    9.30    2.90
  -8   0   4    0.80    3.10
  -8   0   4    8.20    2.30
   7   0  -4  486.25   12.60
   7   0  -4  479.05   12.30
   7   0  -4  483.35   14.60
  -7   0   4  497.15   12.10
  -7   0   4  462.85   14.30
   6   0  -4   -0.50    1.70
   6   0  -4    1.10    2.60
   6   0  -4    0.40    1.90
  -6   0   4   -1.10    2.40
  -6   0   4   -0.20    1.40
   5   0  -4  137.99    6.10
   5   0  -4  126.79    4.60
   5   0  -4  139.59    4.80
  -5   0   4  141.99    6.00
  -5   0   4  139.29    4.50
   4   0  -4 2865.71   61.89
   4   0  -4 2924.21   60.79
  -4   0   4 2923.61   61.99
  -4   0   4 3009.40   60.59
   3   0  -4   34.00    2.70
   3   0  -4   38.60    2.10
  -3   0   4   36.60    2.70
  -3   0   4   34.90    1.90
   2   0  -4   10.40    1.10
   2   0  -4    8.20    1.20
  -2   0   4   14.10    1.20
  -2   0   4    9.80    1.40
   1   0  -4 2021.50   41.50
   1   0  -4 1941.41   41.50
  -1   0   4 2051.79   41.40
  -1   0   4 2003.80   41.80
   0   0  -4  535.85   12.10
   0   0  -4  556.94   11.70
   0   0   4  544.65   12.00
   0   0   4  550.34   12.10
   1   0   4   31.80    1.20
  -2   0  -4  922.01   20.10
  -2   0  -4  946.21   19.90
   2   0   4  894.81   19.80
   2   0   4  929.61   20.00
   2   0   4  953.90   19.80
  -3   0  -4  602.34   13.90
  -3   0  -4  617.34   13.80
   3   0   4  599.44   13.70
   3   0   4  605.74   13.70
  -4   0  -4  746.23   16.90
  -4   0  -4  707.83   16.80
   4   0   4  733.43   16.60
   4   0   4  749.33   16.90
  -5   0  -4 1127.49   25.00
  -5   0  -4 1094.59   24.70
   5   0   4 1071.39   24.40
   5   0   4 1141.49   25.20
  -6   0  -4  136.99    5.40
  -6   0  -4  125.09    5.40
   6   0   4  115.19    5.70
   6   0   4  120.59    5.00
  -7   0  -4  251.47    8.60
  -7   0  -4  287.17    9.40
   7   0   4  258.17    8.10
   7   0   4  263.87    9.40
  -8   0  -4 1035.80   25.90
  -8   0  -4 1120.09   25.40
   8   0   4 1022.30   26.10
   8   0   4 1054.79   24.50
  -9   0  -4   30.10    4.80
  -9   0  -4   20.70    4.00
   9   0   4   29.10    3.70
   9   0   4   30.50    4.90
 -10   0  -4  112.59    8.20
 -10   0  -4  116.99    7.30
  10   0   4  112.19    8.80
  10   0   4  114.59    6.80
 -11   0  -4  291.27   13.40
 -11   0  -4  311.77   12.00
  11   0   4  306.67   13.70
  11   0   4  294.97   11.00
 -12   0  -4  104.89    9.40
  12   0   4  103.69    9.90
  12  -1  -4    4.70    7.20
 -12   1   4   -0.60    6.20
  11  -1  -4   -4.20    5.70
 -11   1   4    5.40    5.60
  10  -1  -4  527.55   18.70
  10  -1  -4  518.15   15.80
  10  -1  -4  557.04   15.50
 -10   1   4  539.75   14.80
 -10   1   4  537.35   16.10
 -10   1   4  522.85   17.90
   9  -1  -4   42.50    4.50
   9  -1  -4   44.90    6.20
   9  -1  -4   45.70    4.90
  -9   1   4   45.30    5.50
  -9   1   4   48.20    4.90
  -9   1   4   55.19    4.40
   8  -1  -4   39.10    3.90
   8  -1  -4   41.90    5.30
   8  -1  -4   40.90    4.20
  -8   1   4   36.20    3.50
  -8   1   4   39.20    5.00
   7  -1  -4  190.88    6.90
   7  -1  -4  174.18    8.70
   7  -1  -4  192.78    7.10
  -7   1   4  183.68    8.00
  -7   1   4  204.28    6.70
   6  -1  -4  120.09    5.00
   6  -1  -4  137.39    6.70
   6  -1  -4  120.69    5.20
  -6   1   4  126.39    4.90
  -6   1   4  120.59    6.00
   5  -1  -4  200.78    6.20
   5  -1  -4  205.68    7.40
   5  -1  -4  195.68    6.10
  -5   1   4  195.38    5.90
  -5   1   4  185.48    6.90
   4  -1  -4 1399.76   29.70
   4  -1  -4 1371.76   29.60
   4  -1  -4 1341.17   30.70
  -4   1   4 1376.06   30.60
  -4   1   4 1404.66   29.50
   3  -1  -4    1.00    1.40
   3  -1  -4    3.20    1.20
  -3   1   4    1.60    1.30
   2  -1  -4    6.00    1.30
   2  -1  -4    4.50    1.00
  -2   1   4    5.80    1.10
  -2   1   4    4.60    0.90
   1  -1  -4  976.30   21.00
   1  -1  -4  958.80   20.70
  -1   1   4  971.40   20.60
  -1   1   4  964.70   20.60
   0  -1  -4  665.33   14.50
   0  -1  -4  661.33   14.50
   0   1   4  660.23   14.30
   0   1   4  655.03   14.10
  -1  -1  -4  171.48    4.70
   1   1   4  172.68    3.90
   1   1   4  173.08    4.30
   1   1   4  163.08    4.40
  -2  -1  -4  512.05   11.80
   2   1   4  527.25   11.70
   2   1   4  529.65   11.70
  -3  -1  -4 1427.76   30.50
  -3  -1  -4 1415.86   30.60
   3   1   4 1480.85   30.90
   3   1   4 1441.96   30.50
  -4  -1  -4 1153.98   24.90
  -4  -1  -4 1144.99   24.80
   4   1   4 1140.49   25.30
   4   1   4 1118.49   24.60
  -5  -1  -4  677.03   16.50
  -5  -1  -4  704.83   16.30
   5   1   4  710.33   16.00
   5   1   4  704.93   17.00
  -6  -1  -4  137.19    5.30
  -6  -1  -4  136.39    5.70
   6   1   4  129.89    6.10
   6   1   4  122.49    4.80
  -7  -1  -4   72.69    5.20
  -7  -1  -4   68.79    4.50
   7   1   4   69.69    4.10
   7   1   4   56.29    4.60
  -8  -1  -4  452.15   13.80
  -8  -1  -4  471.95   12.90
   8   1   4  457.35   12.30
   8   1   4  486.85   14.40
  -9  -1  -4   35.30    4.30
  -9  -1  -4   32.20    4.90
   9   1   4   29.80    3.50
   9   1   4   39.70    5.30
 -10  -1  -4  439.06   15.20
 -10  -1  -4  457.45   13.90
  10   1   4  473.45   16.20
  10   1   4  434.26   12.90
 -11  -1  -4   50.79    6.70
  11   1   4   52.89    5.90
  11   1   4   47.40    7.00
 -12  -1  -4   99.79    9.20
  12   1   4  106.89    9.70
  12  -2  -4   10.20    7.90
 -12   2   4   11.20    6.60
  11  -2  -4   12.80    6.70
  11  -2  -4   27.00    5.80
 -11   2   4   13.20    5.90
  10  -2  -4  299.47   11.30
  10  -2  -4  277.77   14.10
  10  -2  -4  284.37   10.90
 -10   2   4  259.47   12.20
 -10   2   4  288.97   11.40
 -10   2   4  296.87   10.40
   9  -2  -4   31.00    5.90
   9  -2  -4   25.80    4.30
   9  -2  -4   43.30    5.00
  -9   2   4   34.20    5.60
  -9   2   4   32.30    4.70
  -9   2   4   31.10    3.90
   8  -2  -4   11.90    3.20
   8  -2  -4   17.70    3.70
   8  -2  -4   12.80    4.40
  -8   2   4   19.90    4.30
  -8   2   4   20.20    3.00
   7  -2  -4  720.83   18.10
   7  -2  -4  724.53   20.20
   7  -2  -4  738.23   18.50
  -7   2   4  740.53   19.60
  -7   2   4  765.62   18.00
   6  -2  -4   23.30    3.70
   6  -2  -4   20.60    2.80
   6  -2  -4   27.80    3.20
  -6   2   4   27.20    2.80
  -6   2   4   22.10    3.30
   5  -2  -4   22.80    2.50
   5  -2  -4   25.90    2.70
   5  -2  -4   25.70    3.20
  -5   2   4   23.10    2.90
  -5   2   4   26.10    2.50
   4  -2  -4  565.84   13.60
   4  -2  -4  577.34   14.70
   4  -2  -4  544.75   13.40
  -4   2   4  557.24   14.10
  -4   2   4  599.24   13.50
   3  -2  -4    3.30    1.60
   3  -2  -4    1.60    1.20
   3  -2  -4    0.60    1.20
  -3   2   4    1.90    1.10
  -3   2   4    0.20    1.20
   2  -2  -4   56.79    2.50
   2  -2  -4   51.89    3.00
  -2   2   4   53.69    2.40
  -2   2   4   55.99    2.60
   1  -2  -4 1135.29   24.40
   1  -2  -4 1136.69   25.00
  -1   2   4 1127.59   24.30
  -1   2   4 1172.28   24.10
   0  -2  -4  141.89    4.10
   0  -2  -4  132.19    4.30
   0   2   4  141.19    3.30
   0   2   4  136.49    3.90
  -1  -2  -4  248.28    6.40
  -1  -2  -4  256.67    6.70
   1   2   4  253.87    6.30
   1   2   4  260.37    6.40
  -2  -2  -4  928.21   19.30
  -2  -2  -4  902.41   20.00
   2   2   4  925.21   19.90
   2   2   4  940.11   20.20
  -3  -2  -4  315.77    8.00
   3   2   4  324.67    8.40
   3   2   4  319.77    7.80
  -4  -2  -4  207.28    5.90
  -4  -2  -4  206.78    6.00
   4   2   4  204.78    6.50
   4   2   4  204.68    5.60
  -5  -2  -4   90.89    4.10
  -5  -2  -4   87.49    3.90
   5   2   4   90.79    3.60
   5   2   4   93.99    4.70
  -6  -2  -4    1.60    1.80
  -6  -2  -4    1.00    1.90
   6   2   4    1.10    1.50
   6   2   4    4.80    2.40
  -7  -2  -4  108.79    5.80
  -7  -2  -4  113.09    5.20
   7   2   4  100.99    6.10
   7   2   4  107.89    4.70
  -8  -2  -4   69.49    4.90
  -8  -2  -4   66.29    5.40
   8   2   4   79.59    6.40
   8   2   4   78.59    4.40
  -9  -2  -4   37.70    5.00
  -9  -2  -4   43.60    4.40
   9   2   4   38.50    3.70
   9   2   4   38.10    5.20
 -10  -2  -4  181.78    9.80
  10   2   4  175.78   10.10
  10   2   4  166.38    7.30
 -11  -2  -4  128.99    9.70
  11   2   4  137.39   11.00
 -12  -2  -4    7.40    5.80
  12   2   4    4.90    6.20
  11  -3  -4    3.20    6.40
  11  -3  -4    5.60    5.00
 -11   3   4    2.10    4.00
 -11   3   4   -3.60    5.40
 -11   3   4    8.60    5.10
  10  -3  -4  233.58   10.30
  10  -3  -4  203.38   12.90
  10  -3  -4  223.48   10.50
 -10   3   4  234.58   12.00
 -10   3   4  232.68   11.00
 -10   3   4  228.08    9.50
   9  -3  -4   29.50    5.00
   9  -3  -4   30.90    4.70
   9  -3  -4   41.50    6.50
  -9   3   4   40.70    4.50
  -9   3   4   23.50    4.80
   8  -3  -4   18.70    3.80
   8  -3  -4   15.50    4.70
   8  -3  -4   23.00    4.20
  -8   3   4   17.60    4.20
  -8   3   4   21.00    3.40
   7  -3  -4  968.90   23.60
   7  -3  -4  988.60   23.10
   7  -3  -4  953.80   25.10
  -7   3   4  956.40   22.80
  -7   3   4  966.80   24.20
   6  -3  -4   14.50    2.90
   6  -3  -4   11.60    2.90
   6  -3  -4   11.70    3.50
  -6   3   4   13.50    2.80
  -6   3   4   13.90    2.50
   5  -3  -4    3.40    2.10
   5  -3  -4    3.70    2.00
   5  -3  -4    6.10    2.70
  -5   3   4    0.00    2.00
  -5   3   4    4.30    1.80
   4  -3  -4  119.39    5.70
   4  -3  -4  116.29    4.70
   4  -3  -4  126.79    5.10
  -4   3   4  122.79    4.60
  -4   3   4  121.69    5.10
   3  -3  -4  182.98    5.70
   3  -3  -4  191.98    6.70
   3  -3  -4  181.88    5.90
  -3   3   4  183.38    5.80
  -3   3   4  182.98    5.50
   2  -3  -4  234.18    6.50
   2  -3  -4  238.78    7.30
  -2   3   4  227.38    6.30
  -2   3   4  232.48    6.20
   1  -3  -4  990.60   22.00
  -1   3   4 1046.30   21.60
  -1   3   4 1007.10   21.90
   0  -3  -4   11.00    1.40
   0  -3  -4   10.10    1.70
   0   3   4    7.50    1.10
   0   3   4    8.80    0.70
  -1  -3  -4  171.68    5.50
  -1  -3  -4  173.48    4.80
   1   3   4  172.38    5.10
   1   3   4  172.18    4.70
  -2  -3  -4  802.52   16.60
  -2  -3  -4  781.02   17.40
   2   3   4  805.12   17.90
   2   3   4  773.72   17.30
  -3  -3  -4   58.59    2.40
  -3  -3  -4   55.59    2.70
   3   3   4   55.79    2.50
   3   3   4   61.79    3.30
  -4  -3  -4  411.26   10.00
  -4  -3  -4  403.46   10.00
   4   3   4  412.46    9.60
   4   3   4  402.26   10.90
  -5  -3  -4  668.33   16.10
  -5  -3  -4  668.93   15.70
   5   3   4  679.53   15.30
   5   3   4  702.33   17.00
  -6  -3  -4   10.80    2.10
  -6  -3  -4   13.20    2.50
   6   3   4   12.00    1.90
   6   3   4   12.30    2.90
  -7  -3  -4  130.49    6.30
  -7  -3  -4  125.69    5.40
   7   3   4  122.89    6.80
   7   3   4  127.39    4.90
  -8  -3  -4   18.80    3.00
  -8  -3  -4   16.60    3.70
   8   3   4   18.70    2.50
   8   3   4   23.60    4.20
  -9  -3  -4  213.98    8.00
  -9  -3  -4  190.88    9.20
   9   3   4  184.38   10.00
   9   3   4  211.88    7.10
 -10  -3  -4   54.99    6.20
  10   3   4   70.99    7.20
 -11  -3  -4  108.79    8.50
  11   3   4  108.79    9.20
 -12  -3  -4   -3.00    5.50
  12   3   4   -0.70    6.10
  11  -4  -4   24.00    5.90
  11  -4  -4   27.00    6.20
  11  -4  -4   21.20    7.60
 -11   4   4   22.70    6.10
 -11   4   4   20.30    4.80
 -11   4   4   16.50    6.10
  10  -4  -4  445.46   15.10
  10  -4  -4  441.66   18.00
  10  -4  -4  431.26   15.30
 -10   4   4  478.85   15.60
 -10   4   4  454.45   14.30
 -10   4   4  432.46   15.90
   9  -4  -4   26.60    5.00
   9  -4  -4   26.00    6.00
   9  -4  -4   28.60    4.90
  -9   4   4   26.90    5.30
  -9   4   4   26.50    4.30
   8  -4  -4    1.50    3.40
   8  -4  -4    1.50    3.70
   8  -4  -4   -3.70    4.20
  -8   4   4    4.00    3.80
  -8   4   4    1.90    2.80
   7  -4  -4  237.38   10.60
   7  -4  -4  222.78    9.00
   7  -4  -4  228.18    9.10
  -7   4   4  248.68    9.70
  -7   4   4  240.58    8.50
   6  -4  -4   28.60    3.80
   6  -4  -4   26.50    3.50
   6  -4  -4   35.00    4.60
  -6   4   4   28.50    3.30
  -6   4   4   28.00    3.80
   5  -4  -4  251.87    9.70
   5  -4  -4  262.27    8.40
   5  -4  -4  263.27    8.60
  -5   4   4  278.87    8.30
  -5   4   4  267.47    8.70
   4  -4  -4    9.20    2.20
   4  -4  -4   11.60    2.60
   4  -4  -4   10.90    2.90
  -4   4   4   12.80    2.20
  -4   4   4   16.10    2.40
   3  -4  -4  154.28    5.50
   3  -4  -4  156.58    5.60
   3  -4  -4  154.68    6.50
  -3   4   4  165.18    5.40
  -3   4   4  156.68    5.30
   2  -4  -4 1617.64   33.90
   2  -4  -4 1540.65   34.00
   2  -4  -4 1586.34   35.10
  -2   4   4 1584.54   33.80
  -2   4   4 1569.24   33.60
   1  -4  -4 1796.12   39.20
   1  -4  -4 1880.01   40.50
  -1   4   4 1860.81   39.20
  -1   4   4 1882.31   38.70
   0  -4  -4 1961.70   41.40
   0  -4  -4 1847.42   40.30
   0   4   4 1883.91   40.20
   0   4   4 1966.20   39.40
  -1  -4  -4 1172.98   23.90
  -1  -4  -4 1165.28   25.10
  -1  -4  -4 1163.48   26.20
   1   4   4 1156.58   25.60
   1   4   4 1166.48   25.00
  -2  -4  -4 2014.20   41.20
  -2  -4  -4 1989.30   41.90
   2   4   4 1979.80   41.80
   2   4   4 2009.20   42.70
  -3  -4  -4  636.64   14.70
  -3  -4  -4  669.93   14.50
   3   4   4  641.34   14.50
   3   4   4  660.03   15.80
  -4  -4  -4  415.06   10.20
  -4  -4  -4  402.76   10.00
   4   4   4  407.96   11.20
   4   4   4  416.96    9.70
  -5  -4  -4  575.94   14.00
  -5  -4  -4  550.54   13.50
   5   4   4  574.04   15.00
   5   4   4  582.14   13.10
  -6  -4  -4   15.00    2.20
  -6  -4  -4    7.40    2.40
   6   4   4    5.90    1.50
   6   4   4    8.10    2.90
  -7  -4  -4  660.13   16.20
  -7  -4  -4  706.43   17.60
   7   4   4  677.33   15.70
   7   4   4  688.33   18.50
  -8  -4  -4  197.98    8.70
  -8  -4  -4  216.08    7.30
   8   4   4  212.48    9.60
   8   4   4  208.68    6.60
  -9  -4  -4   88.89    6.70
   9   4   4   98.99    7.90
 -10  -4  -4   55.99    6.30
  10   4   4   68.79    7.30
 -11  -4  -4   39.20    6.40
  11   4   4   33.30    6.70
 -12  -4  -4   21.60    6.50
  12   4   4   19.70    7.00
  11  -5  -4   52.79    7.80
  11  -5  -4   67.99    7.60
  11  -5  -4   78.09   10.30
 -11   5   4   60.29    7.50
 -11   5   4   61.99    7.80
 -11   5   4   69.79    6.90
  10  -5  -4   68.59    7.30
  10  -5  -4   82.89    9.20
  10  -5  -4   63.49    7.20
 -10   5   4   61.89    7.50
 -10   5   4   64.89    6.30
 -10   5   4   79.89    7.70
   9  -5  -4   49.00    7.40
   9  -5  -4   56.59    6.10
   9  -5  -4   51.09    6.30
  -9   5   4   38.60    5.90
  -9   5   4   50.49    5.30
   8  -5  -4   86.99    6.20
   8  -5  -4   89.99    7.90
   8  -5  -4   77.59    6.50
  -8   5   4   74.39    6.30
  -8   5   4   86.39    6.00
   7  -5  -4  215.78    9.20
   7  -5  -4  208.78    9.00
   7  -5  -4  209.68   10.80
  -7   5   4  206.28    9.20
  -7   5   4  210.78    8.40
   6  -5  -4  119.59    6.50
   6  -5  -4  132.49    8.30
   6  -5  -4  113.49    6.70
  -6   5   4  119.69    6.60
  -6   5   4  123.79    6.20
   5  -5  -4  511.25   13.90
   5  -5  -4  517.65   15.60
   5  -5  -4  521.95   14.20
  -5   5   4  529.65   14.10
  -5   5   4  526.75   13.70
   4  -5  -4  230.08    7.70
   4  -5  -4  237.88    8.10
   4  -5  -4  239.88    9.20
  -4   5   4  235.58    7.70
  -4   5   4  238.18    7.50
   3  -5  -4  364.76   10.00
   3  -5  -4  370.16   11.40
   3  -5  -4  356.76   10.00
  -3   5   4  368.76    9.90
  -3   5   4  370.96    9.80
   2  -5  -4 1100.49   25.90
   2  -5  -4 1117.49   24.60
   2  -5  -4 1093.99   24.70
  -2   5   4 1087.19   24.40
  -2   5   4 1107.19   24.10
   1  -5  -4  160.18    5.40
   1  -5  -4  153.88    6.30
  -1   5   4  153.38    5.10
  -1   5   4  165.28    4.60
   0  -5  -4  492.55   12.90
   0  -5  -4  450.55   11.40
   0   5   4  491.35   10.60
   0   5   4  465.55   11.30
  -1  -5  -4 3162.88   66.59
  -1  -5  -4 3014.30   64.99
  -1  -5  -4 3267.07   64.09
   1   5   4 3106.19   64.99
   1   5   4 3119.99   65.89
  -2  -5  -4 1220.98   27.10
  -2  -5  -4 1278.47   26.50
   2   5   4 1310.37   28.30
   2   5   4 1249.38   27.10
  -3  -5  -4  335.47    8.30
  -3  -5  -4  343.77    8.40
   3   5   4  334.77    8.40
   3   5   4  334.17    9.60
  -4  -5  -4  417.16   10.60
  -4  -5  -4  433.16   10.30
   4   5   4  437.96   12.00
   4   5   4  424.06   10.10
  -5  -5  -4  150.88    5.10
   5   5   4  159.88    4.80
   5   5   4  166.58    6.90
  -6  -5  -4  200.58    7.30
  -6  -5  -4  196.08    6.20
   6   5   4  198.98    8.20
   6   5   4  191.98    5.60
  -7  -5  -4  501.15   12.60
  -7  -5  -4  512.75   14.10
   7   5   4  494.65   11.80
   7   5   4  498.85   15.10
  -8  -5  -4  240.98    9.40
   8   5   4  246.48   10.60
  -9  -5  -4    1.40    3.70
   9   5   4    0.60    4.20
 -10  -5  -4  121.59    9.10
  10   5   4  119.79    9.60
 -11  -5  -4    1.20    5.10
  11   5   4    5.70    5.40
 -12  -5  -4    0.50    5.80
  12   5   4    7.70    6.70
  11  -6  -4   94.69    9.40
  11  -6  -4   96.79   11.30
  11  -6  -4  106.79    9.20
 -11   6   4   95.09    8.10
 -11   6   4   95.29    9.30
 -11   6   4   96.89    9.00
  10  -6  -4  138.09   11.70
  10  -6  -4  122.39    9.00
  10  -6  -4  131.69   10.10
 -10   6   4  130.09    9.10
 -10   6   4  151.88   10.50
 -10   6   4  135.99   10.40
   9  -6  -4   30.50    5.80
   9  -6  -4   25.80    6.80
   9  -6  -4   31.00    6.10
  -9   6   4   37.40    5.20
  -9   6   4   32.60    5.80
   8  -6  -4  114.49    8.50
   8  -6  -4  126.29    8.20
   8  -6  -4  103.59    9.00
  -8   6   4  118.99    8.40
  -8   6   4  119.69    7.60
   7  -6  -4  202.68    9.30
   7  -6  -4  167.78   10.80
   7  -6  -4  180.88    8.70
  -7   6   4  195.48    9.00
  -7   6   4  193.08    8.20
   6  -6  -4  149.49    7.60
   6  -6  -4  160.38    9.20
   6  -6  -4  165.68    8.00
  -6   6   4  165.18    7.20
  -6   6   4  152.68    7.50
   5  -6  -4  132.99    8.00
   5  -6  -4  135.69    6.60
   5  -6  -4  137.89    7.00
  -5   6   4  146.19    6.30
  -5   6   4  138.39    6.50
   4  -6  -4  152.08    6.40
   4  -6  -4  148.29    6.70
   4  -6  -4  140.29    7.70
  -4   6   4  152.58    6.10
  -4   6   4  146.09    6.00
   3  -6  -4  107.69    5.10
   3  -6  -4   90.79    5.00
   3  -6  -4  101.79    6.30
  -3   6   4   96.59    4.70
  -3   6   4   99.89    4.50
   2  -6  -4  644.64   15.80
   2  -6  -4  648.94   17.30
   2  -6  -4  664.83   15.80
  -2   6   4  624.44   15.50
  -2   6   4  655.83   15.20
   1  -6  -4   30.20    3.50
   1  -6  -4   32.20    2.80
  -1   6   4   29.40    2.50
  -1   6   4   34.60    2.30
   0  -6  -4   17.40    2.90
   0  -6  -4   13.80    2.00
   0   6   4   12.10    1.90
   0   6   4   18.30    1.50
  -1  -6  -4  926.51   20.90
  -1  -6  -4  961.20   20.10
  -1  -6  -4  955.20   22.80
   1   6   4  941.41   22.00
   1   6   4  930.51   20.90
  -2  -6  -4  342.77    8.80
  -2  -6  -4  359.96    8.30
   2   6   4  334.27   10.00
   2   6   4  353.96    8.90
  -3  -6  -4   61.09    3.10
  -3  -6  -4   56.39    3.10
   3   6   4   65.19    4.40
   3   6   4   62.89    3.20
  -4  -6  -4  346.57    8.70
  -4  -6  -4  347.37    9.30
   4   6   4  346.67    8.60
   4   6   4  344.47   10.60
  -5  -6  -4  245.28    7.80
  -5  -6  -4  246.58    6.80
   5   6   4  249.78    9.00
   5   6   4  246.68    6.50
  -6  -6  -4   12.70    2.10
  -6  -6  -4    9.50    2.60
   6   6   4   11.50    3.40
   6   6   4   10.90    1.70
  -7  -6  -4  398.66   12.00
   7   6   4  379.46   13.10
  -8  -6  -4   32.80    4.50
   8   6   4   32.50    5.00
  -9  -6  -4    3.20    3.90
   9   6   4    0.70    4.20
 -10  -6  -4  278.57   12.00
  10   6   4  288.67   13.70
 -11  -6  -4    5.00    5.40
  11   6   4    1.50    5.80
 -12  -6  -4    8.40    7.10
  12   6   4    0.90    6.10
  10  -7  -4   25.90    6.80
  10  -7  -4   23.80    7.80
  10  -7  -4   18.00    6.20
 -10   7   4   25.90    6.30
 -10   7   4   27.10    5.50
 -10   7   4   24.40    6.70
   9  -7  -4    1.10    6.30
   9  -7  -4    7.90    5.60
   9  -7  -4    3.00    5.40
  -9   7   4   -1.60    4.20
  -9   7   4    3.50    4.80
   8  -7  -4  171.18   12.20
   8  -7  -4  196.68   10.60
   8  -7  -4  211.88   10.60
  -8   7   4  188.18    9.50
  -8   7   4  190.88   10.50
   7  -7  -4   57.09    6.20
   7  -7  -4   42.00    5.20
   7  -7  -4   60.09    7.30
  -7   7   4   72.49    6.20
  -7   7   4   52.89    5.10
   6  -7  -4   16.70    4.00
   6  -7  -4   10.10    4.90
   6  -7  -4   21.30    4.20
  -6   7   4   32.40    4.10
  -6   7   4   27.40    4.10
   5  -7  -4   46.90    4.60
   5  -7  -4   39.20    5.40
   5  -7  -4   49.70    5.00
  -5   7   4   39.60    3.90
  -5   7   4   48.70    4.50
   4  -7  -4   10.60    3.20
   4  -7  -4    6.30    3.60
   4  -7  -4    8.20    3.30
  -4   7   4    8.70    2.50
  -4   7   4    3.00    2.40
   3  -7  -4    7.10    3.50
   3  -7  -4   -1.00    2.70
   3  -7  -4    3.10    2.50
  -3   7   4    4.60    2.00
  -3   7   4    1.00    2.20
   2  -7  -4  554.14   14.50
   2  -7  -4  596.04   14.60
   2  -7  -4  581.74   16.30
  -2   7   4  550.14   14.20
  -2   7   4  568.34   13.80
   1  -7  -4   42.20    4.40
   1  -7  -4   43.90    3.50
  -1   7   4   54.59    3.50
  -1   7   4   45.80    3.00
   0  -7  -4   36.60    4.10
   0  -7  -4   35.10    2.40
   0  -7  -4   26.20    2.80
   0   7   4   28.30    2.60
   0   7   4   34.70    2.40
  -1  -7  -4  643.04   15.10
  -1  -7  -4  632.64   17.20
  -1  -7  -4  656.13   14.30
   1   7   4  628.94   16.30
   1   7   4  639.44   15.10
  -2  -7  -4   96.79    4.20
  -2  -7  -4  107.89    3.60
   2   7   4  105.99    4.30
   2   7   4   99.19    5.30
  -3  -7  -4    5.10    1.70
  -3  -7  -4    2.00    1.50
   3   7   4    2.90    1.70
   3   7   4    1.80    2.40
  -4  -7  -4  409.76   10.10
  -4  -7  -4  418.36   10.80
   4   7   4  412.46   10.10
   4   7   4  406.26   12.30
  -5  -7  -4    2.00    2.20
  -5  -7  -4    6.50    1.80
   5   7   4    4.60    1.50
   5   7   4    1.20    2.90
  -6  -7  -4    3.30    2.50
   6   7   4    5.10    3.50
  -7  -7  -4  267.87    9.90
   7   7   4  265.07   11.20
  -8  -7  -4   61.59    5.50
   8   7   4   68.59    6.80
  -9  -7  -4  114.09    8.10
   9   7   4  108.89    8.50
 -10  -7  -4  304.87   12.90
  10   7   4  307.77   14.50
  11   7   4   12.40    6.40
  10  -8  -4    5.00    6.30
  10  -8  -4    1.50    7.90
  10  -8  -4    6.40    6.50
 -10   8   4   13.20    5.90
 -10   8   4   -0.40    5.20
 -10   8   4    3.70    6.40
   9  -8  -4   68.89    7.50
   9  -8  -4   79.59    8.50
   9  -8  -4   58.19    9.10
  -9   8   4   65.79    7.30
  -9   8   4   66.39    6.80
   8  -8  -4  113.99    8.90
   8  -8  -4  121.69    8.80
   8  -8  -4  131.69   10.90
  -8   8   4  115.79    8.90
  -8   8   4  139.19    8.50
   7  -8  -4   60.89    7.70
   7  -8  -4   90.19    7.10
   7  -8  -4   81.29    6.80
  -7   8   4   82.39    6.80
  -7   8   4   65.79    6.00
   6  -8  -4   -4.60    3.70
   6  -8  -4    2.40    3.80
   6  -8  -4   -4.00    4.40
  -6   8   4   -1.40    3.10
  -6   8   4   -1.60    3.10
   5  -8  -4  423.46   13.30
   5  -8  -4  428.36   13.70
   5  -8  -4  419.16   15.10
  -5   8   4  436.16   13.00
  -5   8   4  417.46   12.80
   4  -8  -4  145.69    7.60
   4  -8  -4  136.59    7.20
   4  -8  -4  132.19    8.90
  -4   8   4  126.69    6.50
  -4   8   4  141.29    6.40
   3  -8  -4  108.99    7.60
   3  -8  -4  124.19    6.60
   3  -8  -4  119.99    6.30
  -3   8   4  125.39    6.00
  -3   8   4  115.79    5.50
   2  -8  -4  384.56   11.40
   2  -8  -4  400.36   13.20
  -2   8   4  385.46   11.00
  -2   8   4  384.06   10.50
   1  -8  -4    0.10    2.40
   1  -8  -4   -0.70    3.20
  -1   8   4    0.70    1.50
  -1   8   4    2.80    2.00
   0  -8  -4   12.80    3.60
   0  -8  -4   10.30    1.90
   0  -8  -4   10.70    2.60
   0   8   4    8.30    2.10
   0   8   4    9.10    1.70
  -1  -8  -4  837.62   19.70
  -1  -8  -4  867.81   22.20
  -1  -8  -4  870.01   18.90
   1   8   4  849.41   19.70
   1   8   4  848.82   21.20
  -2  -8  -4   53.49    3.60
  -2  -8  -4   49.80    3.10
   2   8   4   44.80    4.20
   2   8   4   58.59    3.70
  -3  -8  -4   45.20    3.30
  -3  -8  -4   49.20    3.30
   3   8   4   44.20    3.10
   3   8   4   42.40    4.20
  -4  -8  -4  411.46   10.40
  -4  -8  -4  435.66   11.20
   4   8   4  422.96   10.60
   4   8   4  441.96   13.20
  -5  -8  -4   39.70    3.70
   5   8   4   39.50    4.70
   5   8   4   42.60    2.90
  -6  -8  -4   34.50    4.00
   6   8   4   46.60    5.30
   7   8   4  317.77   12.60
  -8  -8  -4   -0.30    3.60
   8   8   4   -4.40    4.20
   9   8   4   18.90    5.60
  10   8   4  200.18   12.80
  11   8   4    6.70    6.20
   9  -9  -4   48.60    7.70
   9  -9  -4   54.99    8.20
   9  -9  -4   49.50    9.10
  -9   9   4   57.79    7.60
  -9   9   4   57.99    6.90
   8  -9  -4  315.97   14.10
   8  -9  -4  323.17   16.60
   8  -9  -4  310.27   13.50
  -8   9   4  291.97   12.80
  -8   9   4  307.47   12.80
   7  -9  -4    3.50    5.70
   7  -9  -4    0.30    5.00
   7  -9  -4   16.90    5.60
  -7   9   4    9.90    4.20
  -7   9   4   12.10    4.40
   6  -9  -4    4.20    4.50
   6  -9  -4   11.70    5.80
   6  -9  -4    8.70    4.90
  -6   9   4    2.60    3.70
  -6   9   4   12.30    4.00
   5  -9  -4  506.65   17.80
   5  -9  -4  526.35   16.20
   5  -9  -4  530.25   15.80
  -5   9   4  528.95   15.30
  -5   9   4  519.65   15.20
   4  -9  -4  226.58    9.40
   4  -9  -4  206.78   10.90
   4  -9  -4  223.58    9.70
  -4   9   4  205.58    8.50
  -4   9   4  229.68    8.40
   3  -9  -4    3.20    3.60
   3  -9  -4    6.80    4.20
   3  -9  -4    4.30    3.30
  -3   9   4    6.90    2.50
  -3   9   4   10.70    3.10
   2  -9  -4  813.22   22.50
   2  -9  -4  833.32   20.40
  -2   9   4  800.52   19.40
  -2   9   4  827.42   20.10
   1  -9  -4    7.50    3.90
   1  -9  -4    4.30    3.00
  -1   9   4    5.20    2.60
  -1   9   4    7.20    2.10
   0  -9  -4   13.90    2.30
   0  -9  -4   17.80    3.10
   0  -9  -4   17.90    4.30
   0   9   4   15.10    2.10
   0   9   4   15.00    2.70
  -1  -9  -4  484.05   11.90
  -1  -9  -4  477.65   15.30
  -1  -9  -4  487.45   12.80
   1   9   4  510.65   14.50
   1   9   4  489.85   12.70
  -2  -9  -4    1.30    1.80
  -2  -9  -4    2.80    2.30
   2   9   4    1.90    2.90
   2   9   4    3.10    2.20
  -3  -9  -4    4.70    2.20
  -3  -9  -4    5.70    2.00
   3   9   4    3.70    3.20
   3   9   4    9.90    2.40
  -4  -9  -4  182.78    6.40
  -4  -9  -4  164.18    7.50
   4   9   4  169.88    6.00
   4   9   4  174.98    8.30
  -5  -9  -4    2.50    2.60
   5   9   4    3.30    3.60
   6   9   4    9.70    4.20
   7   9   4  575.14   18.10
   8   9   4   43.40    6.30
   9   9   4    1.30    5.20
  10   9   4  118.79   10.10
   9 -10  -4    7.10    8.10
  -9  10   4   -2.30    5.50
   8 -10  -4  195.48   12.50
   8 -10  -4  189.68   14.70
   8 -10  -4  188.08   11.80
  -8  10   4  196.98   10.90
  -8  10   4  187.68   11.40
   7 -10  -4    7.00    6.60
   7 -10  -4    3.20    6.10
   7 -10  -4    6.30    5.40
  -7  10   4    7.70    4.50
  -7  10   4    5.50    4.40
   6 -10  -4    7.30    5.40
   6 -10  -4    3.30    4.80
   6 -10  -4   10.00    6.20
  -6  10   4    3.20    3.70
  -6  10   4    3.40    4.00
   5 -10  -4  369.96   13.70
   5 -10  -4  393.86   16.50
   5 -10  -4  419.36   14.60
  -5  10   4  431.06   13.40
  -5  10   4  403.66   13.50
   4 -10  -4   23.80    5.10
   4 -10  -4   20.10    5.70
   4 -10  -4   18.30    4.60
  -4  10   4   25.50    4.20
  -4  10   4   20.70    3.80
   3 -10  -4   16.20    4.50
   3 -10  -4    4.90    4.90
  -3  10   4   12.30    3.00
  -3  10   4    9.20    3.40
   2 -10  -4  968.10   23.60
   2 -10  -4  942.71   25.70
  -2  10   4  930.91   23.00
  -2  10   4  953.70   22.50
   1 -10  -4   15.30    4.90
   1 -10  -4   12.80    3.60
  -1  10   4   18.10    2.60
  -1  10   4   15.30    3.20
   0 -10  -4   57.59    6.30
   0 -10  -4   63.39    4.30
   0 -10  -4   65.29    4.90
   0  10   4   64.59    5.60
   0  10   4   60.49    3.90
   0  10   4   57.19    4.30
  -1 -10  -4  436.96   11.10
  -1 -10  -4  426.36   12.00
   1  10   4  424.56   11.90
   1  10   4  424.46   13.50
  -2 -10  -4   32.30    2.90
  -2 -10  -4   34.50    3.50
   2  10   4   33.30    3.40
   2  10   4   36.70    4.70
  -3 -10  -4  120.59    5.60
   3  10   4  117.99    7.60
   3  10   4  130.79    5.60
   4  10   4  202.68    9.50
   5  10   4   44.90    5.70
   6  10   4   20.20    4.70
   7  10   4  152.08    9.80
   8  10   4    3.80    5.30
   9  10   4  111.99    9.70
  10  10   4  124.29   10.60
   8 -11  -4  118.79   12.20
   8 -11  -4  150.88   11.50
  -8  11   4  131.49    9.40
  -8  11   4  132.99    9.70
   7 -11  -4   13.20    6.40
   7 -11  -4   12.40    6.70
   7 -11  -4    6.30    7.20
  -7  11   4    6.90    4.90
  -7  11   4    1.70    4.80
   6 -11  -4    6.40    6.90
   6 -11  -4    9.50    5.60
   6 -11  -4   11.20    6.00
  -6  11   4   12.70    4.60
  -6  11   4    4.40    4.30
   5 -11  -4  243.28   11.70
   5 -11  -4  208.38   10.90
   5 -11  -4  219.68   13.80
  -5  11   4  214.58   10.00
  -5  11   4  211.28    9.80
   4 -11  -4   16.90    5.90
   4 -11  -4   17.80    5.20
  -4  11   4   20.50    4.00
  -4  11   4   22.80    4.40
   3 -11  -4   -3.80    4.90
   3 -11  -4    2.00    4.40
  -3  11   4   -0.50    2.70
  -3  11   4   -0.20    3.50
   2 -11  -4   53.29    6.70
   2 -11  -4   52.59    5.70
  -2  11   4   65.29    5.00
  -2  11   4   62.99    5.20
   1 -11  -4   13.50    5.30
   1 -11  -4   20.10    4.30
  -1  11   4   19.30    3.70
  -1  11   4   12.30    2.70
   0 -11  -4  476.25   13.70
   0 -11  -4  447.86   16.30
   0  11   4  458.85   13.10
   0  11   4  466.05   12.30
   0  11   4  469.65   14.80
  -1 -11  -4   80.89    6.00
   1  11   4   82.79    4.50
   1  11   4   80.89    5.40
   1  11   4   83.29    6.60
  -2 -11  -4   93.89    6.00
   2  11   4  100.09    5.70
   2  11   4   95.89    7.50
   3  11   4  137.49    8.30
   4  11   4  434.26   15.00
   5  11   4   32.10    5.30
   6  11   4   21.10    5.30
   7  11   4  159.88   11.00
   8  11   4   44.40    7.20
   9  11   4   57.29    8.20
   7 -12  -4    0.30    7.60
   7 -12  -4    3.60    7.20
  -7  12   4    0.60    5.20
  -7  12   4    0.80    4.90
   6 -12  -4    3.30    7.40
   6 -12  -4   17.30    6.70
  -6  12   4    6.30    4.60
  -6  12   4   13.20    5.20
   5 -12  -4  152.68   10.90
   5 -12  -4  139.59   11.30
  -5  12   4  141.89    8.40
  -5  12   4  133.99    9.00
   4 -12  -4   -8.20    5.70
   4 -12  -4    1.50    5.20
  -4  12   4    3.20    4.10
  -4  12   4   -4.10    3.40
   3 -12  -4    6.00    6.10
   3 -12  -4    5.70    5.20
  -3  12   4    0.10    3.90
  -3  12   4    6.00    3.30
   2 -12  -4  109.79    9.50
   2 -12  -4  125.09    8.50
  -2  12   4  121.19    7.60
  -2  12   4  117.69    6.40
   1 -12  -4   -2.40    3.90
   1 -12  -4   -8.40    4.90
  -1  12   4    0.10    3.30
  -1  12   4   -1.30    3.80
   0 -12  -4    4.10    3.90
   0 -12  -4    0.30    5.30
   0  12   4    6.90    4.20
   0  12   4    3.00    3.40
  -1 -12  -4   70.49    5.50
   1  12   4   65.99    5.10
   1  12   4   69.79    6.60
   2  12   4    1.30    5.00
   2  12   4    6.60    4.00
   3  12   4  112.29    8.90
   4  12   4  161.38    9.70
   5  12   4   51.39    6.60
   6  12   4  150.18   10.30
   7  12   4   42.00    7.10
   8  12   4   12.00    6.40
   6 -13  -4   56.29    8.50
   6 -13  -4   46.50    9.50
  -6  13   4   79.79    7.90
   5 -13  -4  167.98   13.60
   5 -13  -4  189.88   12.40
  -5  13   4  173.28   10.30
   4 -13  -4   63.09    7.60
   4 -13  -4   69.49    9.30
  -4  13   4   70.19    6.90
   3 -13  -4   15.70    5.80
   3 -13  -4   18.80    7.10
  -3  13   4   19.70    4.80
   2 -13  -4  295.87   12.70
   2 -13  -4  286.27   15.30
  -2  13   4  295.97   11.60
   1 -13  -4    6.20    4.70
   1 -13  -4   11.50    6.50
  -1  13   4    7.90    4.80
  -1  13   4   15.90    4.10
   0 -13  -4    4.40    4.50
   0  13   4    8.10    3.90
   0  13   4    6.20    4.50
   1  13   4  130.89    7.90
   1  13   4  124.09    9.10
   2  13   4   48.30    6.20
   3  13   4  189.18   10.90
   4  13   4  127.49    9.90
   5  13   4   44.20    6.70
   6  13   4  143.39   11.30
   7  13   4  193.28   13.00
   4 -14  -4   28.30    8.60
   4 -14  -4   22.20    7.20
  -4  14   4   27.80    5.80
   3 -14  -4   86.29   10.40
   3 -14  -4   87.89    8.50
  -3  14   4   82.09    7.40
   2 -14  -4   31.00    8.30
   2 -14  -4   33.30    6.60
  -2  14   4   43.70    5.90
  -2  14   4   36.80    6.60
   1 -14  -4   73.29    9.40
   1 -14  -4   67.29    7.10
  -1  14   4   74.29    6.60
  -1  14   4   80.39    7.80
   0  14   4  174.08   10.90
   0  14   4  169.98    9.70
   1  14   4  163.18   10.20
   2  14   4   67.29    7.40
   3  14   4  153.18   10.40
   4  14   4   48.10    7.10
   5  14   4   59.19    7.80
   6  14   4  176.28   12.70
   2 -15  -4   49.10    9.40
   2 -15  -4   60.09    7.70
  -2  15   4   44.90    6.40
  -2  15   4   55.39    7.70
  -1  15   4   62.19    7.90
   0  15   4   44.00    7.00
   1  15   4   71.69    7.90
   2  15   4   10.70    5.80
   3  15   4  101.39    9.40
   4  15   4   13.40    6.40
  -3 -14   5  197.98   12.60
  -2 -14   5   69.29    7.40
  -1 -14   5    3.00    5.40
   0 -14   5   92.19    8.10
   1 -14   5   25.90    6.30
  -2  14  -5   -1.50    4.80
   2 -14   5   -2.40    5.30
  -3  14  -5  145.09   10.10
  -3  14  -5  130.79    9.80
  -3  14  -5  121.49   11.70
  -5 -13   5   -8.90    5.20
  -4 -13   5    7.80    5.40
  -3 -13   5  202.68   10.80
  -2 -13   5   -1.10    4.50
  -1 -13   5    4.00    4.60
   0 -13   5  305.37   12.90
   1 -13   5   20.90    5.50
  -2  13  -5   -1.10    4.30
  -2  13  -5    4.10    4.30
   2 -13   5   -5.00    4.80
  -3  13  -5   52.49    6.60
  -3  13  -5   48.00    6.10
   3 -13   5   34.60    5.90
   3 -13   5   38.00    6.60
  -4  13  -5    1.70    4.90
  -4  13  -5    1.40    5.10
   4 -13   5    5.90    5.20
  -5  13  -5    1.50    5.40
  -5  13  -5    1.20    5.50
   5 -13   5    1.00    5.40
   7  12  -5   29.00    6.40
  -7 -12   5   23.60    6.80
   6  12  -5  152.78   10.10
  -6 -12   5  155.58   11.40
   5  12  -5   10.30    4.40
  -5 -12   5    7.00    5.30
   4  12  -5    0.70    3.80
  -4 -12   5   -2.10    4.80
   3  12  -5  114.29    7.60
  -3 -12   5  130.39    9.30
   2  12  -5   14.30    3.80
  -2 -12   5   13.80    4.90
  -1 -12   5    8.10    4.70
   0 -12   5  253.07   10.90
  -1  12  -5    5.70    3.60
   1 -12   5    3.40    4.20
  -2  12  -5   72.39    6.20
  -2  12  -5   74.59    6.80
   2 -12   5   77.69    6.10
   2 -12   5   59.79    6.50
  -3  12  -5  281.47   11.30
  -3  12  -5  286.77   12.00
   3 -12   5  292.97   11.50
   3 -12   5  278.47   12.50
  -4  12  -5   48.30    6.20
  -4  12  -5   49.50    6.30
   4 -12   5   59.59    6.40
  -5  12  -5    4.70    4.80
  -5  12  -5   10.50    5.30
   5 -12   5    8.50    5.60
  -6  12  -5  153.08   10.80
  -6  12  -5  157.88   10.60
   6 -12   5  164.58   10.80
   8  11  -5   87.69    8.30
  -8 -11   5   79.29    8.80
   7  11  -5   27.00    5.80
  -7 -11   5    2.20    5.60
   6  11  -5  181.78   10.00
  -6 -11   5  157.88   10.40
   5  11  -5   11.20    4.30
  -5 -11   5   14.60    5.20
   4  11  -5   15.90    4.10
  -4 -11   5    3.90    4.50
   3  11  -5  519.05   15.00
  -3 -11   5  477.45   15.80
   2  11  -5   26.40    4.00
  -2 -11   5   19.70    4.80
   1  11  -5    7.90    3.20
  -1 -11   5   11.00    4.30
   0  11  -5  467.45   13.10
   0  11  -5  476.15   13.60
   0 -11   5  455.95   14.60
  -1  11  -5   30.90    3.90
  -1  11  -5   32.50    4.30
   1 -11   5   37.40    5.20
   1 -11   5   37.30    4.30
  -2  11  -5    5.90    3.60
  -2  11  -5    2.80    3.20
   2 -11   5    3.40    3.60
   2 -11   5    8.10    4.20
  -3  11  -5  198.78    9.20
  -3  11  -5  185.08    9.60
   3 -11   5  194.68   10.00
   3 -11   5  200.98    8.90
  -4  11  -5    8.40    4.30
  -4  11  -5    6.90    4.30
   4 -11   5    9.00    4.30
  -5  11  -5  210.78   10.90
  -5  11  -5  233.98   10.90
   5 -11   5  210.48   10.60
  -6  11  -5  133.59    9.80
  -6  11  -5  133.29    9.60
   6 -11   5  141.39    9.70
  -7  11  -5   51.69    6.80
  -7  11  -5   50.99    7.20
   7 -11   5   31.70    6.80
   9  10  -5  265.57   13.60
  -9 -10   5  260.37   14.80
   8  10  -5   42.40    6.30
  -8 -10   5   25.60    6.50
   7  10  -5   10.90    4.80
  -7 -10   5    7.60    5.40
   6  10  -5   75.49    6.70
  -6 -10   5   78.99    7.60
   5  10  -5   93.99    7.40
  -5 -10   5   92.89    7.50
   4  10  -5   96.89    6.60
  -4 -10   5   83.09    7.00
   3  10  -5  644.24   17.40
  -3 -10   5  640.84   18.40
   2  10  -5  314.27   10.30
  -2 -10   5  323.37   11.60
   1  10  -5    8.20    2.90
   1  10  -5    9.20    4.10
  -1 -10   5    9.80    3.80
   0  10  -5  660.03   17.10
   0  10  -5  677.83   16.80
   0 -10   5  683.33   18.50
  -1  10  -5   78.59    5.20
  -1  10  -5   76.99    5.60
   1 -10   5   79.69    5.40
   1 -10   5   87.19    6.60
  -2  10  -5    6.20    2.80
  -2  10  -5   10.50    3.30
   2 -10   5    8.80    3.60
   2 -10   5    9.20    3.30
   2 -10   5    2.90    3.50
  -3  10  -5  100.09    7.20
  -3  10  -5   99.89    7.20
   3 -10   5  104.99    6.90
   3 -10   5  104.19    7.30
   3 -10   5  104.79    8.00
  -4  10  -5   17.30    4.50
  -4  10  -5   21.90    4.50
   4 -10   5   22.40    4.50
   4 -10   5   14.90    4.50
  -5  10  -5  147.19    8.90
  -5  10  -5  161.08    9.20
   5 -10   5  140.49    9.00
  -6  10  -5  143.99    9.60
  -6  10  -5  154.78    9.60
   6 -10   5  146.09    9.90
  -7  10  -5   21.20    5.50
  -7  10  -5   12.30    5.00
   7 -10   5   15.60    5.70
  -8  10  -5  111.59    9.60
  -8  10  -5  125.39    9.60
   8 -10   5   99.09    8.80
   9   9  -5  122.89    9.30
  -9  -9   5  127.89   10.20
   8   9  -5   30.90    5.90
  -8  -9   5   33.30    6.90
   7   9  -5   10.30    4.50
  -7  -9   5   -0.80    4.80
   6   9  -5  244.68   10.60
  -6  -9   5  254.17   11.60
   5   9  -5   43.00    5.00
  -5  -9   5   41.80    5.50
   4   9  -5  257.17    9.50
  -4  -9   5  246.78   10.80
   3   9  -5  123.49    6.50
  -3  -9   5  128.39    7.50
   2   9  -5   72.19    4.80
  -2  -9   5   68.39    5.60
   1   9  -5   20.20    2.60
   1   9  -5   26.30    3.20
  -1  -9   5   23.70    4.00
  -1  -9   5   25.80    2.80
   0   9  -5  252.47    8.10
   0   9  -5  258.57    8.20
   0  -9   5  250.87    9.50
  -1   9  -5   53.59    4.20
  -1   9  -5   62.09    4.40
   1  -9   5   62.49    5.20
   1  -9   5   69.09    4.70
  -2   9  -5  340.17   10.70
  -2   9  -5  350.16   10.10
   2  -9   5  346.27   11.10
   2  -9   5  331.77   10.30
   2  -9   5  322.37   11.20
  -3   9  -5  202.98    8.90
  -3   9  -5  198.18    8.60
   3  -9   5  203.58    8.00
   3  -9   5  195.58    8.80
   3  -9   5  221.48    8.70
  -4   9  -5  267.87   10.50
  -4   9  -5  258.17   10.10
   4  -9   5  280.27   10.00
   4  -9   5  246.98   10.30
  -5   9  -5  358.16   12.50
  -5   9  -5  339.87   12.40
   5  -9   5  335.77   11.80
   5  -9   5  330.57   12.30
  -6   9  -5   37.30    5.60
  -6   9  -5   43.40    5.80
   6  -9   5   49.70    6.10
   6  -9   5   43.00    5.60
  -7   9  -5   32.20    5.70
  -7   9  -5   31.30    6.10
   7  -9   5   26.40    5.50
  -8   9  -5  194.08   11.20
  -8   9  -5  184.18   11.00
   8  -9   5  175.28   10.90
  -9   9  -5   15.50    6.00
  -9   9  -5    0.00    6.00
   9  -9   5    5.00    6.00
  10   8  -5  122.19    9.90
 -10  -8   5  111.99   10.30
   9   8  -5   95.29    8.40
  -9  -8   5  114.39    9.60
   8   8  -5   19.50    5.10
  -8  -8   5   17.10    5.90
   7   8  -5   97.19    7.90
  -7  -8   5   90.89    7.70
   6   8  -5   48.70    5.30
  -6  -8   5   37.50    5.60
   5   8  -5  168.38    7.90
  -5  -8   5  154.68    8.80
   4   8  -5  294.57   10.00
  -4  -8   5  299.67   11.10
   3   8  -5  110.09    5.60
  -3  -8   5  105.79    6.80
   2   8  -5   34.80    2.70
   2   8  -5   41.00    3.50
  -2  -8   5   37.40    4.30
  -2  -8   5   39.80    2.90
   1   8  -5  359.06    9.90
   1   8  -5  344.57    9.20
  -1  -8   5  344.87   11.10
  -1  -8   5  345.27    9.00
   0   8  -5  283.37    8.30
   0   8  -5  276.17    8.30
   0  -8   5  281.37    9.70
  -1   8  -5   87.19    4.90
  -1   8  -5   78.19    4.30
   1  -8   5   80.89    5.60
   1  -8   5   80.59    4.50
  -2   8  -5  567.34   14.90
   2  -8   5  584.64   15.00
   2  -8   5  542.15   15.30
   2  -8   5  541.45   14.30
  -3   8  -5   55.39    4.80
  -3   8  -5   53.99    4.90
   3  -8   5   47.90    4.20
   3  -8   5   44.70    4.50
   3  -8   5   59.39    4.70
  -4   8  -5   82.89    6.00
  -4   8  -5   66.29    5.40
   4  -8   5   64.39    5.10
   4  -8   5   76.59    5.80
  -5   8  -5  833.32   22.40
  -5   8  -5  874.51   22.30
   5  -8   5  835.02   21.70
   5  -8   5  872.81   22.20
  -6   8  -5   25.10    4.80
  -6   8  -5   30.70    5.10
   6  -8   5   18.60    4.60
   6  -8   5   23.90    4.60
  -7   8  -5   41.60    5.60
  -7   8  -5   50.09    6.20
   7  -8   5   39.80    5.60
   7  -8   5   49.30    6.00
  -8   8  -5  249.48   11.90
  -8   8  -5  222.68   11.00
   8  -8   5  253.87   12.20
   8  -8   5  244.88   11.50
  -9   8  -5   16.40    5.40
  -9   8  -5   16.30    5.70
   9  -8   5   26.50    6.20
 -10   8  -5   69.89    8.20
 -10   8  -5   92.69    9.10
  10  -8   5   86.79    8.70
  10   7  -5   29.00    6.80
 -10  -7   5   32.80    7.20
   9   7  -5  174.08   10.80
  -9  -7   5  187.98   12.20
   8   7  -5   -0.40    4.10
  -8  -7   5   -2.80    4.50
   7   7  -5  116.89    7.60
  -7  -7   5   99.79    7.90
   6   7  -5  163.88    8.10
  -6  -7   5  152.88    8.90
   5   7  -5  168.38    7.60
  -5  -7   5  189.38    8.90
   4   7  -5  282.27    9.40
  -4  -7   5  274.57   10.60
   3   7  -5   73.89    4.60
  -3  -7   5   78.69    5.90
   2   7  -5    6.40    1.40
   2   7  -5    4.80    2.00
  -2  -7   5    7.10    1.40
  -2  -7   5    5.80    2.80
   1   7  -5  724.93   16.90
   1   7  -5  702.13   16.30
  -1  -7   5  741.83   18.40
  -1  -7   5  702.43   16.10
   0   7  -5   15.60    2.20
   0   7  -5   18.60    2.20
   0  -7   5   26.50    3.50
   0  -7   5   18.60    2.10
  -1   7  -5  145.89    5.60
  -1   7  -5  133.09    4.90
   1  -7   5  138.79    5.30
   1  -7   5  132.89    5.70
   1  -7   5  128.79    5.90
  -2   7  -5  496.35   13.20
   2  -7   5  505.15   13.20
   2  -7   5  506.55   13.00
   2  -7   5  501.15   13.80
  -3   7  -5  141.49    6.50
   3  -7   5  144.39    6.10
   3  -7   5  154.48    6.50
   3  -7   5  140.39    6.80
  -4   7  -5    7.00    3.30
  -4   7  -5    9.90    3.20
   4  -7   5   13.00    3.10
   4  -7   5   10.70    3.20
  -5   7  -5  122.39    7.10
  -5   7  -5  124.39    7.10
   5  -7   5  133.69    7.00
   5  -7   5  111.09    6.70
  -6   7  -5   30.20    4.80
  -6   7  -5   28.70    4.60
   6  -7   5   29.10    4.50
   6  -7   5   27.00    4.50
  -7   7  -5   57.29    6.10
  -7   7  -5   55.49    6.10
   7  -7   5   48.70    5.70
   7  -7   5   46.80    5.40
  -8   7  -5  225.78   11.10
  -8   7  -5  244.68   11.40
   8  -7   5  235.88   11.60
   8  -7   5  232.08   10.70
  -9   7  -5   55.19    7.00
  -9   7  -5   46.60    6.20
   9  -7   5   41.50    6.40
   9  -7   5   53.19    7.10
 -10   7  -5   -7.80    5.40
 -10   7  -5   -1.90    5.40
  10  -7   5    9.20    6.10
  10  -7   5   -1.60    5.50
  11   6  -5   26.10    7.10
 -11  -6   5   37.90    8.00
  10   6  -5   91.89    8.60
 -10  -6   5   92.09    9.00
   9   6  -5  159.38    9.90
  -9  -6   5  160.28   10.90
   8   6  -5   80.39    6.80
  -8  -6   5   77.39    7.40
   7   6  -5   62.49    5.70
  -7  -6   5   46.00    5.70
   6   6  -5   84.19    6.30
  -6  -6   5   76.19    6.30
   5   6  -5   30.50    3.80
  -5  -6   5   33.60    4.60
   4   6  -5  741.73   18.10
  -4  -6   5  704.23   19.10
   3   6  -5   25.00    2.80
  -3  -6   5   20.80    3.30
   2   6  -5    3.50    1.70
   2   6  -5    2.00    1.10
  -2  -6   5    3.90    1.10
  -2  -6   5   -0.30    2.40
   1   6  -5  921.61   21.00
   1   6  -5  935.51   20.50
  -1  -6   5  934.41   22.40
  -1  -6   5  956.70   20.40
   0   6  -5  480.35   11.60
   0   6  -5  477.15   11.80
   0  -6   5  487.55   13.00
   0  -6   5  499.65   11.60
  -1   6  -5    3.90    1.90
  -1   6  -5   15.60    1.80
   1  -6   5   14.70    2.20
   1  -6   5   13.90    2.70
   1  -6   5    7.50    1.90
  -2   6  -5   19.10    2.60
   2  -6   5   14.20    2.70
   2  -6   5   14.10    2.30
   2  -6   5   16.50    2.40
  -3   6  -5  224.38    7.70
   3  -6   5  199.08    7.20
   3  -6   5  222.98    7.90
   3  -6   5  218.98    7.30
  -4   6  -5   39.20    3.70
  -4   6  -5   42.70    4.10
   4  -6   5   39.00    3.70
   4  -6   5   39.40    4.00
  -5   6  -5  284.67    9.70
  -5   6  -5  282.77   10.00
   5  -6   5  275.17    9.50
   5  -6   5  301.87   10.00
  -6   6  -5    9.00    3.60
  -6   6  -5    8.80    3.70
   6  -6   5    7.70    3.40
   6  -6   5   18.50    3.80
  -7   6  -5   78.39    6.70
  -7   6  -5   70.59    6.00
   7  -6   5   69.19    6.10
   7  -6   5   62.19    5.60
  -8   6  -5  259.67   11.30
  -8   6  -5  254.17   11.20
   8  -6   5  241.58   11.10
   8  -6   5  254.67   10.70
  -9   6  -5    1.60    4.50
  -9   6  -5    3.70    4.80
   9  -6   5   11.50    4.60
   9  -6   5   11.40    5.10
 -10   6  -5   27.60    6.30
 -10   6  -5   26.30    6.30
  10  -6   5   28.00    6.10
  10  -6   5   22.90    6.30
 -11   6  -5   96.69    9.30
 -11   6  -5   85.99    8.80
  11  -6   5   98.59    8.80
  11  -6   5   95.89    9.90
  11   5  -5   32.30    7.10
 -11  -5   5   36.50    7.70
  10   5  -5  170.48   11.50
 -10  -5   5  158.88   11.50
   9   5  -5   47.40    6.20
  -9  -5   5   52.09    7.00
   8   5  -5    6.20    4.20
  -8  -5   5   13.90    4.80
   7   5  -5   72.39    5.80
  -7  -5   5   54.69    5.90
   6   5  -5   68.09    5.50
  -6  -5   5   56.09    5.40
   5   5  -5    4.20    2.50
  -5  -5   5   10.40    3.30
   4   5  -5  155.98    6.30
  -4  -5   5  174.48    7.50
   3   5  -5   33.00    2.90
  -3  -5   5   33.00    3.80
   2   5  -5  101.09    3.20
   2   5  -5  101.99    4.10
  -2  -5   5  104.39    3.00
  -2  -5   5  102.79    5.10
   1   5  -5 3659.93   76.19
   1   5  -5 3596.24   75.79
  -1  -5   5 3779.92   75.69
  -1  -5   5 3702.93   77.69
   0   5  -5  896.71   19.80
   0   5  -5  900.51   20.10
   0  -5   5  926.41   19.90
   0  -5   5  902.31   21.20
  -1   5  -5   39.50    3.00
  -1   5  -5   32.50    2.20
   1  -5   5   37.50    3.20
   1  -5   5   44.00    2.90
   1  -5   5   41.40    2.70
  -2   5  -5  297.37    8.40
   2  -5   5  286.47    8.70
   2  -5   5  288.27    8.10
   2  -5   5  294.37    8.00
  -3   5  -5   70.89    4.30
   3  -5   5   59.99    3.90
   3  -5   5   69.89    4.50
   3  -5   5   69.79    3.90
  -4   5  -5    2.40    2.30
  -4   5  -5    3.10    2.30
   4  -5   5   -0.70    2.10
   4  -5   5    0.90    0.60
   4  -5   5    0.60    2.10
  -5   5  -5  957.90   23.40
  -5   5  -5  967.00   23.60
   5  -5   5  956.10   23.10
   5  -5   5 1016.50   23.50
  -6   5  -5    3.80    3.00
  -6   5  -5    3.40    2.90
   6  -5   5    0.10    2.70
   6  -5   5    6.70    2.90
  -7   5  -5   42.20    4.90
  -7   5  -5   34.20    4.90
   7  -5   5   42.00    4.80
   7  -5   5   40.30    4.70
  -8   5  -5  203.78    9.70
  -8   5  -5  194.38    9.60
   8  -5   5  207.18    9.30
   8  -5   5  191.28    9.70
  -9   5  -5    4.80    4.50
  -9   5  -5    9.30    4.30
   9  -5   5    8.00    4.70
   9  -5   5    4.30    4.40
 -10   5  -5   16.50    5.60
 -10   5  -5   15.70    5.20
  10  -5   5   10.70    5.10
  10  -5   5   17.00    6.00
 -11   5  -5  147.89   11.00
 -11   5  -5  191.38   12.00
  11  -5   5  160.68   10.30
  11  -5   5  166.48   12.50
  11   4  -5    5.30    6.00
 -11  -4   5    0.60    5.90
  10   4  -5  107.29    8.70
 -10  -4   5   82.29    8.40
   9   4  -5    7.50    4.80
  -9  -4   5    3.60    4.60
   8   4  -5   77.79    6.50
  -8  -4   5   86.39    7.40
   7   4  -5  152.88    7.90
  -7  -4   5  145.59    8.50
   6   4  -5  323.27   10.70
  -6  -4   5  329.67   11.50
   5   4  -5    7.60    2.50
  -5  -4   5    6.40    2.90
   4   4  -5  280.67    8.70
  -4  -4   5  293.07    9.60
   3   4  -5  199.48    6.40
  -3  -4   5  199.68    7.40
   2   4  -5   79.79    2.60
   2   4  -5   72.39    3.30
  -2  -4   5   79.09    2.40
  -2  -4   5   72.49    4.20
   1   4  -5 5067.89  103.89
   1   4  -5 4901.41  103.69
  -1  -4   5 4998.00  105.29
  -1  -4   5 5312.17  103.59
   0   4  -5    2.60    1.10
   0   4  -5    3.00    0.90
   0  -4   5    3.00    1.10
   0  -4   5    6.60    1.90
  -1   4  -5    9.50    1.60
   1  -4   5   12.70    1.60
   1  -4   5   16.80    1.60
   1  -4   5   12.40    2.10
  -2   4  -5 1395.26   31.10
   2  -4   5 1441.06   30.50
   2  -4   5 1436.66   31.40
   2  -4   5 1446.66   31.00
  -3   4  -5   45.00    3.30
   3  -4   5   57.59    3.20
   3  -4   5   50.69    3.50
   3  -4   5   48.30    3.30
  -4   4  -5   88.59    4.80
  -4   4  -5   81.89    4.50
   4  -4   5   88.89    4.60
  -5   4  -5  233.68    8.40
  -5   4  -5  241.48    8.40
   5  -4   5  241.28    8.10
  -6   4  -5   30.00    3.60
  -6   4  -5   36.40    4.20
   6  -4   5   37.50    3.90
   6  -4   5   40.00    4.00
  -7   4  -5    8.50    3.70
  -7   4  -5    6.90    3.30
   7  -4   5    7.30    3.40
   7  -4   5    7.80    3.20
  -8   4  -5  368.56   12.60
  -8   4  -5  349.67   12.70
   8  -4   5  373.16   12.80
   8  -4   5  370.66   12.00
  -9   4  -5   22.80    4.90
  -9   4  -5   23.40    4.60
   9  -4   5   24.50    4.70
   9  -4   5   28.40    5.30
 -10   4  -5    4.30    4.70
 -10   4  -5   17.60    5.60
  10  -4   5   10.30    4.60
  10  -4   5    9.10    5.40
 -11   4  -5  426.56   15.70
 -11   4  -5  393.56   16.40
  11  -4   5  414.76   16.80
  11  -4   5  420.06   14.90
  11   3  -5   11.30    6.50
 -11  -3   5   14.10    6.50
  10   3  -5  210.98   12.20
 -10  -3   5  222.08   12.30
   9   3  -5   21.00    5.30
  -9  -3   5   22.20    5.10
   8   3  -5    5.40    3.90
  -8  -3   5    9.20    4.50
   7   3  -5  272.17   10.00
  -7  -3   5  226.08   10.10
   6   3  -5    0.40    1.30
   6   3  -5    2.10    2.60
  -6  -3   5    0.00    1.20
  -6  -3   5    5.00    3.10
  -6  -3   5    1.40    1.20
   5   3  -5   21.10    3.00
   5   3  -5   21.00    1.50
  -5  -3   5   16.20    3.20
  -5  -3   5   22.30    1.50
   4   3  -5  480.95   10.30
   4   3  -5  448.76   12.20
  -4  -3   5  496.35   13.30
  -4  -3   5  471.85   10.30
   3   3  -5  146.99    5.10
   3   3  -5  151.48    3.70
  -3  -3   5  146.09    3.70
  -3  -3   5  140.59    5.90
   2   3  -5  122.39    4.20
   2   3  -5  128.39    3.60
  -2  -3   5  133.59    5.30
  -2  -3   5  128.99    3.40
   1   3  -5  823.32   18.00
   1   3  -5  816.92   17.90
  -1  -3   5  864.41   17.80
  -1  -3   5  830.62   19.30
   0   3  -5  225.28    6.00
   0   3  -5  233.98    5.40
   0  -3   5  238.48    5.90
   0  -3   5  227.78    6.80
  -1   3  -5   56.19    2.80
   1  -3   5   60.59    2.70
   1  -3   5   63.89    2.20
   1  -3   5   63.09    3.20
  -2   3  -5 2398.76   51.29
   2  -3   5 2538.75   50.59
   2  -3   5 2388.96   51.39
   2  -3   5 2434.26   51.19
  -3   3  -5   19.50    2.20
  -3   3  -5   27.40    2.60
   3  -3   5   23.90    2.20
   3  -3   5   24.30    2.50
   3  -3   5   33.70    2.40
  -4   3  -5  342.57    9.50
  -4   3  -5  327.27    9.40
   4  -3   5  330.27    8.90
  -5   3  -5  191.68    7.10
  -5   3  -5  179.98    7.00
   5  -3   5  195.18    6.70
   5  -3   5  189.48    6.70
  -6   3  -5    4.30    2.50
  -6   3  -5    4.00    2.60
   6  -3   5   -0.50    2.10
   6  -3   5    7.60    2.60
  -7   3  -5   38.50    4.40
  -7   3  -5   36.00    4.40
   7  -3   5   30.50    3.70
   7  -3   5   34.20    4.10
  -8   3  -5  536.55   15.50
  -8   3  -5  501.85   15.60
   8  -3   5  539.05   15.10
   8  -3   5  512.25   15.50
  -9   3  -5   63.79    6.20
  -9   3  -5   66.19    5.90
   9  -3   5   87.69    7.20
   9  -3   5   69.39    5.70
 -10   3  -5   12.20    4.90
 -10   3  -5   17.50    4.80
  10  -3   5   14.80    5.40
  10  -3   5   16.00    4.80
 -11   3  -5   90.09    7.90
 -11   3  -5  100.29    8.90
  11  -3   5   96.89    8.90
  11  -3   5   93.49    7.40
 -12   3  -5   13.40    6.60
 -12   3  -5    7.40    5.90
  12  -3   5   12.90    5.50
  12  -3   5    5.70    6.30
  12   2  -5    6.40    7.20
 -12  -2   5   -0.10    6.60
  11   2  -5   28.50    7.10
 -11  -2   5   40.90    7.50
  10   2  -5  471.15   17.40
 -10  -2   5  451.05   16.70
   9   2  -5   -2.20    4.20
  -9  -2   5    5.40    4.50
   8   2  -5   43.30    5.40
  -8  -2   5   42.90    5.40
   7   2  -5  468.25   14.30
   7   2  -5  471.75   11.60
  -7  -2   5  478.65   11.30
  -7  -2   5  452.75   14.50
   6   2  -5    7.80    2.90
   6   2  -5    5.70    1.70
  -6  -2   5    7.20    2.90
  -6  -2   5   12.90    1.70
   5   2  -5    1.00    1.30
   5   2  -5    0.50    2.10
  -5  -2   5    2.10    1.10
  -5  -2   5    0.20    2.40
   4   2  -5 1021.80   21.60
   4   2  -5  970.10   23.10
  -4  -2   5 1040.00   21.50
  -4  -2   5 1025.90   23.80
   3   2  -5  283.57    6.70
   3   2  -5  287.47    7.90
  -3  -2   5  288.97    6.70
  -3  -2   5  292.37    8.60
   2   2  -5    2.40    1.10
   2   2  -5    2.40    0.90
  -2  -2   5    1.20    1.50
  -2  -2   5    1.70    0.80
   1   2  -5  491.15   11.20
   1   2  -5  495.85   11.00
  -1  -2   5  505.65   12.20
   0   2  -5 1056.79   22.80
   0   2  -5 1082.29   21.90
   0  -2   5 1038.80   23.40
   0  -2   5 1070.19   22.00
   0  -2   5 1071.19   22.60
  -1   2  -5  382.06    9.30
   1  -2   5  381.16    9.50
   1  -2   5  408.66    9.30
  -2   2  -5 2740.93   58.39
   2  -2   5 2849.71   58.29
   2  -2   5 2707.03   58.29
   2  -2   5 2900.41   57.49
  -3   2  -5  127.89    4.70
  -3   2  -5  121.59    4.60
   3  -2   5  131.59    4.50
   3  -2   5  126.49    4.50
   3  -2   5  140.39    4.20
  -4   2  -5    7.00    1.80
  -4   2  -5    6.30    2.00
   4  -2   5    6.30    1.70
   4  -2   5    4.20    1.50
  -5   2  -5  630.64   15.60
  -5   2  -5  651.43   15.80
   5  -2   5  605.34   15.20
   5  -2   5  617.24   15.40
  -6   2  -5    3.00    2.50
  -6   2  -5    5.70    2.60
   6  -2   5    1.20    2.20
   6  -2   5    1.50    2.10
  -7   2  -5  102.19    6.00
  -7   2  -5   94.59    6.10
   7  -2   5   89.29    5.60
   7  -2   5   96.69    6.00
  -8   2  -5  174.98    8.50
  -8   2  -5  182.58    8.20
   8  -2   5  185.28    7.90
   8  -2   5  172.78    8.50
  -9   2  -5   54.19    5.60
  -9   2  -5   66.69    6.00
   9  -2   5   55.09    6.00
   9  -2   5   58.99    5.10
 -10   2  -5  181.78   10.50
 -10   2  -5  211.08   10.00
  10  -2   5  185.98    9.30
  10  -2   5  197.98   10.80
 -11   2  -5  118.49    9.30
 -11   2  -5  112.19    8.40
  11  -2   5  119.79    8.40
  11  -2   5  118.69    9.50
 -12   2  -5   95.39    8.50
 -12   2  -5   84.49    8.80
  12  -2   5   92.69    7.60
  12  -2   5   81.09    9.30
  12   1  -5    6.10    7.20
 -12  -1   5   12.00    6.80
  11   1  -5   -1.70    5.80
 -11  -1   5    7.00    5.70
  10   1  -5  311.37   13.90
 -10  -1   5  282.77   13.30
   9   1  -5    1.50    4.60
  -9  -1   5    4.20    3.90
   8   1  -5   46.00    5.60
   8   1  -5   42.90    3.70
  -8  -1   5   41.00    3.20
  -8  -1   5   43.10    5.50
  -8  -1   5   38.90    3.60
   7   1  -5  517.75   13.10
   7   1  -5  531.95   15.50
  -7  -1   5  526.15   12.60
  -7  -1   5  503.85   15.20
   6   1  -5   55.09    4.70
   6   1  -5   46.90    3.40
  -6  -1   5   45.90    4.40
  -6  -1   5   48.80    3.00
   5   1  -5   22.10    3.00
   5   1  -5   16.30    1.90
  -5  -1   5   23.40    3.20
  -5  -1   5   16.70    1.80
   4   1  -5 1898.81   40.10
   4   1  -5 1866.11   41.50
  -4  -1   5 1949.60   40.10
  -4  -1   5 1966.40   42.00
   3   1  -5  267.97    7.50
   3   1  -5  256.47    6.50
  -3  -1   5  277.67    6.50
  -3  -1   5  264.87    7.90
   2   1  -5    5.50    1.10
   2   1  -5    6.30    1.20
  -2  -1   5    3.70    0.80
  -2  -1   5    6.70    1.60
   1   1  -5 4133.89   83.29
   1   1  -5 4027.00   83.59
  -1  -1   5 4033.50   83.39
  -1  -1   5 4107.59   84.29
   0   1  -5  527.05   11.10
   0   1  -5  539.25   12.00
   0  -1   5  519.05   12.30
   0  -1   5  535.35   11.80
   0  -1   5  532.05   11.10
  -1   1  -5   18.80    1.50
   1  -1   5   25.20    1.70
   1  -1   5   17.40    1.50
  -2   1  -5 2187.98   45.60
   2  -1   5 2104.29   45.40
   2  -1   5 2228.58   45.50
   2  -1   5 2177.68   44.70
  -3   1  -5    2.30    1.30
  -3   1  -5    3.30    1.30
   3  -1   5    7.50    1.50
   3  -1   5    1.40    1.20
  -4   1  -5  256.97    7.30
  -4   1  -5  249.78    7.30
   4  -1   5  227.08    6.90
   4  -1   5  237.68    6.80
  -5   1  -5  556.84   13.80
  -5   1  -5  524.35   13.60
   5  -1   5  540.25   13.40
   5  -1   5  548.45   13.60
  -6   1  -5    0.00    2.20
  -6   1  -5    2.80    2.30
   6  -1   5    0.50    2.20
   6  -1   5   -0.40    1.90
  -7   1  -5  333.37   10.80
  -7   1  -5  348.17   10.70
   7  -1   5  351.96   11.00
   7  -1   5  345.97   10.20
  -8   1  -5  365.26   11.60
  -8   1  -5  366.46   12.20
   8  -1   5  351.56   10.90
   8  -1   5  379.06   12.40
  -9   1  -5    0.60    3.70
  -9   1  -5   -0.80    3.30
   9  -1   5    0.80    2.90
   9  -1   5   -1.80    3.70
 -10   1  -5  246.18   10.30
 -10   1  -5  226.08   11.20
  10  -1   5  233.38    9.60
  10  -1   5  227.38   11.40
 -11   1  -5   97.09    7.70
 -11   1  -5   94.89    8.00
  11  -1   5  101.19    8.80
  11  -1   5   96.29    6.90
 -12   1  -5   64.59    7.40
 -12   1  -5   64.39    7.80
  12  -1   5   87.29    9.20
  12  -1   5   79.09    6.90
  12   0  -5   -4.10    6.90
 -12   0   5    1.60    6.20
  11   0  -5   47.30    7.90
 -11   0   5   35.80    6.90
  10   0  -5  379.96   15.40
 -10   0   5  379.06   15.10
   9   0  -5   34.90    4.20
   9   0  -5   32.30    5.70
  -9   0   5   35.80    4.60
  -9   0   5   25.80    5.30
   8   0  -5   16.10    3.20
   8   0  -5   10.20    4.40
  -8   0   5   14.80    4.10
   7   0  -5  775.52   18.40
   7   0  -5  763.92   20.40
  -7   0   5  751.62   20.10
  -7   0   5  762.52   17.80
   6   0  -5    5.00    3.00
   6   0  -5    4.40    2.10
  -6   0   5    8.30    2.90
  -6   0   5    6.40    1.70
   5   0  -5  186.08    7.20
   5   0  -5  181.38    5.70
  -5   0   5  175.58    5.40
  -5   0   5  176.08    6.80
   4   0  -5  113.79    4.10
   4   0  -5  112.69    5.00
  -4   0   5  110.09    5.10
  -4   0   5  119.69    3.90
   3   0  -5  339.57    8.40
   3   0  -5  344.57    9.10
  -3   0   5  346.47    9.40
  -3   0   5  359.96    8.30
   2   0  -5  711.23   16.30
   2   0  -5  727.33   15.90
  -2   0   5  740.53   15.80
  -2   0   5  723.23   16.60
   1   0  -5  905.31   19.80
   1   0  -5  939.01   20.00
  -1   0   5  930.41   20.30
  -1   0   5  925.01   19.80
   0   0  -5   67.39    2.60
   0   0  -5   63.19    2.20
   0   0   5   67.09    2.60
   0   0   5   71.69    2.50
   1   0   5  167.98    4.50
   1   0   5  167.88    3.90
   1   0   5  150.28    4.20
  -2   0  -5  423.36   10.30
   2   0   5  429.56   10.10
   2   0   5  449.36    9.90
  -3   0  -5   28.30    2.10
  -3   0  -5   30.10    2.20
   3   0   5   28.60    2.10
   3   0   5   28.30    2.00
  -4   0  -5 1043.30   22.50
  -4   0  -5 1012.90   22.50
   4   0   5  981.40   22.20
   4   0   5  994.00   22.40
  -5   0  -5  272.87    8.20
  -5   0  -5  289.87    8.30
   5   0   5  275.87    7.90
   5   0   5  293.17    8.40
  -6   0  -5  249.48    8.30
  -6   0  -5  260.57    8.20
   6   0   5  255.97    8.50
   6   0   5  265.27    7.80
  -7   0  -5  393.36   11.30
  -7   0  -5  383.86   11.70
   7   0   5  386.56   10.80
   7   0   5  404.26   12.00
  -8   0  -5  227.18    8.50
  -8   0  -5  207.88    8.80
   8   0   5  237.88    9.20
   8   0   5  215.28    7.90
  -9   0  -5   65.19    5.40
  -9   0  -5   62.49    5.70
   9   0   5   63.19    4.80
   9   0   5   73.29    6.30
 -10   0  -5  299.57   11.20
 -10   0  -5  285.97   11.90
  10   0   5  268.27   12.10
  10   0   5  282.37   10.10
 -11   0  -5   18.90    4.90
 -11   0  -5   24.40    5.80
  11   0   5   33.90    6.40
  11   0   5   21.00    4.40
 -12   0  -5   21.60    6.40
  12   0   5   15.30    6.50
  12  -1  -5    5.70    7.70
 -12   1   5   -3.60    6.00
  11  -1  -5    2.90    6.20
 -11   1   5   -1.30    5.40
  10  -1  -5  333.37   15.20
  10  -1  -5  330.57   11.80
 -10   1   5  303.27   13.70
   9  -1  -5    4.10    4.70
   9  -1  -5   -3.10    3.30
  -9   1   5    1.60    4.00
  -9   1   5    1.00    2.70
   8  -1  -5  262.97    9.40
   8  -1  -5  288.47   11.60
  -8   1   5  266.57   11.00
  -8   1   5  271.57    8.70
   7  -1  -5  142.09    6.20
   7  -1  -5  160.48    8.20
   7  -1  -5  154.98    6.60
  -7   1   5  164.08    6.10
  -7   1   5  147.79    7.70
   6  -1  -5  199.48    8.20
   6  -1  -5  195.88    6.80
   6  -1  -5  188.68    6.50
  -6   1   5  197.48    7.90
  -6   1   5  189.68    6.30
   5  -1  -5  329.07   10.00
   5  -1  -5  321.17    8.90
  -5   1   5  317.87    8.50
  -5   1   5  303.77    9.70
   4  -1  -5  188.78    6.80
   4  -1  -5  202.78    6.10
  -4   1   5  201.88    5.80
  -4   1   5  198.08    6.70
   3  -1  -5   45.80    2.60
   3  -1  -5   41.00    3.00
  -3   1   5   46.10    2.40
  -3   1   5   37.50    2.80
   2  -1  -5  530.15   12.80
   2  -1  -5  541.75   12.30
  -2   1   5  533.35   12.60
  -2   1   5  545.85   12.20
   1  -1  -5   24.90    1.90
   1  -1  -5   25.00    2.00
  -1   1   5   23.20    1.70
  -1   1   5   24.70    1.70
   0  -1  -5  102.99    3.40
   0  -1  -5   99.09    3.30
   0   1   5  102.39    3.10
   0   1   5  104.19    3.30
  -1  -1  -5  638.84   14.10
  -1  -1  -5  630.34   14.30
   1   1   5  635.64   13.80
   1   1   5  643.54   13.50
   1   1   5  626.24   14.10
  -2  -1  -5  230.38    6.30
   2   1   5  244.08    5.70
   2   1   5  246.58    6.10
   2   1   5  241.08    6.20
  -3  -1  -5  188.38    5.10
  -3  -1  -5  185.28    5.40
   3   1   5  186.98    5.30
   3   1   5  191.08    5.50
  -4  -1  -5 3080.49   63.69
  -4  -1  -5 3034.40   63.79
   4   1   5 3032.30   63.59
   4   1   5 3090.99   64.09
  -5  -1  -5   26.40    2.50
  -6  -1  -5  285.07    8.40
  -6  -1  -5  273.27    8.60
   6   1   5  280.97    8.10
   6   1   5  279.37    9.00
  -7  -1  -5  197.38    7.60
  -7  -1  -5  192.18    7.20
   7   1   5  175.08    6.50
   7   1   5  195.58    8.10
  -8  -1  -5    6.80    3.00
  -8  -1  -5   10.00    3.30
   8   1   5    6.20    2.40
   8   1   5    6.20    3.40
  -9  -1  -5    4.50    3.60
  -9  -1  -5    4.70    3.30
   9   1   5    0.20    2.70
   9   1   5    2.40    3.70
 -10  -1  -5  194.28    9.00
 -10  -1  -5  189.78   10.10
  10   1   5  199.58   10.90
  10   1   5  198.98    8.30
 -11  -1  -5   72.39    7.40
  11   1   5   76.39    8.00
  11   1   5   76.89    5.80
 -12  -1  -5   19.60    6.40
  12   1   5   25.90    6.90
  11  -2  -5  101.89   10.40
 -11   2   5   83.19    8.80
  10  -2  -5  255.07   10.90
  10  -2  -5  220.68   13.30
 -10   2   5  245.78    9.60
 -10   2   5  238.18   12.20
 -10   2   5  237.68   10.30
   9  -2  -5   29.70    4.60
   9  -2  -5   32.10    6.10
   9  -2  -5   44.40    4.80
  -9   2   5   35.30    4.10
  -9   2   5   32.00    5.20
   8  -2  -5   96.19    6.30
   8  -2  -5   88.99    6.10
   8  -2  -5   86.59    7.20
  -8   2   5  102.79    7.40
  -8   2   5   89.49    5.50
   7  -2  -5  127.39    6.20
   7  -2  -5  120.09    6.10
   7  -2  -5  103.39    7.40
  -7   2   5  113.99    7.10
  -7   2   5  129.79    5.70
   6  -2  -5   30.60    3.20
   6  -2  -5   39.80    3.70
   6  -2  -5   32.50    4.10
  -6   2   5   39.10    3.20
  -6   2   5   29.30    3.50
   5  -2  -5  110.79    5.00
   5  -2  -5  105.79    4.80
   5  -2  -5  115.49    6.10
  -5   2   5  115.99    5.60
  -5   2   5  110.09    4.70
   4  -2  -5  277.27    7.90
   4  -2  -5  267.57    8.70
  -4   2   5  271.07    8.20
  -4   2   5  276.57    7.50
   3  -2  -5  196.98    6.60
   3  -2  -5  193.78    5.90
  -3   2   5  189.78    6.00
  -3   2   5  205.18    5.80
   2  -2  -5  859.51   19.20
   2  -2  -5  859.41   19.90
  -2   2   5  880.71   19.20
  -2   2   5  869.41   19.10
   1  -2  -5  301.27    7.60
   1  -2  -5  291.07    8.00
  -1   2   5  305.27    7.50
  -1   2   5  307.57    7.20
   0  -2  -5   11.00    1.50
   0  -2  -5    9.40    1.40
   0   2   5   10.80    1.20
   0   2   5   11.20    0.90
  -1  -2  -5 1303.07   27.80
  -1  -2  -5 1322.27   28.00
  -1  -2  -5 1286.67   26.70
   1   2   5 1304.27   27.70
   1   2   5 1295.27   27.60
   1   2   5 1284.17   26.60
  -2  -2  -5  189.78    5.70
  -2  -2  -5  209.28    4.80
   2   2   5  214.68    5.70
   2   2   5  195.08    5.50
  -3  -2  -5    1.60    0.70
  -3  -2  -5    1.60    1.20
   3   2   5    2.60    1.30
   3   2   5    2.00    1.10
  -4  -2  -5 1636.54   35.30
  -4  -2  -5 1653.33   35.60
   4   2   5 1683.73   36.10
   4   2   5 1684.43   35.30
  -5  -2  -5  138.49    5.10
  -5  -2  -5  135.19    5.00
   5   2   5  136.99    4.70
   5   2   5  140.49    5.80
  -6  -2  -5   51.09    3.60
  -6  -2  -5   51.99    3.90
   6   2   5   54.39    4.20
   6   2   5   55.79    3.40
  -7  -2  -5  170.18    6.50
  -7  -2  -5  163.88    7.10
   7   2   5  160.18    5.80
   7   2   5  170.58    7.80
  -8  -2  -5   45.40    4.60
  -8  -2  -5   48.50    4.10
   8   2   5   53.99    5.10
   8   2   5   45.80    3.60
  -9  -2  -5   30.50    4.10
  -9  -2  -5   34.70    4.80
   9   2   5   41.00    5.20
   9   2   5   32.10    3.60
 -10  -2  -5   72.09    6.80
 -10  -2  -5   86.69    6.10
  10   2   5   79.09    5.70
  10   2   5   67.59    7.00
 -11  -2  -5    5.70    5.00
  11   2   5   11.50    5.60
 -12  -2  -5   36.40    6.90
  12   2   5   42.70    7.60
  11  -3  -5  148.29   10.40
  11  -3  -5  162.38   12.80
 -11   3   5  146.09    8.80
 -11   3   5  148.29    9.60
 -11   3   5  144.09   11.40
  10  -3  -5   68.19    8.30
  10  -3  -5   80.89    7.00
 -10   3   5   77.79    7.80
 -10   3   5   75.59    5.90
 -10   3   5   71.99    6.80
   9  -3  -5   44.10    6.90
   9  -3  -5   37.80    5.00
   9  -3  -5   44.00    5.30
  -9   3   5   42.30    4.60
  -9   3   5   47.30    6.20
   8  -3  -5   26.80    5.50
   8  -3  -5   19.30    4.00
   8  -3  -5   21.70    4.00
  -8   3   5   15.80    4.20
  -8   3   5   17.50    3.30
   7  -3  -5  375.56   13.30
   7  -3  -5  368.86   11.50
   7  -3  -5  374.76   11.40
  -7   3   5  370.26   12.10
  -7   3   5  368.56   10.80
   6  -3  -5   64.69    5.50
   6  -3  -5   70.09    5.00
   6  -3  -5   65.19    4.60
  -6   3   5   68.99    4.30
  -6   3   5   66.49    5.10
   5  -3  -5  105.59    5.20
   5  -3  -5   98.79    4.90
   5  -3  -5  113.99    6.40
  -5   3   5  105.69    4.70
  -5   3   5  105.19    5.30
   4  -3  -5  241.78    8.40
   4  -3  -5  228.38    7.20
   4  -3  -5  225.88    7.10
  -4   3   5  237.08    7.40
  -4   3   5  241.78    7.10
   3  -3  -5  584.24   15.00
   3  -3  -5  572.64   14.00
  -3   3   5  594.64   14.00
  -3   3   5  591.04   13.80
   2  -3  -5  307.27    8.10
   2  -3  -5  295.87    8.80
  -2   3   5  301.37    7.80
  -2   3   5  320.37    8.00
   1  -3  -5   56.39    2.80
   1  -3  -5   57.29    3.40
  -1   3   5   59.69    2.30
  -1   3   5   61.59    2.70
   0  -3  -5 2166.38   46.40
   0  -3  -5 2229.68   45.80
   0   3   5 2189.98   44.70
   0   3   5 2146.39   45.60
  -1  -3  -5  343.27    8.50
  -1  -3  -5  337.27    9.00
   1   3   5  326.87    8.50
   1   3   5  339.27    8.30
  -2  -3  -5  400.26    8.50
  -2  -3  -5  391.16    9.70
   2   3   5  418.36   10.00
   2   3   5  375.36    9.50
  -3  -3  -5   69.79    2.50
  -3  -3  -5   62.49    3.20
   3   3   5   65.79    3.40
   3   3   5   65.49    2.90
  -4  -3  -5 1491.15   32.70
   4   3   5 1557.94   33.50
   4   3   5 1516.15   32.40
  -5  -3  -5  737.23   17.20
  -5  -3  -5  729.03   17.10
   5   3   5  738.73   18.20
   5   3   5  747.43   16.80
  -6  -3  -5   49.70    3.70
  -6  -3  -5   47.00    3.70
   6   3   5   56.79    4.50
   6   3   5   51.39    3.30
  -7  -3  -5  189.28    6.90
  -7  -3  -5  200.18    7.70
   7   3   5  189.68    8.20
   7   3   5  195.98    6.30
  -8  -3  -5    9.30    2.90
  -8  -3  -5   12.30    3.50
   8   3   5   16.50    3.90
   8   3   5   13.40    2.50
  -9  -3  -5    2.30    3.60
  -9  -3  -5    9.20    3.30
   9   3   5    4.30    3.90
   9   3   5    2.70    2.50
 -10  -3  -5  146.79    9.10
  10   3   5  167.98   10.20
 -11  -3  -5   -0.50    4.70
  11   3   5   -3.50    5.20
 -12  -3  -5   11.90    5.90
  12   3   5    8.40    6.20
  11  -4  -5   50.09    9.10
  11  -4  -5   48.00    7.10
 -11   4   5   44.30    6.80
 -11   4   5   46.40    7.50
 -11   4   5   41.80    5.60
  10  -4  -5   26.90    7.00
  10  -4  -5   43.80    6.30
  10  -4  -5   35.50    5.70
 -10   4   5   40.00    5.10
 -10   4   5   39.30    6.20
 -10   4   5   37.80    6.20
   9  -4  -5    6.30    4.30
   9  -4  -5   16.20    6.00
   9  -4  -5    7.20    4.50
  -9   4   5    7.10    3.50
  -9   4   5    6.10    4.40
   8  -4  -5  145.89    7.80
   8  -4  -5  134.69    7.90
   8  -4  -5  151.88   10.10
  -8   4   5  134.69    6.90
  -8   4   5  139.29    8.50
   7  -4  -5  406.96   14.20
   7  -4  -5  411.96   12.60
   7  -4  -5  398.96   12.20
  -7   4   5  394.46   11.80
  -7   4   5  403.96   13.00
   6  -4  -5  300.97    9.80
   6  -4  -5  295.57   11.30
   6  -4  -5  302.57   10.00
  -6   4   5  296.67   10.10
  -6   4   5  303.47    9.40
   5  -4  -5  189.38    8.50
   5  -4  -5  181.68    6.90
   5  -4  -5  178.88    6.90
  -5   4   5  188.68    6.60
  -5   4   5  185.38    7.20
   4  -4  -5   58.39    4.10
   4  -4  -5   62.49    4.20
  -4   4   5   60.69    4.10
  -4   4   5   62.29    3.70
   3  -4  -5   28.10    2.80
   3  -4  -5   26.30    3.30
  -3   4   5   29.60    2.50
  -3   4   5   33.50    2.70
   2  -4  -5 1327.97   30.30
   2  -4  -5 1317.77   29.20
  -2   4   5 1346.17   29.00
  -2   4   5 1342.97   28.70
   1  -4  -5    5.80    1.60
   1  -4  -5    4.00    1.90
  -1   4   5    6.40    1.00
  -1   4   5    4.10    1.40
   0  -4  -5  364.36    9.30
   0  -4  -5  368.86   10.20
   0   4   5  381.56    8.20
   0   4   5  362.06    9.10
  -1  -4  -5  247.08    7.70
  -1  -4  -5  257.27    6.90
   1   4   5  244.58    6.70
   1   4   5  248.08    7.20
  -2  -4  -5  249.18    5.40
  -2  -4  -5  227.88    6.60
   2   4   5  254.67    7.20
   2   4   5  234.68    6.50
  -3  -4  -5  150.78    4.90
  -3  -4  -5  159.48    4.30
   3   4   5  161.98    5.70
   3   4   5  143.69    4.70
  -4  -4  -5 2009.70   44.10
  -4  -4  -5 2113.29   43.90
   4   4   5 2107.19   43.80
   4   4   5 2110.29   45.20
  -5  -4  -5   14.70    2.20
   5   4   5   15.50    1.80
   5   4   5   13.50    2.70
  -6  -4  -5   31.50    3.20
  -6  -4  -5   52.59    3.70
   6   4   5   44.30    4.20
   6   4   5   34.00    2.60
  -7  -4  -5  685.73   16.50
  -7  -4  -5  665.83   17.30
   7   4   5  666.83   18.30
   7   4   5  668.03   15.70
  -8  -4  -5   35.90    4.20
  -8  -4  -5   38.10    3.70
   8   4   5   40.90    3.20
   8   4   5   27.20    4.50
  -9  -4  -5   22.20    4.40
   9   4   5   30.80    5.20
 -10  -4  -5  173.78    9.90
  10   4   5  182.08   10.90
 -11  -4  -5   19.00    5.50
  11   4   5   10.30    5.60
 -12  -4  -5   31.40    6.90
  12   4   5   29.30    7.10
  11  -5  -5  340.67   14.80
  11  -5  -5  382.86   18.80
 -11   5   5  357.06   16.10
 -11   5   5  361.26   15.50
 -11   5   5  354.26   13.80
  10  -5  -5  146.39   10.30
  10  -5  -5  152.88    9.80
  10  -5  -5  138.49   11.30
 -10   5   5  152.88   10.70
 -10   5   5  161.98    8.70
   9  -5  -5  108.49    7.50
   9  -5  -5  101.49    7.90
   9  -5  -5   91.39    9.10
  -9   5   5  101.79    7.10
  -9   5   5   94.39    7.60
   8  -5  -5  113.79    7.90
   8  -5  -5   92.79    8.10
   8  -5  -5  107.89    7.60
  -8   5   5  100.09    6.60
  -8   5   5  106.19    7.80
   7  -5  -5  113.59    7.00
   7  -5  -5  113.19    9.10
   7  -5  -5  109.59    7.20
  -7   5   5  112.89    7.30
  -7   5   5  118.19    6.40
   6  -5  -5   48.30    4.80
   6  -5  -5   27.70    4.90
   6  -5  -5   30.40    4.00
  -6   5   5   41.30    3.90
  -6   5   5   44.70    4.50
   5  -5  -5  313.47    9.80
   5  -5  -5  311.37   11.40
   5  -5  -5  295.17    9.60
  -5   5   5  286.97    9.20
  -5   5   5  320.77    9.80
   4  -5  -5   21.40    3.80
   4  -5  -5   25.20    3.30
   4  -5  -5   22.00    2.90
  -4   5   5   25.00    2.80
  -4   5   5   24.20    2.80
   3  -5  -5    8.60    2.50
   3  -5  -5    9.80    3.00
   3  -5  -5    9.40    2.40
  -3   5   5   11.90    2.20
  -3   5   5   10.00    1.90
   2  -5  -5  710.63   18.50
   2  -5  -5  741.53   17.30
  -2   5   5  707.53   17.00
  -2   5   5  754.42   16.70
   1  -5  -5   63.19    3.50
   1  -5  -5   62.49    4.50
  -1   5   5   62.79    2.60
  -1   5   5   61.59    3.30
   0  -5  -5   36.90    2.90
   0  -5  -5   42.70    3.60
   0   5   5   42.20    1.80
   0   5   5   38.00    2.60
  -1  -5  -5 3405.46   71.79
  -1  -5  -5 3349.26   70.29
   1   5   5 3427.36   71.09
   1   5   5 3419.46   68.89
   1   5   5 3310.57   70.19
  -2  -5  -5  350.36    7.40
  -2  -5  -5  316.87    8.60
   2   5   5  323.67    8.50
   2   5   5  335.97    9.40
  -3  -5  -5  104.59    4.10
  -3  -5  -5  100.69    3.40
   3   5   5  106.39    4.00
   3   5   5  102.59    5.00
  -4  -5  -5  792.72   17.90
  -4  -5  -5  783.12   18.10
   4   5   5  833.22   19.70
   4   5   5  787.92   17.90
  -5  -5  -5  410.56   10.50
  -5  -5  -5  411.86   10.80
   5   5   5  414.46   10.10
   5   5   5  403.76   12.00
  -6  -5  -5    2.20    2.00
  -6  -5  -5    4.10    2.10
   6   5   5   11.50    3.10
   6   5   5    1.00    1.60
  -7  -5  -5 1128.59   25.60
  -7  -5  -5 1123.99   26.60
   7   5   5 1158.28   24.90
   7   5   5 1113.49   27.90
  -8  -5  -5   90.79    6.20
   8   5   5   92.69    4.70
   8   5   5   91.19    7.30
  -9  -5  -5   46.70    5.30
   9   5   5   37.00    5.70
 -10  -5  -5   95.89    7.50
  10   5   5   81.69    8.00
 -11  -5  -5    8.10    5.20
  11   5   5    7.30    5.80
 -12  -5  -5   31.80    7.10
  12   5   5   26.70    7.20
  10  -6  -5    7.30    7.30
  10  -6  -5   16.40    6.00
  10  -6  -5    2.10    5.90
 -10   6   5    2.30    5.00
 -10   6   5    8.40    4.60
   9  -6  -5    8.70    5.30
   9  -6  -5    4.50    5.00
   9  -6  -5    5.20    6.50
  -9   6   5    1.70    3.90
  -9   6   5    5.60    4.50
   8  -6  -5  151.18    8.90
   8  -6  -5  149.09    9.10
   8  -6  -5  133.59   10.80
  -8   6   5  152.28    9.00
  -8   6   5  146.99    7.90
   7  -6  -5    3.20    4.10
   7  -6  -5    3.40    4.80
   7  -6  -5    6.70    3.90
  -7   6   5    2.30    3.00
  -7   6   5    4.60    3.60
   6  -6  -5    6.60    4.20
   6  -6  -5   -3.80    3.30
   6  -6  -5   11.40    3.90
  -6   6   5    1.80    2.80
  -6   6   5    1.90    3.00
   5  -6  -5  831.52   21.00
   5  -6  -5  822.22   22.70
   5  -6  -5  844.72   21.20
  -5   6   5  874.01   21.00
  -5   6   5  856.71   20.70
   4  -6  -5    1.30    2.60
   4  -6  -5   -1.00    3.10
   4  -6  -5    0.00    2.70
  -4   6   5   -0.10    1.90
  -4   6   5    1.30    2.10
   3  -6  -5  233.38    7.90
   3  -6  -5  231.38    7.80
   3  -6  -5  217.78    9.20
  -3   6   5  226.88    7.20
  -3   6   5  223.78    7.40
   2  -6  -5  560.24   15.90
   2  -6  -5  565.94   14.30
  -2   6   5  568.44   14.10
  -2   6   5  589.44   13.70
   1  -6  -5   16.70    3.10
   1  -6  -5    7.40    2.20
  -1   6   5   12.30    2.00
  -1   6   5    7.60    1.30
   0  -6  -5   58.49    4.70
   0  -6  -5   61.49    3.60
   0   6   5   65.79    2.50
   0   6   5   59.39    3.40
  -1  -6  -5 2362.36   50.79
  -1  -6  -5 2444.96   49.50
  -1  -6  -5 2423.36   52.69
   1   6   5 2426.66   49.50
   1   6   5 2392.66   51.79
   1   6   5 2404.16   50.79
  -2  -6  -5    7.80    1.90
  -2  -6  -5    5.40    1.00
   2   6   5    7.30    1.80
   2   6   5    4.40    2.20
  -3  -6  -5  139.59    4.80
  -3  -6  -5  128.19    4.10
   3   6   5  122.79    5.80
   3   6   5  129.89    4.70
  -4  -6  -5  644.74   15.20
  -4  -6  -5  644.94   15.20
   4   6   5  663.33   17.00
   4   6   5  673.93   15.20
  -5  -6  -5   98.69    4.30
  -5  -6  -5   97.59    4.70
   5   6   5   98.09    3.90
   5   6   5   93.69    5.90
  -6  -6  -5  137.99    5.30
  -6  -6  -5  129.79    6.00
   6   6   5  144.89    7.40
   6   6   5  142.19    4.80
  -7  -6  -5  531.75   14.60
   7   6   5  535.25   16.00
   7   6   5  521.75   12.50
  -8  -6  -5  116.59    7.20
   8   6   5  116.79    8.10
  -9  -6  -5    4.30    3.90
   9   6   5    1.40    4.30
 -10  -6  -5  130.19    9.30
  10   6   5  136.39   10.60
 -11  -6  -5   14.90    5.80
  11   6   5   20.40    6.40
  12   6   5   99.79   10.10
  10  -7  -5   -0.10    6.10
  10  -7  -5    5.50    7.20
 -10   7   5   -0.60    5.30
 -10   7   5    5.90    5.80
 -10   7   5    6.40    4.90
   9  -7  -5   25.30    7.50
   9  -7  -5   27.80    6.10
   9  -7  -5   37.90    7.00
  -9   7   5   24.60    5.10
  -9   7   5   29.80    5.90
   8  -7  -5  226.98   13.40
   8  -7  -5  238.38   11.40
   8  -7  -5  229.88   11.30
  -8   7   5  223.28    9.90
  -8   7   5  209.28   11.00
   7  -7  -5   18.60    4.90
   7  -7  -5   19.00    4.70
   7  -7  -5   22.80    6.10
  -7   7   5   17.90    4.00
  -7   7   5   19.10    4.40
   6  -7  -5    3.90    4.10
   6  -7  -5    8.60    3.80
   6  -7  -5    6.30    4.60
  -6   7   5    8.50    3.20
  -6   7   5    6.10    3.40
   5  -7  -5  468.75   15.70
   5  -7  -5  455.95   13.90
   5  -7  -5  486.05   13.90
  -5   7   5  443.66   13.20
  -5   7   5  476.75   13.50
   4  -7  -5   20.70    3.70
   4  -7  -5   21.50    3.80
   4  -7  -5   19.50    4.40
  -4   7   5   17.80    3.10
  -4   7   5   27.20    3.20
   3  -7  -5   10.30    2.90
   3  -7  -5    5.20    3.60
  -3   7   5   10.00    2.50
  -3   7   5   10.30    2.30
   2  -7  -5 1454.55   34.40
   2  -7  -5 1436.96   32.50
  -2   7   5 1424.06   32.20
  -2   7   5 1484.05   31.70
   1  -7  -5   64.59    4.30
   1  -7  -5   63.99    5.30
  -1   7   5   57.99    3.10
  -1   7   5   73.59    4.10
   0  -7  -5   34.20    4.10
   0  -7  -5   34.00    3.00
   0   7   5   31.80    2.80
   0   7   5   37.60    2.30
  -1  -7  -5  230.78    7.00
  -1  -7  -5  239.88    9.00
  -1  -7  -5  225.28    5.70
   1   7   5  226.68    8.00
   1   7   5  227.68    5.80
   1   7   5  226.38    7.00
  -2  -7  -5  290.07    7.00
  -2  -7  -5  285.77    8.10
   2   7   5  289.47    8.10
   2   7   5  290.57    9.40
  -3  -7  -5  180.38    5.90
  -3  -7  -5  182.58    5.20
   3   7   5  184.08    6.00
   3   7   5  175.18    7.30
  -4  -7  -5  511.35   12.60
  -4  -7  -5  538.95   12.70
   4   7   5  499.55   14.60
   4   7   5  529.55   12.60
  -5  -7  -5    5.60    2.20
  -5  -7  -5    3.50    2.00
   5   7   5    5.10    1.80
   5   7   5    4.10    3.00
  -6  -7  -5    1.60    2.50
   6   7   5    1.40    1.60
   6   7   5    0.80    3.10
  -7  -7  -5  201.08    8.20
   7   7   5  260.87   10.50
  -8  -7  -5  105.69    7.00
   8   7   5  111.89    8.50
  -9  -7  -5  103.09    7.80
   9   7   5  116.69    9.20
  10   7   5  334.77   15.00
  11   7   5   34.00    7.20
  10  -8  -5   -4.80    7.60
  10  -8  -5   -1.70    6.60
 -10   8   5    1.70    5.30
 -10   8   5    1.30    5.60
 -10   8   5    4.90    6.50
   9  -8  -5    3.60    7.30
   9  -8  -5   -3.70    5.20
   9  -8  -5   -3.50    5.60
  -9   8   5   -0.60    4.70
  -9   8   5    6.20    4.60
   8  -8  -5  640.44   22.50
   8  -8  -5  671.03   20.20
   8  -8  -5  655.53   20.40
  -8   8   5  672.13   19.30
  -8   8   5  670.73   20.00
   7  -8  -5    3.30    5.60
   7  -8  -5    6.90    4.70
   7  -8  -5    2.10    4.90
  -7   8   5    3.10    3.80
  -7   8   5    7.00    4.10
   6  -8  -5    8.20    4.50
   6  -8  -5   -5.40    4.90
   6  -8  -5    5.80    4.20
  -6   8   5    9.90    3.70
  -6   8   5    5.10    3.50
   5  -8  -5  528.75   15.50
   5  -8  -5  546.35   16.00
   5  -8  -5  516.95   17.50
  -5   8   5  531.65   15.10
  -5   8   5  543.25   15.10
   4  -8  -5  177.28    9.80
   4  -8  -5  170.68    8.10
   4  -8  -5  198.28    8.50
  -4   8   5  186.88    7.70
  -4   8   5  188.98    7.40
   3  -8  -5  100.99    7.80
   3  -8  -5  106.99    6.50
  -3   8   5  109.09    6.00
  -3   8   5  107.79    5.30
   2  -8  -5  384.16   11.40
   2  -8  -5  400.86   13.50
  -2   8   5  384.06   10.30
  -2   8   5  370.66   10.90
   1  -8  -5    2.80    2.70
   1  -8  -5    8.60    3.50
  -1   8   5    9.60    1.90
  -1   8   5    7.70    2.40
   0  -8  -5   37.10    3.50
   0  -8  -5   44.40    5.00
   0   8   5   37.40    3.20
   0   8   5   38.30    2.70
  -1  -8  -5  829.62   17.60
  -1  -8  -5  782.42   18.70
  -1  -8  -5  811.32   21.40
   1   8   5  781.02   18.70
   1   8   5  803.62   20.20
   1   8   5  782.82   17.60
  -2  -8  -5  295.77    8.50
  -2  -8  -5  290.47    7.40
   2   8   5  300.17    8.50
   2   8   5  295.07   10.00
  -3  -8  -5   14.20    2.40
  -3  -8  -5   15.00    1.90
   3   8   5   11.10    3.20
   3   8   5   14.20    2.40
  -4  -8  -5  263.07    7.40
  -4  -8  -5  242.88    7.40
   4   8   5  254.87    7.50
   4   8   5  259.97    9.80
  -5  -8  -5   32.80    2.90
  -5  -8  -5   31.80    3.20
   5   8   5   32.60    4.60
   5   8   5   32.70    2.70
  -6  -8  -5   70.69    5.10
   6   8   5   61.69    5.80
  -7  -8  -5  166.58    8.30
   7   8   5  167.38    9.30
   8   8   5   63.39    7.00
   9   8   5  398.46   15.70
  10   8   5  194.48   12.70
  11   8   5   35.80    7.80
   9  -9  -5    4.00    6.50
   9  -9  -5    3.50    7.20
  -9   9   5    0.20    4.90
  -9   9   5    9.00    5.30
   8  -9  -5  229.08   12.60
   8  -9  -5  202.48   14.00
   8  -9  -5  221.38   12.10
  -8   9   5  228.38   11.20
  -8   9   5  242.58   11.70
   7  -9  -5   32.50    6.10
   7  -9  -5   42.60    7.30
   7  -9  -5   36.60    6.60
  -7   9   5   42.20    5.70
  -7   9   5   40.60    5.40
   6  -9  -5  134.79    8.80
   6  -9  -5  134.89    8.60
   6  -9  -5  122.69   10.00
  -6   9   5  139.19    8.00
  -6   9   5  142.39    7.90
   5  -9  -5  364.66   12.70
   5  -9  -5  338.57   14.50
   5  -9  -5  375.56   13.10
  -5   9   5  343.97   11.80
  -5   9   5  357.36   12.00
   4  -9  -5    8.70    4.90
   4  -9  -5   -1.10    3.50
  -4   9   5    5.10    3.30
  -4   9   5    5.40    2.80
   3  -9  -5   76.79    5.80
   3  -9  -5   62.59    6.60
  -3   9   5   64.29    4.70
  -3   9   5   61.59    4.90
   2  -9  -5 1032.00   28.40
   2  -9  -5 1171.88   26.60
  -2   9   5 1104.79   26.10
  -2   9   5 1126.29   25.30
   1  -9  -5   77.89    6.60
   1  -9  -5   89.09    5.70
  -1   9   5   78.89    5.00
  -1   9   5   80.89    4.10
   0  -9  -5  138.99    8.30
   0  -9  -5  149.79    6.40
   0   9   5  130.19    6.00
   0   9   5  136.99    4.90
  -1  -9  -5  655.43   18.70
  -1  -9  -5  642.74   15.90
  -1  -9  -5  640.24   14.70
   1   9   5  643.54   14.70
   1   9   5  625.24   15.80
   1   9   5  640.24   17.50
  -2  -9  -5  119.99    5.50
  -2  -9  -5  129.79    4.50
   2   9   5  121.09    5.40
   2   9   5  125.59    7.00
  -3  -9  -5  235.38    6.50
  -3  -9  -5  209.78    7.20
   3   9   5  228.78    9.20
   3   9   5  219.38    7.30
  -4  -9  -5   68.29    4.10
   4   9   5   67.09    4.40
   4   9   5   68.19    5.80
   5   9   5    5.20    3.60
   6   9   5  203.08    9.90
   7   9   5   59.59    6.50
   8   9   5   51.69    6.90
   9   9   5  119.39    9.80
  10   9   5  162.08   12.60
   8 -10  -5   79.09   10.10
   8 -10  -5   80.89    8.90
  -8  10   5   66.99    7.30
  -8  10   5   75.19    7.40
   7 -10  -5  110.59   10.60
   7 -10  -5  108.69    9.10
  -7  10   5  106.19    8.00
  -7  10   5   93.89    7.60
   6 -10  -5  104.09    9.90
   6 -10  -5  113.69    8.70
  -6  10   5  114.79    8.10
  -6  10   5  117.29    8.20
   5 -10  -5  349.27   13.40
   5 -10  -5  334.97   15.20
  -5  10   5  348.67   12.30
  -5  10   5  348.67   11.90
   4 -10  -5   89.59    7.20
   4 -10  -5   74.09    8.00
  -4  10   5   94.29    6.20
  -4  10   5  102.99    7.20
   3 -10  -5    0.10    4.00
   3 -10  -5   13.50    5.20
  -3  10   5    5.80    2.70
  -3  10   5    7.10    3.30
   2 -10  -5  271.07   10.10
   2 -10  -5  252.57   12.10
  -2  10   5  262.97    8.40
  -2  10   5  242.88    9.30
   1 -10  -5    5.90    3.60
   1 -10  -5    8.80    4.40
  -1  10   5    3.40    2.90
  -1  10   5    2.60    2.10
   0 -10  -5  568.84   18.00
   0 -10  -5  564.84   15.00
   0  10   5  567.84   13.70
   0  10   5  544.15   16.20
   0  10   5  554.34   14.90
  -1 -10  -5   18.60    3.50
  -1 -10  -5   17.90    5.10
  -1 -10  -5   24.40    2.70
   1  10   5   21.20    2.30
   1  10   5   18.30    4.10
   1  10   5   21.30    3.10
  -2 -10  -5  120.59    6.00
   2  10   5  140.89    6.30
   2  10   5  135.49    7.60
  -3 -10  -5  176.68    6.70
   3  10   5  185.68    6.90
   3  10   5  170.08    8.60
   4  10   5  125.69    8.00
   5  10   5    4.90    4.10
   6  10   5  124.39    8.80
   7  10   5   77.29    7.70
   8  10   5   15.80    5.80
   9  10   5   74.39    8.50
  10  10   5   14.00    6.70
   8 -11  -5   88.79   11.30
   8 -11  -5  107.79   10.00
  -8  11   5  108.39    8.80
  -8  11   5   84.59    8.20
   7 -11  -5   52.09    8.90
   7 -11  -5   46.90    8.00
  -7  11   5   41.90    6.20
  -7  11   5   48.80    6.70
   6 -11  -5   66.29    7.60
   6 -11  -5   54.69    8.70
  -6  11   5   49.20    6.20
  -6  11   5   52.69    6.10
   5 -11  -5  191.88   11.20
   5 -11  -5  186.98   13.40
  -5  11   5  186.78    9.70
  -5  11   5  201.98    9.20
   4 -11  -5   26.50    6.60
   4 -11  -5   35.40    5.90
  -4  11   5   29.00    4.80
  -4  11   5   29.30    4.20
   3 -11  -5   -0.80    5.30
   3 -11  -5    5.30    4.20
  -3  11   5    6.20    3.10
  -3  11   5    5.70    3.70
   2 -11  -5  122.89    8.00
   2 -11  -5  112.39    8.90
  -2  11   5  110.59    5.80
  -2  11   5  121.19    6.90
   1 -11  -5   -0.10    3.80
   1 -11  -5    1.80    5.10
  -1  11   5    2.10    3.00
  -1  11   5    0.00    2.20
   0 -11  -5   15.00    5.30
   0 -11  -5    8.90    3.90
   0  11   5   12.70    3.40
   0  11   5    7.20    3.60
   0  11   5   15.60    4.40
  -1 -11  -5   38.10    4.40
   1  11   5   40.20    5.30
   1  11   5   41.10    4.20
  -2 -11  -5   17.40    3.50
   2  11   5   24.70    4.80
   2  11   5   25.30    3.60
   3  11   5  154.78    9.10
   3  11   5  156.98    6.70
   4  11   5  138.59    8.90
   5  11   5   79.49    7.30
   6  11   5  137.39    9.60
   7  11   5   12.70    5.60
   8  11   5   13.00    6.20
   9  11   5  138.09   11.00
   7 -12  -5    0.10    7.90
   7 -12  -5   -4.50    6.90
  -7  12   5   22.40    5.90
  -7  12   5   13.10    5.50
   6 -12  -5   57.79    8.00
   6 -12  -5   59.29    9.60
  -6  12   5   50.69    6.30
  -6  12   5   51.19    6.70
   5 -12  -5   87.69    9.80
   5 -12  -5   91.39    8.40
  -5  12   5   90.49    7.40
  -5  12   5   91.99    7.00
   4 -12  -5   56.59    7.00
   4 -12  -5   56.59    8.40
  -4  12   5   69.49    5.90
  -4  12   5   69.19    6.50
   3 -12  -5  105.89    9.60
   3 -12  -5  106.39    7.80
  -3  12   5  103.19    7.30
  -3  12   5  114.09    7.90
   2 -12  -5  242.08   10.80
   2 -12  -5  232.18   12.80
  -2  12   5  202.68    9.60
   1 -12  -5   23.30    6.50
   1 -12  -5   15.90    4.80
  -1  12   5   11.40    4.60
  -1  12   5   21.50    4.00
   0 -12  -5    9.10    5.60
   0 -12  -5   11.00    4.30
   0  12   5   10.90    3.80
   0  12   5   11.60    4.50
  -1 -12  -5   91.79    6.20
   1  12   5   90.09    6.20
   1  12   5   80.09    7.10
   2  12   5    5.20    3.50
   2  12   5    4.40    4.20
   3  12   5  208.68   10.50
   4  12   5   38.00    6.10
   5  12   5    3.40    4.70
   6  12   5  243.58   12.90
   7  12   5   27.20    6.40
   8  12   5   -1.90    5.90
   6 -13  -5   35.80    7.80
   6 -13  -5   38.30    9.40
  -6  13   5   52.29    7.10
   5 -13  -5  178.28   12.10
   5 -13  -5  140.19   12.40
  -5  13   5  175.98   10.40
   4 -13  -5   29.60    6.80
   4 -13  -5   22.50    7.90
  -4  13   5   44.90    6.10
   3 -13  -5  126.89    9.00
   3 -13  -5  113.59   10.60
  -3  13   5  116.99    8.10
   2 -13  -5   26.70    5.80
   2 -13  -5   26.20    7.40
  -2  13   5   33.50    5.20
   1 -13  -5    4.60    6.20
   1 -13  -5    7.60    5.10
  -1  13   5   -1.80    3.90
  -1  13   5    3.60    4.50
   0 -13  -5  155.98   12.00
   0 -13  -5  187.18    9.70
   0  13   5  181.28   10.40
   0  13   5  185.78    8.70
  -1 -13  -5   27.90    7.50
   1  13   5   27.10    5.60
   1  13   5   30.50    4.70
   2  13   5   22.50    5.30
   3  13   5  253.17   12.20
   4  13   5   13.80    5.70
   5  13   5   16.20    5.90
   6  13   5  326.17   14.70
   7  13   5   52.49    7.90
   4 -14  -5   66.19    8.30
   4 -14  -5   70.19   10.20
  -4  14   5   84.99    8.00
   3 -14  -5  144.19   11.10
   3 -14  -5  165.58   12.80
  -3  14   5  144.99    9.90
   2 -14  -5   24.20    6.40
   2 -14  -5   18.70    7.60
  -2  14   5   18.40    5.10
  -2  14   5   18.20    5.90
   1 -14  -5    5.20    5.60
   1 -14  -5   10.80    7.30
  -1  14   5    7.50    4.60
  -1  14   5   10.30    5.50
   0  14   5  106.49    7.40
   0  14   5  105.29    8.90
   1  14   5   51.29    6.90
   2  14   5   26.80    6.00
   3  14   5  225.18   12.50
   4  14   5    0.80    5.20
   5  14   5    9.90    6.00
   6  14   5  175.38   12.10
   2 -15  -5   10.90    7.80
   2 -15  -5    2.10    6.30
  -2  15   5    6.00    5.00
  -2  15   5   -4.10    5.20
  -1  15   5   -0.10    5.80
  -1  15   5    5.80    4.80
   0  15   5  256.27   13.50
   1  15   5   -1.90    5.10
   2  15   5    9.60    5.70
   3  15   5  234.88   13.40
   4  15   5   10.30    6.00
  -3 -14   6  107.79    9.00
  -2 -14   6   10.80    5.80
  -1 -14   6   -2.10    5.40
   0 -14   6  324.17   14.10
   1 -14   6   47.60    7.10
  -2  14  -6   -3.20    5.00
   2 -14   6    6.50    5.70
  -5 -13   6   22.20    6.50
  -4 -13   6    0.30    5.50
  -3 -13   6  177.08   11.10
  -2 -13   6   -3.20    4.90
  -1 -13   6   32.60    6.00
   0 -13   6  131.49   10.00
   1 -13   6   70.79    7.10
  -2  13  -6  112.09    8.50
   2 -13   6  102.19    8.20
  -3  13  -6  160.98    9.60
  -3  13  -6  187.28   11.20
   3 -13   6  185.68   10.50
   3 -13   6  178.18   11.00
  -4  13  -6   18.30    5.80
  -4  13  -6    7.20    5.30
   4 -13   6   12.70    5.60
  -5  13  -6   42.90    6.80
  -5  13  -6   25.30    6.40
   5 -13   6   44.50    7.00
  -6 -12   6  139.49   10.20
  -5 -12   6   14.00    5.80
  -4 -12   6   32.20    6.10
  -3 -12   6   61.79    6.80
  -2 -12   6   43.20    6.20
  -1 -12   6   66.79    7.00
   0 -12   6  124.19    8.70
  -1  12  -6    4.00    5.50
   1 -12   6    4.10    4.60
  -2  12  -6   70.29    6.30
   2 -12   6   86.39    6.50
   2 -12   6   98.79    7.70
  -3  12  -6  117.99    8.90
  -3  12  -6  119.69    8.20
   3 -12   6  130.89    9.60
   3 -12   6  132.89    8.60
  -4  12  -6    4.50    4.80
  -4  12  -6    7.10    4.50
   4 -12   6    3.90    4.80
  -5  12  -6  109.79    8.90
  -5  12  -6   83.69    7.90
   5 -12   6   97.49    8.20
  -6  12  -6   65.89    7.70
  -6  12  -6   52.69    7.30
   6 -12   6   61.29    7.50
   7  11  -6   36.80    6.10
  -7 -11   6   23.50    6.70
   6  11  -6  143.39    9.60
  -6 -11   6  142.79   10.40
   5  11  -6    3.30    4.10
  -5 -11   6    1.10    5.20
   4  11  -6   96.19    7.30
  -4 -11   6   95.39    7.90
   3  11  -6   46.90    4.90
  -3 -11   6   51.59    6.10
   2  11  -6   54.59    5.00
  -2 -11   6   47.70    6.00
   1  11  -6   59.89    5.30
  -1 -11   6   69.39    6.50
   0 -11   6   98.09    7.70
  -1  11  -6   26.90    4.10
   1 -11   6   20.60    4.80
   1 -11   6   21.30    3.90
  -2  11  -6  343.47   11.80
   2 -11   6  352.46   12.90
   2 -11   6  341.47   11.60
  -3  11  -6  148.99    8.90
  -3  11  -6  160.78    8.50
   3 -11   6  144.49    9.60
   3 -11   6  140.99    8.30
  -4  11  -6   79.69    7.00
  -4  11  -6   76.29    6.70
   4 -11   6   67.99    6.80
   4 -11   6   69.29    6.50
  -5  11  -6  182.78   10.20
  -5  11  -6  161.28   10.20
   5 -11   6  174.58   10.30
  -6  11  -6   97.59    8.70
  -6  11  -6   77.79    8.00
   6 -11   6   73.89    7.50
  -7  11  -6    2.70    5.60
  -7  11  -6   -2.40    5.10
   7 -11   6   -4.80    5.60
   8  10  -6   78.39    7.70
  -8 -10   6   68.89    8.40
   7  10  -6  134.09    9.40
  -7 -10   6  112.29    9.30
   6  10  -6  192.38    9.90
  -6 -10   6  183.98   11.10
   5  10  -6  183.38    9.10
  -5 -10   6  170.78   10.10
   4  10  -6   85.39    6.40
  -4 -10   6   78.59    7.20
   3  10  -6  316.17   10.50
  -3 -10   6  283.97   11.70
   2  10  -6   46.10    4.40
  -2 -10   6   43.80    5.50
   1  10  -6  277.37    9.20
  -1 -10   6  274.17   10.70
   0  10  -6   84.29    5.30
   0  10  -6   79.99    5.10
   0 -10   6   61.69    4.50
   0 -10   6   76.39    6.10
  -1  10  -6  174.58    7.50
  -1  10  -6  174.68    6.90
   1 -10   6  167.38    8.50
   1 -10   6  169.78    7.10
  -2  10  -6  216.48    8.00
  -2  10  -6  215.98    8.70
   2 -10   6  215.68    9.70
   2 -10   6  221.68    8.60
  -3  10  -6  234.68    9.60
  -3  10  -6  232.78   10.20
   3 -10   6  230.68    9.50
   3 -10   6  254.47   10.50
  -4  10  -6   17.60    4.40
  -4  10  -6    8.70    4.40
   4 -10   6   13.50    4.30
   4 -10   6    9.10    4.60
  -5  10  -6  156.18    9.20
  -5  10  -6  170.58    9.70
   5 -10   6  167.48    9.40
  -6  10  -6   37.10    5.90
  -6  10  -6   49.99    6.50
   6 -10   6   45.30    5.90
  -7  10  -6    0.60    4.70
  -7  10  -6   10.70    5.60
   7 -10   6    4.60    5.20
  -8  10  -6  120.89    9.60
  -8  10  -6  129.89   10.00
   8 -10   6  121.49    9.60
   9   9  -6  158.48   11.00
  -9  -9   6  174.28   12.40
   8   9  -6   10.80    5.10
  -8  -9   6   13.80    6.20
   7   9  -6  116.09    8.50
  -7  -9   6  105.19    8.80
   6   9  -6    3.50    3.90
  -6  -9   6    7.30    4.80
   5   9  -6  175.48    8.50
  -5  -9   6  185.38   10.00
   4   9  -6  826.42   20.70
  -4  -9   6  784.12   22.00
   3   9  -6  177.08    7.40
  -3  -9   6  175.58    8.90
   2   9  -6  653.13   16.40
  -2  -9   6  623.84   17.90
   1   9  -6  214.98    7.60
   1   9  -6  208.98    7.00
  -1  -9   6  214.08    9.30
  -1  -9   6  226.38    6.90
   0   9  -6  204.68    7.20
   0   9  -6  195.88    7.10
   0  -9   6  204.68    8.90
  -1   9  -6    3.70    2.60
  -1   9  -6    0.40    2.10
   1  -9   6    2.20    3.20
   1  -9   6    2.60    2.40
  -2   9  -6  301.57    9.10
  -2   9  -6  301.37   10.20
   2  -9   6  304.87   10.90
   2  -9   6  275.97    9.50
   2  -9   6  313.37   10.00
  -3   9  -6   98.09    6.50
   3  -9   6  115.69    6.80
   3  -9   6  111.89    7.50
   3  -9   6   94.59    6.10
  -4   9  -6   63.79    5.70
  -4   9  -6   52.39    5.60
   4  -9   6   68.19    5.50
   4  -9   6   69.69    6.10
  -5   9  -6  209.38   10.00
  -5   9  -6  206.58    9.80
   5  -9   6  208.88    9.60
  -6   9  -6    7.00    4.60
  -6   9  -6   10.80    4.50
   6  -9   6    7.40    4.40
  -7   9  -6   11.90    5.00
  -7   9  -6    8.70    5.10
   7  -9   6   10.60    5.10
  -8   9  -6  241.98   12.40
  -8   9  -6  248.98   12.40
   8  -9   6  237.88   12.00
  -9   9  -6    4.30    5.90
  -9   9  -6   -0.60    5.60
   9  -9   6   -2.50    5.50
  10   8  -6   51.09    7.70
 -10  -8   6   63.59    8.80
   9   8  -6   62.99    7.20
  -9  -8   6   40.30    7.50
   8   8  -6   12.80    4.90
  -8  -8   6    2.30    5.40
   7   8  -6  327.57   12.40
  -7  -8   6  311.87   13.40
   6   8  -6  137.49    8.00
  -6  -8   6  137.89    9.30
   5   8  -6   82.89    6.40
  -5  -8   6   73.99    6.60
   4   8  -6  599.34   16.00
  -4  -8   6  579.04   17.30
   3   8  -6   14.70    2.80
  -3  -8   6   10.60    3.70
   2   8  -6    9.20    2.50
   2   8  -6   11.60    1.90
  -2  -8   6   10.20    3.30
   1   8  -6  145.19    5.40
   1   8  -6  157.88    5.90
  -1  -8   6  160.28    5.30
  -1  -8   6  155.98    7.40
   0   8  -6  118.69    5.10
   0   8  -6  117.89    5.00
   0  -8   6  106.79    6.40
  -1   8  -6   70.09    4.60
  -1   8  -6   66.19    3.90
   1  -8   6   56.39    4.20
   1  -8   6   65.99    5.10
  -2   8  -6  850.41   20.90
  -2   8  -6  864.51   19.90
   2  -8   6  880.71   20.70
   2  -8   6  837.62   21.60
   2  -8   6  862.21   20.60
  -3   8  -6   16.00    3.40
   3  -8   6    8.40    2.90
   3  -8   6   12.20    3.70
   3  -8   6   16.10    3.20
  -4   8  -6  118.89    7.00
  -4   8  -6  124.49    7.30
   4  -8   6  120.99    7.40
   4  -8   6  126.59    6.70
   4  -8   6  122.49    6.80
  -5   8  -6  771.82   21.00
  -5   8  -6  760.22   20.60
   5  -8   6  786.72   20.30
   5  -8   6  757.42   20.20
  -6   8  -6    5.50    4.10
  -6   8  -6    2.60    4.00
   6  -8   6    2.30    1.90
   6  -8   6    5.20    4.00
  -7   8  -6   -1.30    4.40
  -7   8  -6   -1.30    4.10
   7  -8   6   -0.10    4.40
  -8   8  -6  141.39    9.80
  -8   8  -6  135.99    9.70
   8  -8   6  135.59    9.90
  -9   8  -6   40.30    6.60
  -9   8  -6   29.40    6.50
   9  -8   6   33.90    6.30
 -10   8  -6   20.70    6.40
 -10   8  -6   15.00    6.70
  10  -8   6   26.40    6.80
  10   7  -6  130.39   10.00
 -10  -7   6  156.78   11.70
   9   7  -6   33.80    6.20
  -9  -7   6   27.70    6.70
   8   7  -6    4.10    4.30
  -8  -7   6    5.60    5.10
   7   7  -6  232.78   10.30
  -7  -7   6  229.48   11.40
   6   7  -6    4.10    3.30
  -6  -7   6    1.30    4.10
   5   7  -6   62.59    5.10
  -5  -7   6   55.19    5.70
   4   7  -6  742.13   18.50
  -4  -7   6  717.73   19.90
   3   7  -6   13.50    2.60
  -3  -7   6   11.00    3.40
   2   7  -6   47.90    3.80
   2   7  -6   44.50    2.70
  -2  -7   6   50.29    2.60
  -2  -7   6   45.00    4.40
   1   7  -6  539.55   13.50
   1   7  -6  554.94   13.10
  -1  -7   6  551.34   15.20
  -1  -7   6  560.84   12.90
   0   7  -6   12.00    2.20
   0   7  -6    9.70    1.90
   0  -7   6    9.10    2.90
   0  -7   6    6.40    1.70
  -1   7  -6   18.10    2.10
  -1   7  -6   13.10    2.40
   1  -7   6   12.50    2.30
   1  -7   6   25.10    3.60
  -2   7  -6  161.88    6.70
   2  -7   6  164.58    6.30
   2  -7   6  157.88    7.10
   2  -7   6  163.58    6.20
  -3   7  -6   70.29    5.10
   3  -7   6   51.49    4.00
   3  -7   6   54.59    4.90
   3  -7   6   64.69    4.60
  -4   7  -6  151.58    7.50
  -4   7  -6  163.68    7.50
   4  -7   6  153.48    7.50
   4  -7   6  152.78    6.80
   4  -7   6  150.28    7.00
  -5   7  -6  585.54   16.60
  -5   7  -6  591.24   16.90
   5  -7   6  617.24   16.30
   5  -7   6  567.54   16.00
  -6   7  -6  126.49    8.00
  -6   7  -6  128.29    7.90
   6  -7   6  132.19    7.60
   6  -7   6  141.79    7.80
  -7   7  -6   20.40    5.00
  -7   7  -6   13.00    4.40
   7  -7   6   16.50    4.30
   7  -7   6   23.60    4.70
  -8   7  -6  246.98   11.00
  -8   7  -6  236.58   11.50
   8  -7   6  269.37   11.70
   8  -7   6  249.48   11.60
  -9   7  -6   26.20    5.90
  -9   7  -6   32.10    6.20
   9  -7   6   27.10    5.90
 -10   7  -6    6.80    5.70
 -10   7  -6    5.20    5.70
  10  -7   6    4.10    5.50
  10   6  -6  122.49    9.50
 -10  -6   6  119.39   10.30
   9   6  -6    0.70    4.70
  -9  -6   6    8.50    5.40
   8   6  -6   27.60    5.10
  -8  -6   6   23.00    5.60
   7   6  -6  139.19    7.90
  -7  -6   6  134.99    9.00
   6   6  -6  110.49    6.60
  -6  -6   6   94.99    7.30
   5   6  -6    4.90    2.80
  -5  -6   6   10.10    3.60
   4   6  -6  214.98    7.80
  -4  -6   6  210.68    8.70
   3   6  -6  279.37    8.60
   3   6  -6  281.77    6.50
  -3  -6   6  299.07   10.20
   2   6  -6  184.98    5.20
   2   6  -6  189.58    6.20
  -2  -6   6  196.68    5.00
  -2  -6   6  179.58    7.60
   1   6  -6  829.62   18.70
   1   6  -6  817.52   18.50
  -1  -6   6  842.02   20.60
  -1  -6   6  831.82   18.30
   0   6  -6  126.79    4.30
   0   6  -6  119.79    4.60
   0  -6   6  116.59    4.40
   0  -6   6  113.79    5.80
  -1   6  -6    8.60    2.00
  -1   6  -6    8.80    1.50
   1  -6   6    5.50    2.40
   1  -6   6   11.30    2.00
  -2   6  -6 1159.08   26.20
   2  -6   6 1151.08   25.90
   2  -6   6 1116.19   26.60
   2  -6   6 1182.18   25.60
  -3   6  -6    6.80    2.60
   3  -6   6    5.20    2.10
   3  -6   6    4.90    2.20
   3  -6   6    2.80    2.70
  -4   6  -6   23.30    3.50
  -4   6  -6   24.80    3.40
   4  -6   6   22.30    3.10
   4  -6   6   24.70    3.30
   4  -6   6   25.80    3.60
  -5   6  -6  106.39    6.50
  -5   6  -6  112.89    6.10
   5  -6   6   71.69    4.70
   5  -6   6  109.89    6.10
  -6   6  -6    2.90    3.60
  -6   6  -6    1.50    3.20
   6  -6   6    0.70    3.00
   6  -6   6    2.60    3.20
  -7   6  -6   10.20    4.00
  -7   6  -6    4.70    4.10
   7  -6   6    5.90    3.70
   7  -6   6   11.90    3.90
  -8   6  -6  304.47   12.20
  -8   6  -6  311.67   12.40
   8  -6   6  286.77   11.90
   8  -6   6  299.07   11.60
  -9   6  -6    1.50    4.80
  -9   6  -6    3.70    4.80
   9  -6   6    7.10    4.90
   9  -6   6    5.40    4.80
 -10   6  -6   56.59    6.80
 -10   6  -6   46.00    7.00
  10  -6   6   44.60    6.60
  10  -6   6   50.89    7.30
 -11   6  -6   86.29    8.90
 -11   6  -6  103.29    9.80
  11  -6   6  109.89    8.70
  11   5  -6   -1.10    5.90
 -11  -5   6   -0.50    6.30
  10   5  -6  244.58   13.00
 -10  -5   6  246.38   13.50
   9   5  -6    3.00    4.80
  -9  -5   6   -2.50    5.10
   8   5  -6  163.78    9.10
  -8  -5   6  159.18    9.90
   7   5  -6  611.64   17.30
  -7  -5   6  586.74   18.20
   6   5  -6  383.76   12.00
  -6  -5   6  371.56   13.00
   5   5  -6  192.28    7.60
  -5  -5   6  176.48    8.40
   4   5  -6  107.69    5.30
  -4  -5   6  111.09    6.20
   3   5  -6    1.20    0.80
   3   5  -6    2.30    0.90
   3   5  -6    0.10    1.80
  -3  -5   6    3.40    2.80
   2   5  -6  152.78    4.60
   2   5  -6  164.38    5.40
  -2  -5   6  166.88    4.40
  -2  -5   6  174.38    7.00
   1   5  -6 1158.18   25.10
   1   5  -6 1120.39   24.90
  -1  -5   6 1185.68   24.80
  -1  -5   6 1173.88   26.90
   0   5  -6   64.99    2.80
   0   5  -6   61.09    3.20
   0  -5   6   65.39    3.10
  -1   5  -6    2.60    1.00
  -1   5  -6    1.40    1.50
   1  -5   6    0.30    1.40
   1  -5   6    1.00    2.10
  -2   5  -6  578.34   14.40
   2  -5   6  589.24   13.60
   2  -5   6  588.74   14.80
   2  -5   6  567.64   14.10
  -3   5  -6    8.40    2.30
   3  -5   6   12.40    2.30
   3  -5   6    9.00    2.00
   3  -5   6    5.50    2.60
  -4   5  -6   34.70    3.70
  -4   5  -6   43.50    4.10
   4  -5   6   34.80    3.40
   4  -5   6   39.10    3.60
   4  -5   6   39.30    3.30
  -5   5  -6  440.46   12.90
  -5   5  -6  430.46   12.90
   5  -5   6  435.66   12.40
  -6   5  -6    3.80    3.20
  -6   5  -6    4.60    3.40
   6  -5   6    4.50    2.80
   6  -5   6    7.90    3.10
  -7   5  -6    1.30    3.00
  -7   5  -6    3.40    3.60
   7  -5   6    5.90    3.40
   7  -5   6    4.50    3.30
  -8   5  -6  323.07   12.20
  -8   5  -6  318.37   12.20
   8  -5   6  295.87   12.00
   8  -5   6  324.57   11.60
  -9   5  -6   67.99    7.00
  -9   5  -6   75.29    7.10
   9  -5   6   82.39    7.40
   9  -5   6   67.89    6.40
 -10   5  -6   58.09    6.90
 -10   5  -6   59.69    7.50
  10  -5   6   64.79    6.80
  10  -5   6   66.49    7.70
 -11   5  -6   98.79    8.90
 -11   5  -6  123.79    9.70
  11  -5   6  110.09   10.00
  11  -5   6   99.09    8.50
  11   4  -6   11.70    6.30
 -11  -4   6   15.50    6.80
  10   4  -6  230.28   12.30
 -10  -4   6  233.68   12.80
   9   4  -6   31.20    5.80
  -9  -4   6   34.00    6.00
   8   4  -6    4.90    4.00
  -8  -4   6    6.40    4.60
   7   4  -6  510.15   15.20
  -7  -4   6  513.55   16.20
   6   4  -6    6.60    3.00
  -6  -4   6    6.90    3.50
   5   4  -6  163.88    6.90
  -5  -4   6  167.78    7.50
   4   4  -6  803.92   19.20
  -4  -4   6  809.52   20.50
   3   4  -6  371.16    8.30
   3   4  -6  359.26    9.80
  -3  -4   6  382.16    8.20
  -3  -4   6  369.76   11.20
   2   4  -6  209.48    6.20
   2   4  -6  211.38    5.50
  -2  -4   6  218.18    5.30
  -2  -4   6  207.88    7.40
   1   4  -6  849.41   18.70
   1   4  -6  829.32   18.70
  -1  -4   6  867.01   20.40
  -1  -4   6  881.11   18.60
   0   4  -6   18.50    1.80
   0   4  -6   18.60    1.40
   0  -4   6   22.40    2.70
   0  -4   6   18.90    1.70
  -1   4  -6    4.60    1.50
  -1   4  -6    7.80    0.90
   1  -4   6    7.20    1.60
   1  -4   6    3.80    1.90
  -2   4  -6  514.05   13.30
   2  -4   6  550.84   13.30
   2  -4   6  568.64   12.60
   2  -4   6  559.54   13.80
  -3   4  -6 1284.97   29.00
   3  -4   6 1265.57   28.70
   3  -4   6 1298.77   29.10
   3  -4   6 1335.37   28.20
  -4   4  -6   75.59    4.40
  -4   4  -6   71.69    4.70
   4  -4   6   85.29    4.20
   4  -4   6   76.69    4.80
  -5   4  -6 1159.18   27.80
  -5   4  -6 1217.48   27.90
   5  -4   6 1219.38   27.60
  -6   4  -6    1.90    2.70
  -6   4  -6    0.10    2.60
   6  -4   6    1.20    2.40
   6  -4   6    1.10    2.70
  -7   4  -6   65.09    5.40
  -7   4  -6   72.59    5.80
   7  -4   6   76.79    6.10
   7  -4   6   69.39    5.40
  -8   4  -6  128.09    8.30
  -8   4  -6  153.58    8.40
   8  -4   6  151.18    7.90
   8  -4   6  158.68    8.30
  -9   4  -6  103.89    7.90
  -9   4  -6  109.39    8.20
   9  -4   6  112.39    8.30
   9  -4   6  119.19    7.80
 -10   4  -6   83.19    7.40
 -10   4  -6   66.39    7.00
  10  -4   6   72.89    7.60
  10  -4   6   95.49    7.30
 -11   4  -6   90.69    8.50
 -11   4  -6   60.89    7.60
  11  -4   6   88.39    8.80
  11  -4   6   87.59    7.70
  11   3  -6    8.90    6.60
 -11  -3   6    4.10    6.20
  10   3  -6  216.38   12.20
 -10  -3   6  224.28   12.50
   9   3  -6    0.00    4.40
  -9  -3   6    7.10    5.00
   8   3  -6   12.80    4.40
  -8  -3   6   11.50    4.00
   7   3  -6  680.13   18.50
  -7  -3   6  667.63   19.10
   6   3  -6    6.00    2.90
   6   3  -6    1.70    1.40
  -6  -3   6    0.80    3.10
   5   3  -6  381.26    8.80
   5   3  -6  383.26   11.10
  -5  -3   6  388.56   12.10
  -5  -3   6  373.06    8.80
   4   3  -6  199.48    5.00
   4   3  -6  197.68    6.80
  -4  -3   6  199.98    7.50
  -4  -3   6  192.98    5.00
   3   3  -6   13.00    1.90
   3   3  -6    9.90    1.20
  -3  -3   6    9.70    1.10
  -3  -3   6    8.30    2.30
   2   3  -6   21.80    1.60
   2   3  -6   21.20    1.90
  -2  -3   6   23.30    2.80
  -2  -3   6   21.70    1.50
   1   3  -6   36.50    2.20
   1   3  -6   35.50    2.00
  -1  -3   6   40.00    3.20
  -1  -3   6   40.00    2.00
   0   3  -6 1307.67   28.80
   0   3  -6 1358.06   28.00
   0  -3   6 1391.86   28.80
  -1   3  -6 2101.49   43.10
  -1   3  -6 2068.29   44.40
   1  -3   6 2138.69   45.00
   1  -3   6 2124.89   44.30
  -2   3  -6 1984.70   42.10
   2  -3   6 2031.20   40.90
   2  -3   6 2007.00   41.90
   2  -3   6 1859.01   42.00
  -3   3  -6 2315.57   49.99
   3  -3   6 2412.26   49.20
   3  -3   6 2390.76   49.90
   3  -3   6 2280.57   49.99
  -4   3  -6  528.95   13.90
  -4   3  -6  559.14   14.10
   4  -3   6  543.35   13.80
   4  -3   6  555.04   13.70
   4  -3   6  544.25   13.20
  -5   3  -6  528.35   14.40
  -5   3  -6  570.24   14.60
   5  -3   6  554.04   13.90
   5  -3   6  538.55   14.10
  -6   3  -6    3.00    2.70
  -6   3  -6    5.50    2.60
   6  -3   6    5.30    2.60
   6  -3   6    6.50    2.50
  -7   3  -6  145.99    7.40
  -7   3  -6  156.18    7.40
   7  -3   6  140.59    7.00
   7  -3   6  121.99    6.70
  -8   3  -6  164.28    8.60
  -8   3  -6  173.58    8.50
   8  -3   6  162.68    7.90
   8  -3   6  164.98    8.30
  -9   3  -6   16.20    4.70
  -9   3  -6   12.90    4.40
   9  -3   6   20.70    4.30
   9  -3   6   18.90    4.70
 -10   3  -6  151.28    9.50
 -10   3  -6  159.78   10.10
  10  -3   6  145.39    9.10
  10  -3   6  157.28   10.20
 -11   3  -6   21.50    5.90
 -11   3  -6   18.00    6.10
  11  -3   6   27.90    5.50
  11  -3   6   22.90    6.20
 -12   3  -6   75.69    8.30
 -12   3  -6  101.99    9.80
  12  -3   6   94.09    8.00
  12  -3   6   93.89    9.60
  11   2  -6   -2.30    6.10
 -11  -2   6   -5.10    5.90
  10   2  -6  247.78   13.30
 -10  -2   6  257.37   13.10
   9   2  -6    7.90    4.80
  -9  -2   6    5.10    4.60
   8   2  -6   30.80    5.10
  -8  -2   6   21.40    4.80
   7   2  -6  748.13   17.20
   7   2  -6  752.82   20.10
  -7  -2   6  737.03   20.30
   6   2  -6   60.99    3.30
   6   2  -6   64.69    5.00
  -6  -2   6   56.49    4.90
  -6  -2   6   58.89    3.10
   5   2  -6  638.94   16.30
   5   2  -6  626.64   14.40
  -5  -2   6  641.44   17.00
  -5  -2   6  651.83   14.30
   4   2  -6  588.54   14.90
   4   2  -6  607.54   13.50
  -4  -2   6  606.94   15.70
  -4  -2   6  616.94   13.40
   3   2  -6   12.10    1.80
   3   2  -6   10.80    1.30
  -3  -2   6   10.50    1.30
  -3  -2   6   10.30    2.10
   2   2  -6   28.90    2.20
   2   2  -6   33.40    2.00
  -2  -2   6   28.70    2.70
  -2  -2   6   30.60    1.80
   1   2  -6  196.78    5.40
   1   2  -6  198.08    5.00
  -1  -2   6  201.88    6.40
   0   2  -6 1955.50   41.80
   0  -2   6 2014.80   41.70
   0  -2   6 2028.00   40.80
   0  -2   6 1984.10   42.50
  -1   2  -6 1746.73   37.60
   1  -2   6 1792.72   38.00
   1  -2   6 1801.12   37.50
  -2   2  -6  876.61   20.20
   2  -2   6  878.91   20.20
   2  -2   6  935.11   20.20
   2  -2   6  928.41   19.10
  -3   2  -6   20.50    2.10
  -3   2  -6   25.20    2.50
   3  -2   6   17.10    1.90
   3  -2   6   25.30    2.30
   3  -2   6   24.30    1.90
  -4   2  -6  365.06    9.70
  -4   2  -6  318.67    9.30
   4  -2   6  338.87    9.30
  -5   2  -6  186.38    7.00
  -5   2  -6  203.98    7.00
   5  -2   6  200.28    6.80
   5  -2   6  201.08    6.70
  -6   2  -6   32.40    3.60
  -6   2  -6   31.00    3.60
   6  -2   6   33.90    3.40
   6  -2   6   34.20    3.40
  -7   2  -6  870.41   22.10
  -7   2  -6  905.61   21.90
   7  -2   6  870.91   21.40
   7  -2   6  880.41   21.90
  -8   2  -6  428.46   13.10
  -8   2  -6  392.76   13.20
   8  -2   6  401.96   13.10
   8  -2   6  422.86   12.60
  -9   2  -6   79.79    6.70
  -9   2  -6   55.49    5.50
   9  -2   6   57.59    6.00
   9  -2   6   59.89    5.30
 -10   2  -6  267.47   11.20
 -10   2  -6  244.98   11.60
  10  -2   6  223.18   11.50
  10  -2   6  252.87   10.20
 -11   2  -6   13.70    5.70
 -11   2  -6   15.90    5.30
  11  -2   6   15.30    5.80
  11  -2   6   17.00    4.80
 -12   2  -6   12.10    6.20
 -12   2  -6   13.40    5.90
  12  -2   6   17.10    5.10
  12  -2   6   13.10    6.70
  11   1  -6   36.40    7.60
 -11  -1   6   30.90    6.80
  10   1  -6  436.16   16.50
 -10  -1   6  401.16   15.50
   9   1  -6   25.40    5.50
  -9  -1   6   18.20    4.70
   8   1  -6  173.68    9.40
   8   1  -6  179.38    6.90
  -8  -1   6  173.58    9.20
   7   1  -6  332.57   11.60
   7   1  -6  331.37    9.30
  -7  -1   6  326.37    8.90
  -7  -1   6  322.37   11.40
   6   1  -6  279.87    8.10
   6   1  -6  289.17   10.00
  -6  -1   6  286.67   10.20
  -6  -1   6  307.17    7.90
   5   1  -6  297.57    7.90
   5   1  -6  305.27    9.50
  -5  -1   6  282.27    9.50
  -5  -1   6  304.27    7.70
   4   1  -6  628.44   15.50
   4   1  -6  633.64   14.30
  -4  -1   6  651.63   14.20
  -4  -1   6  599.54   15.90
   3   1  -6  180.18    5.80
   3   1  -6  179.98    5.10
  -3  -1   6  177.08    6.20
  -3  -1   6  180.98    4.90
   2   1  -6   72.89    2.80
   2   1  -6   70.59    3.00
  -2  -1   6   69.39    3.70
   1   1  -6  176.58    4.50
   1   1  -6  162.78    4.80
  -1  -1   6  165.68    4.70
  -1  -1   6  161.08    5.40
   0   1  -6 2394.06   48.70
   0   1  -6 2307.67   49.70
   0  -1   6 2506.45   48.80
   0  -1   6 2341.27   49.99
   0  -1   6 2360.76   49.50
  -1   1  -6  295.87    7.60
   1  -1   6  300.27    7.50
   1  -1   6  293.67    7.50
  -2   1  -6 1589.24   33.60
   2  -1   6 1554.64   32.50
   2  -1   6 1618.64   33.50
   2  -1   6 1521.25   33.30
  -3   1  -6  148.89    5.10
  -3   1  -6  152.08    4.90
   3  -1   6  143.19    4.80
   3  -1   6  151.28    4.90
   3  -1   6  142.89    4.30
  -4   1  -6  366.96    9.70
  -4   1  -6  370.66    9.80
   4  -1   6  357.56    9.30
   4  -1   6  365.06    9.60
  -5   1  -6  320.07    9.20
  -5   1  -6  320.27    9.30
   5  -1   6  315.67    8.90
   5  -1   6  310.47    8.90
  -6   1  -6  168.68    6.80
  -6   1  -6  185.88    7.00
   6  -1   6  178.88    6.50
   6  -1   6  178.68    6.80
  -7   1  -6  676.83   17.20
  -7   1  -6  644.34   17.30
   7  -1   6  657.43   17.30
   7  -1   6  650.33   16.60
  -8   1  -6  146.49    7.70
  -8   1  -6  160.38    7.50
   8  -1   6  144.49    7.70
   8  -1   6  140.29    6.70
  -9   1  -6   13.70    4.10
  -9   1  -6   12.60    4.00
   9  -1   6   12.20    3.60
   9  -1   6   14.10    4.40
 -10   1  -6  285.77   12.30
 -10   1  -6  311.67   11.80
  10  -1   6  298.47   12.70
  10  -1   6  289.87   10.90
 -11   1  -6    1.70    4.60
 -11   1  -6    7.50    5.40
  11  -1   6   -1.90    4.10
  11  -1   6    6.50    5.10
 -12   1  -6    1.10    5.50
 -12   1  -6    3.80    5.60
  12  -1   6   -0.50    4.60
  12  -1   6    3.10    6.00
  11   0  -6   11.80    7.20
 -11   0   6    4.70    5.60
  10   0  -6  103.39    9.00
 -10   0   6  107.79    9.00
   9   0  -6   -2.60    3.20
   9   0  -6   -1.70    4.60
  -9   0   6    1.50    4.40
   8   0  -6  542.75   16.70
   8   0  -6  525.15   14.10
  -8   0   6  504.85   16.30
   7   0  -6  181.48    8.80
   7   0  -6  202.18    7.20
  -7   0   6  208.68    9.00
   6   0  -6  283.97   10.10
   6   0  -6  283.17    8.20
  -6   0   6  277.37    9.70
  -6   0   6  268.17    7.70
   5   0  -6  150.28    6.50
   5   0  -6  143.89    5.20
  -5   0   6  151.78    5.00
  -5   0   6  143.09    6.50
   4   0  -6  838.32   18.70
   4   0  -6  813.92   19.70
  -4   0   6  867.41   18.60
  -4   0   6  821.92   19.90
   3   0  -6   56.09    2.80
   3   0  -6   56.29    3.30
  -3   0   6   55.99    3.30
  -3   0   6   58.69    2.70
   2   0  -6  541.25   12.50
   2   0  -6  509.55   12.20
  -2   0   6  537.05   12.10
  -2   0   6  536.15   12.90
   1   0  -6  252.87    6.60
   1   0  -6  248.18    6.40
  -1   0   6  259.67    6.50
  -1   0   6  258.47    6.90
   0   0  -6  817.62   17.30
   0   0  -6  774.52   17.90
   0   0   6  823.12   17.80
   0   0   6  821.32   17.90
  -1   0  -6 1388.46   30.40
   1   0   6 1393.56   30.00
   1   0   6 1479.65   29.40
   1   0   6 1428.46   30.30
  -2   0  -6   30.70    2.30
   2   0   6   24.90    1.90
   2   0   6   26.20    1.80
   2   0   6   30.20    1.60
  -3   0  -6  185.88    5.60
  -3   0  -6  191.18    5.40
   3   0   6  166.08    5.00
   3   0   6  183.08    5.50
  -4   0  -6 1070.09   23.30
  -4   0  -6 1055.39   23.00
   4   0   6  999.20   22.90
   4   0   6 1006.50   22.80
  -5   0  -6  513.05   12.90
  -5   0  -6  508.05   13.00
   5   0   6  496.85   12.60
   5   0   6  508.65   12.80
  -6   0  -6   63.09    4.40
  -6   0  -6   65.89    4.40
   6   0   6   67.79    4.20
   6   0   6   67.89    4.60
  -7   0  -6  228.88    8.10
  -7   0  -6  209.78    8.20
   7   0   6  223.38    7.70
   7   0   6  228.38    8.50
  -8   0  -6   75.19    5.70
  -8   0  -6   88.99    5.90
   8   0   6   79.69    5.20
   8   0   6   80.99    6.30
  -9   0  -6   22.70    4.20
  -9   0  -6   17.30    4.30
   9   0   6   15.40    3.50
   9   0   6   22.30    4.50
 -10   0  -6  359.76   12.70
 -10   0  -6  341.37   13.40
  10   0   6  358.96   11.70
  10   0   6  367.56   14.10
 -11   0  -6   13.00    5.40
 -11   0  -6    5.20    4.50
  11   0   6    2.90    3.90
  11   0   6    7.60    5.40
 -12   0  -6   38.50    6.90
  12   0   6   39.90    7.40
  12   0   6   34.70    5.40
  11  -1  -6   73.29    9.30
 -11   1   6   69.59    8.50
  10  -1  -6   34.40    6.90
 -10   1   6   27.00    6.20
   9  -1  -6  176.38   11.20
   9  -1  -6  158.68    8.30
  -9   1   6  170.38    7.10
  -9   1   6  156.48    9.70
   8  -1  -6  405.86   12.20
   8  -1  -6  412.06   14.40
  -8   1   6  403.96   13.90
  -8   1   6  407.16   11.50
   7  -1  -6  586.64   15.10
   7  -1  -6  557.64   16.80
  -7   1   6  595.64   14.60
  -7   1   6  564.14   16.50
   6  -1  -6  130.39    5.50
   6  -1  -6  115.19    7.00
  -6   1   6  124.79    5.10
  -6   1   6  128.99    6.60
   5  -1  -6  258.27    8.90
   5  -1  -6  258.87    7.60
  -5   1   6  268.67    7.40
  -5   1   6  234.98    8.40
   4  -1  -6  110.09    4.30
   4  -1  -6   95.49    5.20
  -4   1   6  114.99    4.20
  -4   1   6  109.89    5.00
   3  -1  -6 1000.50   23.00
   3  -1  -6 1002.50   22.30
  -3   1   6 1011.70   22.90
  -3   1   6 1030.60   22.10
   2  -1  -6 2180.78   45.50
   2  -1  -6 2132.79   45.90
  -2   1   6 2183.38   45.30
  -2   1   6 2166.88   45.70
   1  -1  -6  169.18    5.10
   1  -1  -6  180.08    5.30
  -1   1   6  171.98    5.00
  -1   1   6  172.88    4.90
   0  -1  -6  108.59    3.60
   0  -1  -6  104.09    3.80
   0   1   6  105.49    3.40
   0   1   6  112.99    3.70
  -1  -1  -6  672.73   15.10
  -1  -1  -6  685.63   15.50
   1   1   6  684.03   15.30
   1   1   6  682.93   14.70
  -2  -1  -6   20.50    1.80
   2   1   6   22.00    1.80
   2   1   6   19.10    1.40
  -3  -1  -6    1.20    1.00
  -3  -1  -6    1.70    1.40
   3   1   6   -0.30    1.00
   3   1   6    2.00    1.10
  -4  -1  -6  990.00   21.80
  -4  -1  -6  966.40   22.10
   4   1   6  983.80   21.90
   4   1   6 1006.60   22.30
  -5  -1  -6  327.57    9.30
  -5  -1  -6  350.76    9.40
   5   1   6  351.36    9.70
   5   1   6  332.37    9.00
  -6  -1  -6   50.09    3.80
  -6  -1  -6   42.20    3.50
   6   1   6   50.39    3.70
   6   1   6   51.39    4.10
  -7  -1  -6  584.94   15.10
  -7  -1  -6  595.94   15.50
   7   1   6  574.34   15.80
   7   1   6  568.14   14.60
  -8  -1  -6  119.69    7.10
  -8  -1  -6  137.89    6.60
   8   1   6  128.59    5.80
   8   1   6  123.79    7.00
  -9  -1  -6    8.70    3.90
  -9  -1  -6    7.90    3.40
   9   1   6    6.50    3.00
   9   1   6    3.70    3.70
 -10  -1  -6  236.08    9.70
 -10  -1  -6  222.18   10.70
  10   1   6  227.58    8.90
  10   1   6  231.98   11.30
 -11  -1  -6   -2.10    4.60
 -11  -1  -6   -3.30    4.20
  11   1   6   -0.30    5.00
  11   1   6    2.00    3.70
 -12  -1  -6   15.80    6.20
  12   1   6   19.90    6.90
  11  -2  -6  143.99   11.70
 -11   2   6  138.29   10.60
  10  -2  -6   26.50    5.10
  10  -2  -6   12.50    6.50
 -10   2   6   29.90    4.30
 -10   2   6   25.80    5.10
 -10   2   6   22.60    5.60
   9  -2  -6   13.00    5.50
   9  -2  -6   19.30    4.40
  -9   2   6   18.30    3.60
  -9   2   6   25.40    5.40
   8  -2  -6  311.37   12.70
   8  -2  -6  300.87   10.60
  -8   2   6  306.67   11.90
  -8   2   6  304.07    9.80
   7  -2  -6    6.60    3.90
   7  -2  -6    8.90    3.20
  -7   2   6    7.30    2.50
  -7   2   6    9.00    3.60
   6  -2  -6  104.69    5.60
   6  -2  -6   91.39    6.50
  -6   2   6  113.19    5.90
  -6   2   6  112.19    5.10
   5  -2  -6 1006.30   23.10
   5  -2  -6  989.70   24.40
  -5   2   6 1036.90   22.80
  -5   2   6  990.80   23.80
   4  -2  -6  521.25   12.70
   4  -2  -6  474.15   13.50
  -4   2   6  505.15   12.30
  -4   2   6  510.35   13.10
   3  -2  -6  399.76   10.10
   3  -2  -6  381.46   10.70
  -3   2   6  393.76   10.20
  -3   2   6  397.66    9.80
   2  -2  -6  504.95   12.40
   2  -2  -6  524.65   13.10
  -2   2   6  530.85   12.40
  -2   2   6  530.95   12.30
   1  -2  -6  127.79    4.40
   1  -2  -6  129.09    4.70
  -1   2   6  132.59    4.20
  -1   2   6  127.59    3.90
   0  -2  -6  282.77    7.80
   0  -2  -6  302.67    7.70
   0   2   6  296.07    7.40
   0   2   6  289.27    6.80
  -1  -2  -6   92.19    3.70
  -1  -2  -6   94.89    3.70
   1   2   6   92.49    3.50
   1   2   6   94.69    2.50
  -2  -2  -6    1.00    1.20
  -2  -2  -6    1.60    0.70
   2   2   6    2.90    1.20
   2   2   6    2.20    1.10
  -3  -2  -6  307.37    7.30
  -3  -2  -6  305.57    8.10
   3   2   6  300.37    7.90
   3   2   6  299.47    8.10
  -4  -2  -6 4077.79   83.19
  -4  -2  -6 3910.81   83.69
   4   2   6 4148.08   84.09
   4   2   6 3994.20   83.39
  -5  -2  -6   20.80    2.30
  -5  -2  -6   15.10    2.30
   5   2   6   17.20    2.60
   5   2   6   17.00    2.10
  -6  -2  -6  177.68    6.50
  -6  -2  -6  176.78    6.40
   6   2   6  171.38    6.00
   6   2   6  172.98    7.00
  -7  -2  -6  962.20   23.20
  -7  -2  -6  958.70   22.80
   7   2   6  972.30   22.40
   7   2   6  997.30   24.10
  -8  -2  -6    9.80    3.20
  -8  -2  -6    9.90    3.30
   8   2   6   11.70    3.70
   8   2   6    8.90    2.60
  -9  -2  -6    7.80    3.50
  -9  -2  -6    2.10    3.50
   9   2   6    5.50    4.10
   9   2   6    5.70    2.80
 -10  -2  -6  159.28    9.20
 -10  -2  -6  161.68    8.40
  10   2   6  158.38    7.40
  10   2   6  154.18   10.00
 -11  -2  -6   -0.20    4.90
  11   2   6   10.60    5.50
 -12  -2  -6   -1.10    5.30
  12   2   6    6.90    6.10
  11  -3  -6  104.09    8.50
  11  -3  -6  120.89   11.00
 -11   3   6  110.09    9.90
  10  -3  -6   21.30    6.50
  10  -3  -6   25.00    5.40
 -10   3   6   20.10    4.30
 -10   3   6   13.30    5.80
   9  -3  -6   57.09    5.80
   9  -3  -6   53.39    7.10
  -9   3   6   44.20    6.00
  -9   3   6   46.60    4.80
   8  -3  -6   96.19    6.70
   8  -3  -6   76.99    7.30
  -8   3   6   98.69    7.70
  -8   3   6   96.49    6.00
   7  -3  -6    6.50    3.30
   7  -3  -6    3.50    4.00
  -7   3   6    3.80    3.40
  -7   3   6    8.70    2.80
   6  -3  -6    1.80    3.20
   6  -3  -6    3.60    2.70
  -6   3   6   -2.50    2.50
  -6   3   6    2.90    2.20
   5  -3  -6  494.85   13.10
   5  -3  -6  483.85   14.30
  -5   3   6  490.35   12.70
  -5   3   6  497.05   13.50
   4  -3  -6   25.80    3.30
   4  -3  -6   34.70    3.20
  -4   3   6   34.00    3.00
  -4   3   6   31.50    2.70
   3  -3  -6  113.29    5.50
   3  -3  -6  119.99    4.60
  -3   3   6  121.09    4.60
  -3   3   6  108.29    4.40
   2  -3  -6 1544.45   33.40
   2  -3  -6 1533.35   34.20
  -2   3   6 1535.95   33.00
  -2   3   6 1558.94   33.10
   1  -3  -6  123.29    4.50
   1  -3  -6  117.79    4.90
  -1   3   6  115.29    3.60
  -1   3   6  126.89    4.20
   0  -3  -6 1059.79   24.10
   0  -3  -6 1082.49   23.60
   0   3   6 1082.09   22.40
   0   3   6 1056.19   23.30
  -1  -3  -6  736.03   16.70
  -1  -3  -6  737.33   17.20
   1   3   6  714.73   16.50
  -2  -3  -6    6.60    1.60
  -2  -3  -6    6.10    0.60
  -2  -3  -6    7.90    0.70
   2   3   6    9.20    1.50
   2   3   6    7.10    1.50
  -3  -3  -6   37.70    1.90
  -3  -3  -6   34.70    2.70
   3   3   6   36.20    2.50
   3   3   6   33.00    2.70
  -4  -3  -6 1198.38   25.50
  -4  -3  -6 1153.98   26.10
   4   3   6 1211.88   26.70
   4   3   6 1164.38   25.80
  -5  -3  -6    3.10    1.60
  -5  -3  -6    3.10    1.80
   5   3   6    3.10    2.10
   5   3   6    4.90    1.60
  -6  -3  -6   73.29    4.10
  -6  -3  -6   71.69    4.40
   6   3   6   64.79    5.20
   6   3   6   71.39    3.90
  -7  -3  -6  848.62   20.60
[truncated: 3,587,981 more chars]
