# Supplementary material for: Two metal–organic frameworks based on Sr2+ and 1,2,4,5-tetra­kis­(4-carb­oxy­phen­yl)benzene linkers
Source: Acta Crystallogr E Crystallogr Commun. 2021 Nov 9;77(Pt 12):1243–8. doi: 10.1107/S2056989021011361 (PMC8647738; doi:10.1107/S2056989021011361)
Supplement: Supplementary file 2 [file e-77-01243-MOF1sup2.hkl]

data_MOF1
#Tim009Mo                                                                   
_shelx_title ' Tim009_a.res in P2(1)/c'                                         
_shelx_refln_list_code          4                                               
_shelx_F_calc_maximum      187.62                                               
_exptl_crystal_F_000       884.00                                               
_reflns_d_resolution_high  0.7016                                               
                                                                                
loop_                                                                           
 _space_group_symop_operation_xyz                                               
 'x, y, z'                                                                      
 '-x, y+1/2, -z+1/2'                                                            
 '-x, -y, -z'                                                                   
 'x, -y-1/2, z-1/2'                                                             
                                                                                
_cell_length_a     5.9350                                                       
_cell_length_b    18.6130                                                       
_cell_length_c    16.1256                                                       
_cell_angle_alpha  90.000                                                       
_cell_angle_beta   91.853                                                       
_cell_angle_gamma  90.000                                                       
                                                                                
_shelx_F_squared_multiplier     1.000                                           
                                                                                
loop_                                                                           
 _refln_index_h                                                                 
 _refln_index_k                                                                 
 _refln_index_l                                                                 
 _refln_F_squared_calc                                                          
 _refln_F_squared_meas                                                          
 _refln_F_squared_sigma                                                         
 _refln_observed_status                                                         
   1   0   0       6303.67       6170.78       137.43 o                         
   2   0   0      14002.69      13358.44       210.62 o                         
   3   0   0       3685.64       3749.75        62.51 o                         
   4   0   0        939.25        876.07        23.94 o                         
   5   0   0        297.75        291.50        24.41 o                         
   6   0   0       4811.24       4639.94       111.66 o                         
   7   0   0       2087.28       1877.52        93.49 o                         
   8   0   0       1413.07       1447.20       135.36 o                         
   1   1   0        277.75        324.90         6.07 o                         
   2   1   0       2238.48       2153.35        25.90 o                         
   3   1   0          7.38         -3.46         4.62 o                         
   4   1   0         24.04         16.63         6.94 o                         
   5   1   0        643.71        582.77        21.14 o                         
   6   1   0        117.62        126.54        18.86 o                         
   7   1   0         23.63         -6.08        24.44 o                         
   8   1   0          1.20         36.63        54.18 o                         
   1   2   0       2815.69       2892.04        28.94 o                         
   2   2   0       7569.47       7204.06        78.30 o                         
   3   2   0       1245.31       1249.57        22.25 o                         
   4   2   0       2994.17       2731.68        41.98 o                         
   5   2   0         78.18         88.99        16.05 o                         
   6   2   0       3361.73       3364.48        55.56 o                         
   7   2   0       1013.02       1057.05        41.20 o                         
   8   2   0        449.74        522.94        60.81 o                         
   1   3   0        894.11        827.26        10.70 o                         
   2   3   0         66.57         70.73         4.33 o                         
   3   3   0        158.92        113.57         7.89 o                         
   4   3   0        316.61        327.58        14.76 o                         
   5   3   0        152.74        122.61        11.72 o                         
   6   3   0        358.43        354.82        16.84 o                         
   7   3   0        864.89        780.81        33.77 o                         
   8   3   0        165.83         54.50        61.49 o                         
   0   4   0      25692.87      25430.31       374.87 o                         
   1   4   0          9.65          1.01         3.99 o                         
   2   4   0       7038.35       6744.06        73.70 o                         
   3   4   0         63.57         42.64         6.28 o                         
   4   4   0       4692.36       4434.30        56.94 o                         
   5   4   0       2007.80       2021.76        33.89 o                         
   6   4   0        756.00        783.55        25.35 o                         
   7   4   0       1456.30       1341.47        37.62 o                         
   8   4   0        824.47        813.60       109.94 o                         
   1   5   0      10359.66      10535.59       121.30 o                         
   2   5   0          3.13          5.53         6.03 o                         
   3   5   0        312.91        260.89         9.32 o                         
   4   5   0        100.84         82.08         9.37 o                         
   5   5   0       3369.50       3370.37        49.76 o                         
   6   5   0         23.01         16.16        24.08 o                         
   7   5   0        975.58        961.59        33.68 o                         
   8   5   0        591.31        511.50        74.01 o                         
   0   6   0        125.66        292.56        26.22 o                         
   1   6   0        252.31        291.89         9.68 o                         
   2   6   0       9641.26       9859.84        97.85 o                         
   3   6   0        691.99        811.54        16.46 o                         
   4   6   0       4348.91       4301.48        54.93 o                         
   5   6   0        269.28        273.57        17.42 o                         
   6   6   0         49.72         67.53        21.57 o                         
   7   6   0        908.71       1000.74        34.89 o                         
   8   6   0        161.65        265.78        79.25 o                         
   1   7   0      12151.08      12659.30       136.20 o                         
   2   7   0        163.13        193.17         9.00 o                         
   3   7   0        556.18        452.73        13.72 o                         
   4   7   0       1015.32        954.56        22.68 o                         
   5   7   0       5536.38       5323.16        72.70 o                         
   6   7   0       1255.39       1183.69        33.13 o                         
   7   7   0       1633.59       1610.53        46.25 o                         
   8   7   0        895.62        823.34        60.53 o                         
   0   8   0        210.58        346.70        15.48 o                         
   1   8   0       3331.05       3703.94        45.71 o                         
   2   8   0       2071.21       2023.34        28.89 o                         
   3   8   0        372.77        418.03        13.39 o                         
   4   8   0       3395.77       3403.38        45.61 o                         
   5   8   0        484.46        484.85        19.03 o                         
   6   8   0         26.68         37.98        19.46 o                         
   7   8   0        122.20         85.05        38.60 o                         
   8   8   0        993.80       1152.04        88.58 o                         
   1   9   0      10919.74      11099.99       122.03 o                         
   2   9   0        334.86        242.08        12.33 o                         
   3   9   0       7608.37       7499.72        88.99 o                         
   4   9   0       2060.84       1951.27        30.48 o                         
   5   9   0       3231.00       3139.24        50.75 o                         
   6   9   0       2619.48       2656.88        60.43 o                         
   7   9   0        848.25        784.37        45.65 o                         
   0  10   0        647.54        668.52        21.95 o                         
   1  10   0        422.53        420.90        14.70 o                         
   2  10   0         62.84         67.40        11.64 o                         
   3  10   0       1162.98       1103.12        23.53 o                         
   4  10   0        331.68        263.56        16.39 o                         
   5  10   0          1.37        -11.51        17.19 o                         
   6  10   0        228.99        227.46        17.34 o                         
   7  10   0        186.20        169.81        38.97 o                         
   1  11   0       6553.54       6195.90        74.15 o                         
   2  11   0       1755.00       1880.23        33.33 o                         
   3  11   0       2427.60       2397.35        37.57 o                         
   4  11   0         26.86         35.74        16.17 o                         
   5  11   0       1538.64       1568.42        36.74 o                         
   6  11   0       2694.69       2578.68        49.25 o                         
   7  11   0       1880.72       1682.90        73.48 o                         
   0  12   0        100.59        149.10        19.78 o                         
   1  12   0        439.66        472.27        17.66 o                         
   2  12   0          9.44         -5.43        14.05 o                         
   3  12   0          7.38         -3.73        13.82 o                         
   4  12   0        541.16        528.91        21.99 o                         
   5  12   0         34.01         38.70        18.47 o                         
   6  12   0        731.72        717.65        43.16 o                         
   7  12   0        315.83        288.98        54.85 o                         
   1  13   0       2401.13       2199.77        36.89 o                         
   2  13   0       1426.60       1469.30        32.57 o                         
   3  13   0      10961.20      10949.28       118.41 o                         
   4  13   0       1391.48       1384.30        34.42 o                         
   5  13   0       2360.42       2322.46        47.38 o                         
   6  13   0       1301.12       1236.14        48.56 o                         
   7  13   0       1218.70       1204.42        75.46 o                         
   0  14   0         46.66         26.31        20.93 o                         
   1  14   0        917.78        894.07        26.64 o                         
   2  14   0        568.64        645.01        23.71 o                         
   3  14   0         29.80         53.20        16.94 o                         
   4  14   0        265.50        276.28        23.34 o                         
   5  14   0         15.55         48.79        23.75 o                         
   6  14   0        167.93        212.00        41.27 o                         
   7  14   0         30.02        -18.94        76.14 o                         
   1  15   0       1728.57       1569.72        32.53 o                         
   2  15   0        225.40        243.08        21.13 o                         
   3  15   0       7302.80       7169.13        87.20 o                         
   4  15   0       1006.58        968.92        33.20 o                         
   5  15   0       1941.41       2020.96        53.27 o                         
   6  15   0       1671.92       1584.47        80.79 o                         
   0  16   0        783.98        859.69        38.74 o                         
   1  16   0       1034.12       1018.32        30.70 o                         
   2  16   0       1790.53       2031.00        43.16 o                         
   3  16   0        444.72        497.68        25.74 o                         
   4  16   0        743.43        791.41        35.50 o                         
   5  16   0        224.59        217.27        32.81 o                         
   6  16   0        117.33        156.92        43.59 o                         
   1  17   0        135.89        185.84        23.71 o                         
   2  17   0        175.74        141.80        22.09 o                         
   3  17   0       2732.74       2715.05        53.23 o                         
   4  17   0        283.77        258.21        36.61 o                         
   5  17   0       1027.49        949.71        51.08 o                         
   6  17   0        262.91        320.14        62.00 o                         
   0  18   0       1313.57       1230.76        59.78 o                         
   1  18   0        606.32        585.76        28.38 o                         
   2  18   0       4630.50       4555.53        66.40 o                         
   3  18   0        381.75        422.15        31.22 o                         
   4  18   0        548.71        599.83        38.45 o                         
   5  18   0        587.67        543.96        51.67 o                         
   6  18   0        469.44        564.52        67.03 o                         
   1  19   0        911.33        906.80        41.70 o                         
   2  19   0         75.14         86.33        28.14 o                         
   3  19   0        963.94        898.52        35.96 o                         
   4  19   0        323.42        383.90        39.59 o                         
   5  19   0         95.83        -56.09        56.09 o                         
   0  20   0        876.26        972.27        57.53 o                         
   1  20   0         75.54         96.26        26.53 o                         
   2  20   0       4848.18       4671.17        83.51 o                         
   3  20   0         16.71         12.96        31.99 o                         
   4  20   0       3355.80       3209.88       138.85 o                         
   5  20   0        825.37        834.91        68.11 o                         
   1  21   0       1338.96       1243.53        53.59 o                         
   2  21   0         12.25         24.40        33.79 o                         
   3  21   0         27.45        105.41        37.67 o                         
   4  21   0        573.67        595.40        53.39 o                         
   5  21   0        101.42        139.95        67.94 o                         
   0  22   0       3953.38       3921.85       130.90 o                         
   1  22   0        243.63        193.72        50.96 o                         
   2  22   0       3243.58       3164.42        74.77 o                         
   3  22   0        645.22        589.16        66.00 o                         
   4  22   0       1382.68       1468.10        82.78 o                         
   1  23   0       1868.63       1854.30        69.62 o                         
   2  23   0         46.43         55.60        44.10 o                         
   3  23   0          8.15        -52.77        52.77 o                         
   4  23   0         69.25        167.38        69.93 o                         
   0  24   0       1392.29       1331.13       124.02 o                         
   1  24   0        188.25        212.95        47.01 o                         
   2  24   0       1498.31       1476.78        66.29 o                         
   3  24   0        481.78        477.25        64.15 o                         
   1  25   0          5.47        -29.60        52.18 o                         
   2  25   0         28.98         -1.91        65.92 o                         
   0  26   0       1252.42       1336.82       115.26 o                         
   1  26   0          1.46         86.96        61.05 o                         
  -8   1   1       2445.38       2280.18        96.41 o                         
  -7   1   1         15.78         28.03        24.10 o                         
  -6   1   1       7263.01       6934.46       102.53 o                         
  -5   1   1       1048.43       1048.22        23.16 o                         
  -4   1   1       5045.07       4824.04        64.29 o                         
  -3   1   1       1163.54       1351.18        23.19 o                         
  -2   1   1      25093.86      24655.59       263.40 o                         
  -1   1   1       9587.24       9455.68        91.53 o                         
   1   1   1       1694.29       1729.56        19.22 o                         
   2   1   1       2563.72       2299.69        27.12 o                         
   3   1   1      10117.81      10641.19       115.45 o                         
   4   1   1       3344.56       3532.02        45.84 o                         
   5   1   1       3394.19       3469.65        53.99 o                         
   6   1   1       1186.88       1159.53        35.45 o                         
   7   1   1       1859.07       1800.06        58.98 o                         
   8   1   1         93.11        104.75        55.59 o                         
  -8   2   1          1.38        -50.83        54.71 o                         
  -7   2   1        102.02         70.21        30.04 o                         
  -6   2   1        107.19        100.93        16.78 o                         
  -5   2   1         12.74         14.79        13.31 o                         
  -4   2   1        174.60        159.34        12.74 o                         
  -3   2   1       2990.16       3038.04        38.53 o                         
  -2   2   1         74.91         50.22         4.92 o                         
  -1   2   1       8901.23       8543.24        81.38 o                         
   0   2   1        368.95        154.48        15.78 o                         
   1   2   1         19.38         18.57         2.90 o                         
   2   2   1          6.90          6.14         3.62 o                         
   3   2   1       1520.16       1922.70        27.80 o                         
   4   2   1          6.60         12.58         6.55 o                         
   5   2   1         55.70         64.79        12.31 o                         
   6   2   1        386.79        440.37        26.45 o                         
   7   2   1        150.96        161.88        25.63 o                         
   8   2   1        202.21        216.18        60.98 o                         
  -8   3   1        589.46        530.60        78.98 o                         
  -7   3   1        462.60        419.26        37.53 o                         
  -6   3   1       3580.94       3356.05        59.18 o                         
  -5   3   1          1.89          5.32        15.48 o                         
  -4   3   1       3556.38       3299.91        49.40 o                         
  -3   3   1       4219.25       4774.17        65.55 o                         
  -2   3   1      11061.45      10671.49        97.29 o                         
  -1   3   1         35.93         32.84         3.10 o                         
   0   3   1       7879.50       7475.40        93.37 o                         
   1   3   1       2295.51       2273.29        24.25 o                         
   2   3   1       2882.79       2788.44        31.11 o                         
   3   3   1       5548.27       5537.61        64.77 o                         
   4   3   1        261.31        252.57        10.25 o                         
   5   3   1       2962.33       3068.54        48.67 o                         
   6   3   1       1432.85       1336.01        33.62 o                         
   7   3   1       2230.87       2266.40        56.34 o                         
   8   3   1        272.07        226.18        57.82 o                         
  -8   4   1         28.78        -67.41        67.41 o                         
  -7   4   1        419.28        414.07        38.31 o                         
  -6   4   1       1332.26       1292.22        42.61 o                         
  -5   4   1       3800.00       3872.97        53.57 o                         
  -4   4   1        167.60        186.06        14.64 o                         
  -3   4   1       3149.28       3253.93        41.04 o                         
  -2   4   1         22.35         13.29         4.73 o                         
  -1   4   1       6577.55       6987.29        72.21 o                         
   0   4   1       8470.18       9244.43       104.89 o                         
   1   4   1       5447.04       5303.96        55.68 o                         
   2   4   1         66.24         47.86         5.66 o                         
   3   4   1        803.16        817.62        14.03 o                         
   4   4   1       1450.22       1451.30        24.71 o                         
   5   4   1       2578.11       2652.49        42.42 o                         
   6   4   1       1577.44       1556.11        36.89 o                         
   7   4   1         40.92         10.08        30.61 o                         
   8   4   1        236.08        140.70        60.28 o                         
  -8   5   1        415.02        531.39        74.26 o                         
  -7   5   1        766.15        737.13        35.27 o                         
  -6   5   1       1288.07       1351.19        33.58 o                         
  -5   5   1        316.39        317.60        18.08 o                         
  -4   5   1       7165.91       7189.38        90.91 o                         
  -3   5   1        522.87        456.95        10.97 o                         
  -2   5   1       6573.27       6407.25        69.50 o                         
  -1   5   1       1871.40       2140.42        27.67 o                         
   0   5   1        111.78        178.02         7.22 o                         
   1   5   1       1156.33       1104.53        15.63 o                         
   2   5   1       7596.27       7393.30        75.90 o                         
   3   5   1       1584.65       1477.97        22.07 o                         
   4   5   1       4201.55       4108.54        51.74 o                         
   5   5   1       6990.04       6490.03        91.85 o                         
   6   5   1       1582.76       1579.75        38.51 o                         
   7   5   1       2131.81       2136.81        55.63 o                         
   8   5   1        294.50        268.90        78.18 o                         
  -8   6   1        128.08        155.35        82.39 o                         
  -7   6   1       1498.53       1377.93        37.94 o                         
  -6   6   1         26.46         26.32        13.13 o                         
  -5   6   1       3227.51       3057.52        48.22 o                         
  -4   6   1        172.85        146.96        11.15 o                         
  -3   6   1       5438.16       5524.95        60.96 o                         
  -2   6   1       2725.49       3144.71        35.81 o                         
  -1   6   1      22737.29      23107.03       237.49 o                         
   0   6   1       1514.00       1785.84        25.32 o                         
   1   6   1       4917.35       4747.81        52.93 o                         
   2   6   1        235.30        301.04         8.69 o                         
   3   6   1       1101.14       1057.18        19.22 o                         
   4   6   1       1777.35       1802.17        29.01 o                         
   5   6   1       1173.55       1239.88        29.79 o                         
   6   6   1        232.33        216.12        19.09 o                         
   7   6   1         33.45         69.54        25.02 o                         
   8   6   1        959.49        951.49        80.19 o                         
  -8   7   1         35.86        -53.28        60.02 o                         
  -7   7   1        732.23        715.37        30.80 o                         
  -6   7   1       1684.64       1649.64        37.78 o                         
  -5   7   1         24.96         15.32         9.37 o                         
  -4   7   1       6239.85       6255.36        75.73 o                         
  -3   7   1        964.11       1165.36        21.40 o                         
  -2   7   1       4794.78       4874.18        55.93 o                         
  -1   7   1        527.05        449.12        11.85 o                         
   0   7   1        143.25        253.01         9.26 o                         
   1   7   1       3215.00       3197.61        39.30 o                         
   2   7   1       1077.98        868.71        16.17 o                         
   3   7   1        494.60        436.43        13.81 o                         
   4   7   1       1132.36       1192.26        22.45 o                         
   5   7   1       1494.37       1411.77        29.47 o                         
   6   7   1       1230.10       1265.43        36.86 o                         
   7   7   1       1569.48       1571.55        48.51 o                         
   8   7   1         21.93        -17.93        61.09 o                         
  -8   8   1        194.77        122.99        82.45 o                         
  -7   8   1       3483.51       3491.87        97.25 o                         
  -6   8   1          4.45         15.68        23.03 o                         
  -5   8   1       6850.39       6592.62        87.31 o                         
  -4   8   1        539.02        493.79        14.95 o                         
  -3   8   1       2883.65       2700.13        38.35 o                         
  -2   8   1       1371.24       1268.56        21.74 o                         
  -1   8   1      14249.69      14555.35       153.03 o                         
   0   8   1         70.81        110.83         8.30 o                         
   1   8   1      21687.06      23217.86       239.86 o                         
   2   8   1       7451.96       7692.36        79.18 o                         
   3   8   1       2016.27       2103.53        29.22 o                         
   4   8   1       6535.72       6568.57        76.18 o                         
   5   8   1         28.75         11.69        18.99 o                         
   6   8   1        861.99        877.56        44.77 o                         
   7   8   1        126.94        153.10        38.90 o                         
   8   8   1       1850.67       2008.76       111.85 o                         
  -7   9   1         12.06         60.82        39.28 o                         
  -6   9   1         37.73         68.94        28.12 o                         
  -5   9   1          5.50         27.25        17.78 o                         
  -4   9   1       1001.39        999.81        22.13 o                         
  -3   9   1        405.20        369.83        15.30 o                         
  -2   9   1       2340.18       2263.91        32.46 o                         
  -1   9   1        294.48        349.76        12.50 o                         
   0   9   1       2477.43       2694.32        37.61 o                         
   1   9   1        721.38        849.48        18.49 o                         
   2   9   1         90.60         85.61         9.17 o                         
   3   9   1        268.49        277.18        11.31 o                         
   4   9   1       2024.54       2151.48        32.56 o                         
   5   9   1        232.54        228.01        17.67 o                         
   6   9   1        383.06        362.24        27.08 o                         
   7   9   1        701.84        575.30        41.57 o                         
  -7  10   1       3262.25       3312.94       106.11 o                         
  -6  10   1         18.03        -23.00        25.60 o                         
  -5  10   1       1984.47       2018.60        43.08 o                         
  -4  10   1         16.52         13.11        13.69 o                         
  -3  10   1       5243.29       5248.68        66.36 o                         
  -2  10   1        228.97        254.02        13.12 o                         
  -1  10   1       6059.96       5874.90        69.68 o                         
   0  10   1       3136.87       3389.40        44.56 o                         
   1  10   1       6953.12       6867.12        77.93 o                         
   2  10   1       5537.47       5397.22        64.17 o                         
   3  10   1       3101.54       3083.37        40.80 o                         
   4  10   1       4718.20       5039.52        60.09 o                         
   5  10   1        134.42        131.80        14.31 o                         
   6  10   1       2115.09       2068.14        43.44 o                         
   7  10   1        163.72        194.90        40.92 o                         
  -7  11   1         56.41         98.03        46.03 o                         
  -6  11   1         70.30         79.21        12.70 o                         
  -5  11   1        217.37        198.56        20.74 o                         
  -4  11   1        295.74        359.37        19.45 o                         
  -3  11   1        861.55        964.42        24.18 o                         
  -2  11   1        225.39        172.05        14.05 o                         
  -1  11   1        354.52        439.50        15.69 o                         
   0  11   1        406.02        436.18        16.69 o                         
   1  11   1       1580.96       1846.21        31.03 o                         
   2  11   1          0.66         -8.09        11.90 o                         
   3  11   1        232.96        259.25        14.37 o                         
   4  11   1        204.71        184.95        17.71 o                         
   5  11   1          2.92         24.43        14.30 o                         
   6  11   1        161.17        155.80        23.21 o                         
   7  11   1        143.64         35.55        47.85 o                         
  -7  12   1       1627.61       1619.87        77.23 o                         
  -6  12   1        212.49        236.86        34.14 o                         
  -5  12   1       1279.62       1266.17        38.79 o                         
  -4  12   1         30.94         33.33        17.10 o                         
  -3  12   1      11028.34      10940.62       116.95 o                         
  -2  12   1         11.94         13.61        13.24 o                         
  -1  12   1       4120.30       4067.78        54.55 o                         
   0  12   1       6325.69       6132.51        76.14 o                         
   1  12   1       3661.38       3467.86        46.74 o                         
   2  12   1       3302.23       3238.10        45.85 o                         
   3  12   1       3150.75       3183.32        45.11 o                         
   4  12   1       2019.43       1948.82        40.66 o                         
   5  12   1        153.11        175.97        19.74 o                         
   6  12   1       3104.80       3029.52        79.94 o                         
   7  12   1        229.12        173.85        49.09 o                         
  -7  13   1        173.06        116.27        61.10 o                         
  -6  13   1        176.57        135.35        33.58 o                         
  -5  13   1         31.92         43.91        23.73 o                         
  -4  13   1         24.46          3.07        19.10 o                         
  -3  13   1         56.91         48.57        15.27 o                         
  -2  13   1        271.24        271.35        17.78 o                         
  -1  13   1        118.94        112.63        14.51 o                         
   0  13   1        816.36        872.31        23.15 o                         
   1  13   1        577.37        576.31        19.98 o                         
   2  13   1         70.01         59.89        16.04 o                         
   3  13   1        526.29        562.24        21.12 o                         
   4  13   1        714.74        724.75        26.68 o                         
   5  13   1         29.40         -7.44        22.76 o                         
   6  13   1        439.67        380.89        36.01 o                         
   7  13   1        264.92        149.80        97.85 o                         
  -7  14   1        806.23        806.03        80.97 o                         
  -6  14   1         23.37         44.43        36.41 o                         
  -5  14   1       3554.79       3537.33        62.34 o                         
  -4  14   1        142.93        134.13        21.95 o                         
  -3  14   1       5885.97       5985.83        74.28 o                         
  -2  14   1        241.82        192.11        17.53 o                         
  -1  14   1       7190.20       7211.68        90.19 o                         
   0  14   1       1057.43       1067.45        27.27 o                         
   1  14   1       6584.43       6522.36        77.30 o                         
   2  14   1       2135.16       2151.14        38.53 o                         
   3  14   1       2485.34       2425.24        41.29 o                         
   4  14   1       2092.99       2203.63        46.73 o                         
   5  14   1       1142.60       1194.03        37.51 o                         
   6  14   1       3325.86       3329.31        84.02 o                         
   7  14   1        271.95        214.61        80.93 o                         
  -6  15   1        250.06        331.09        49.47 o                         
  -5  15   1        179.28        165.87        27.21 o                         
  -4  15   1        764.53        773.37        31.32 o                         
  -3  15   1         52.81         57.93        18.49 o                         
  -2  15   1         63.49         70.10        18.15 o                         
  -1  15   1         25.89         37.05        16.24 o                         
   0  15   1       1031.73       1078.47        29.30 o                         
   1  15   1       2346.33       2270.98        41.34 o                         
   2  15   1         45.13         36.62        16.63 o                         
   3  15   1        456.48        447.44        22.61 o                         
   4  15   1       1342.66       1320.99        37.62 o                         
   5  15   1         58.41         29.49        28.60 o                         
   6  15   1        223.00        268.15        39.24 o                         
  -6  16   1        109.93        170.35        46.35 o                         
  -5  16   1       1876.25       1917.37        50.48 o                         
  -4  16   1         75.94         77.09        26.74 o                         
  -3  16   1       3404.81       3359.60        54.23 o                         
  -2  16   1         73.39         77.51        19.46 o                         
  -1  16   1       2115.11       2041.89        41.40 o                         
   0  16   1       1470.61       1475.54        34.93 o                         
   1  16   1        666.85        717.70        25.76 o                         
   2  16   1       1876.95       1736.83        37.54 o                         
   3  16   1        802.01        944.21        29.21 o                         
   4  16   1       2161.66       2166.94        65.04 o                         
   5  16   1       1101.83       1262.05        44.11 o                         
   6  16   1       1116.61       1165.91        55.58 o                         
  -6  17   1        212.94        221.66        94.97 o                         
  -5  17   1         19.69         -5.78        37.87 o                         
  -4  17   1        800.14        833.98        37.72 o                         
  -3  17   1         82.23         76.00        23.54 o                         
  -2  17   1       1685.04       1560.33        40.57 o                         
  -1  17   1       2177.48       2074.32        46.93 o                         
   0  17   1        607.13        631.81        26.62 o                         
   1  17   1       2634.08       2804.69        47.30 o                         
   2  17   1       2416.81       2294.40        45.48 o                         
   3  17   1        886.16        909.84        30.37 o                         
   4  17   1        457.63        419.39        33.72 o                         
   5  17   1       1273.93       1386.90        57.86 o                         
   6  17   1         87.17        128.50        51.38 o                         
  -6  18   1        551.27        590.11        66.41 o                         
  -5  18   1        983.74        902.61        57.08 o                         
  -4  18   1         62.48         56.09        33.25 o                         
  -3  18   1        508.02        557.41        33.54 o                         
  -2  18   1          3.46         -8.55        23.82 o                         
  -1  18   1       1064.88       1034.32        36.13 o                         
   0  18   1         55.01         48.64        21.97 o                         
   1  18   1       2452.68       2438.97        46.88 o                         
   2  18   1        110.52         87.70        23.93 o                         
   3  18   1        818.68        858.59        35.09 o                         
   4  18   1       1546.09       1446.46        49.57 o                         
   5  18   1        752.62        846.73        61.03 o                         
   6  18   1       2096.93       2203.75        91.03 o                         
  -5  19   1         91.70         53.39        50.38 o                         
  -4  19   1       1627.38       1631.57        54.83 o                         
  -3  19   1         72.18         27.01        30.20 o                         
  -2  19   1        413.57        479.16        33.26 o                         
  -1  19   1        280.37        255.33        30.20 o                         
   0  19   1       1378.28       1367.48        41.41 o                         
   1  19   1       3664.40       3459.18        64.40 o                         
   2  19   1       3578.42       3505.92        66.85 o                         
   3  19   1       1145.14       1157.43        39.85 o                         
   4  19   1        543.41        476.20        40.58 o                         
   5  19   1        647.25        800.63        67.54 o                         
  -5  20   1         68.65        -57.34        57.34 o                         
  -4  20   1          9.66         88.12        36.90 o                         
  -3  20   1        453.14        512.66        38.32 o                         
  -2  20   1          3.72         -7.62        30.97 o                         
  -1  20   1        474.52        467.96        39.29 o                         
   0  20   1        440.10        463.07        33.65 o                         
   1  20   1        722.02        676.59        34.87 o                         
   2  20   1        332.23        310.02        34.74 o                         
   3  20   1        130.18        114.14        33.60 o                         
   4  20   1        341.59        269.27        41.70 o                         
   5  20   1         19.53        -41.76        86.61 o                         
  -5  21   1          2.80        -61.07        61.07 o                         
  -4  21   1       1896.52       1868.84        78.81 o                         
  -3  21   1          3.41         60.49        36.57 o                         
  -2  21   1       1278.17       1420.19        54.18 o                         
  -1  21   1       1204.60       1174.68        54.54 o                         
   0  21   1       2075.43       2004.58        62.99 o                         
   1  21   1       1502.37       1494.98        55.78 o                         
   2  21   1       2090.69       2020.40        57.34 o                         
   3  21   1       1847.59       1729.79        55.43 o                         
   4  21   1        774.43        786.07        56.41 o                         
   5  21   1       1586.45       1621.42       108.04 o                         
  -4  22   1          8.50         65.90        62.14 o                         
  -3  22   1         31.64          1.68        44.44 o                         
  -2  22   1          2.74         -3.55        37.38 o                         
  -1  22   1        355.11        325.16        40.72 o                         
   0  22   1         56.30         61.97        36.16 o                         
   1  22   1        355.64        316.78        42.85 o                         
   2  22   1        216.76        115.97        45.03 o                         
   3  22   1         10.05        -48.97        49.44 o                         
   4  22   1        232.95        303.62        66.30 o                         
  -4  23   1       2549.05       2598.47       108.53 o                         
  -3  23   1         12.06        -11.77        48.38 o                         
  -2  23   1       2782.19       2798.43        82.80 o                         
  -1  23   1       2092.47       2037.58        60.32 o                         
   0  23   1       1298.94       1298.20        63.75 o                         
   1  23   1        156.40         83.85        46.56 o                         
   2  23   1       1038.95       1017.30        56.65 o                         
   3  23   1       1119.56       1134.32        68.70 o                         
   4  23   1       1035.48       1066.28        87.87 o                         
  -3  24   1         22.36        229.00        80.06 o                         
  -2  24   1         21.07         91.66        48.37 o                         
  -1  24   1         45.93         99.02        53.41 o                         
   0  24   1        117.80        121.71        58.28 o                         
   1  24   1          4.53          0.93        73.35 o                         
   2  24   1         19.14         -8.30        52.24 o                         
   3  24   1          1.19         75.40        59.11 o                         
  -2  25   1        962.32        997.33        67.47 o                         
  -1  25   1        332.60        377.99        61.02 o                         
   0  25   1       1610.59       1513.73        70.96 o                         
   1  25   1        309.03        342.36        53.58 o                         
   2  25   1         93.88        111.24        62.65 o                         
  -1  26   1        321.27        317.25        75.92 o                         
   0  26   1        129.72         60.74        77.98 o                         
   1  26   1       1191.35       1159.54        71.93 o                         
  -8   0   2       2329.58       2279.75       129.97 o                         
  -7   0   2        174.95        132.61        33.15 o                         
  -6   0   2       6128.99       5896.38       126.72 o                         
  -5   0   2        106.52        118.16        25.32 o                         
  -4   0   2       7039.66       7158.24       111.84 o                         
  -3   0   2      10051.98      10296.00       159.09 o                         
  -2   0   2       1627.87       1358.04        24.30 o                         
  -1   0   2       9323.64       9807.81       129.44 o                         
   1   0   2        822.85        740.82        14.02 o                         
   2   0   2        527.81        609.97        16.31 o                         
   3   0   2       9746.31      10040.59       147.68 o                         
   4   0   2        221.01        192.52        16.04 o                         
   5   0   2       2886.67       2760.03        70.08 o                         
   6   0   2        204.94        156.64        32.03 o                         
   7   0   2       1377.11       1470.91        81.01 o                         
   8   0   2        232.59        164.06        79.74 o                         
  -8   1   2        192.79        175.59        87.51 o                         
  -7   1   2          2.16         13.84        20.72 o                         
  -6   1   2         94.98        102.96        17.92 o                         
  -5   1   2        239.22        256.38        18.48 o                         
  -4   1   2        315.64        356.44        15.10 o                         
  -3   1   2        232.97        269.08         8.91 o                         
  -2   1   2        623.14        617.10         9.91 o                         
  -1   1   2       7458.84       7771.41        71.82 o                         
   1   1   2       3232.10       3424.46        37.12 o                         
   2   1   2         45.51         47.29         5.06 o                         
   3   1   2        121.66        160.82         7.89 o                         
   4   1   2        148.63        160.81        10.58 o                         
   5   1   2          1.48         -0.96        10.99 o                         
   6   1   2        174.05        154.80        19.64 o                         
   7   1   2        139.52        228.05        31.64 o                         
   8   1   2          7.74         -3.00        56.94 o                         
  -8   2   2       2935.57       3004.22       186.70 o                         
  -7   2   2        389.41        368.12        41.66 o                         
  -6   2   2       7538.79       7163.57       104.35 o                         
  -5   2   2        955.14        966.55        26.21 o                         
  -4   2   2       4386.31       4161.28        59.42 o                         
  -3   2   2        674.42        567.52        13.30 o                         
  -2   2   2       4873.77       4557.40        46.99 o                         
  -1   2   2        100.48        120.27         4.48 o                         
   0   2   2       2762.73       2433.69        32.43 o                         
   1   2   2      14258.59      14144.97       145.02 o                         
   2   2   2       6716.71       7097.35        73.89 o                         
   3   2   2      25869.01      27187.84       279.05 o                         
   4   2   2        216.95        251.80        11.28 o                         
   5   2   2       2121.17       2036.39        35.99 o                         
   6   2   2         61.31        101.44        19.49 o                         
   7   2   2       1692.12       1684.28        53.69 o                         
   8   2   2        599.75        675.49        76.78 o                         
  -8   3   2         90.03         47.26        68.00 o                         
  -7   3   2        508.12        551.69        41.25 o                         
  -6   3   2        714.28        687.68        33.94 o                         
  -5   3   2        106.89         92.47        16.06 o                         
  -4   3   2        383.67        446.77        15.63 o                         
  -3   3   2       9739.36      10446.46       111.39 o                         
  -2   3   2      12860.70      13644.04       133.06 o                         
  -1   3   2       3232.04       3274.89        33.61 o                         
   0   3   2       1581.20       1446.83        18.57 o                         
   1   3   2        200.69        210.06         5.51 o                         
   2   3   2         22.37         47.07         5.81 o                         
   3   3   2         73.79         74.90         6.52 o                         
   4   3   2       3183.33       2996.23        40.57 o                         
   5   3   2         29.14         13.33        10.32 o                         
   6   3   2       2155.29       2009.42        43.44 o                         
   7   3   2        292.38        271.17        24.35 o                         
   8   3   2       1045.85       1032.06        70.07 o                         
  -8   4   2       2207.06       2109.75       107.40 o                         
  -7   4   2         28.13         40.01        32.78 o                         
  -6   4   2       1436.21       1377.55        43.03 o                         
  -5   4   2        203.19        232.30        13.22 o                         
  -4   4   2       5647.18       5786.75        70.49 o                         
  -3   4   2       2689.29       2585.95        32.07 o                         
  -2   4   2       2003.94       1923.08        25.11 o                         
  -1   4   2        628.27        419.39         8.63 o                         
   0   4   2       1843.01       1719.17        22.72 o                         
   1   4   2       8080.33       7956.44        83.59 o                         
   2   4   2       2195.15       2341.22        28.33 o                         
   3   4   2       4584.68       4212.29        45.23 o                         
   4   4   2         33.76          3.91         9.87 o                         
   5   4   2      10206.80      10018.34       119.73 o                         
   6   4   2          6.27         20.89        18.69 o                         
   7   4   2       1936.67       1998.21        52.30 o                         
   8   4   2        174.89        236.61        61.95 o                         
  -8   5   2          0.52        -68.40        68.40 o                         
  -7   5   2       1323.59       1199.29        53.97 o                         
  -6   5   2        115.30         90.32        16.24 o                         
  -5   5   2       3027.55       2960.78        50.14 o                         
  -4   5   2       1083.91       1159.55        21.76 o                         
  -3   5   2       3780.96       3766.04        43.38 o                         
  -2   5   2       3608.38       3929.71        43.06 o                         
  -1   5   2       6442.06       6808.90        71.69 o                         
   0   5   2        239.97        318.72         9.97 o                         
   1   5   2       3109.09       3088.66        35.08 o                         
   2   5   2       4362.92       4570.10        47.19 o                         
   3   5   2       1026.92       1044.00        17.49 o                         
   4   5   2       2887.11       3011.89        40.35 o                         
   5   5   2         49.26         15.60        11.20 o                         
   6   5   2        514.44        564.35        22.95 o                         
   7   5   2          1.73          8.25        25.05 o                         
   8   5   2       2131.03       2042.73       157.82 o                         
  -8   6   2       1080.44        985.28       125.79 o                         
  -7   6   2         91.23         59.83        36.52 o                         
  -6   6   2       2165.00       1983.93        54.18 o                         
  -5   6   2       1818.00       1749.29        37.32 o                         
  -4   6   2       4016.87       3906.56        51.34 o                         
  -3   6   2        244.88        190.32         9.02 o                         
  -2   6   2       4941.27       5278.83        56.45 o                         
  -1   6   2       6583.46       6437.32        72.07 o                         
   0   6   2        985.24       1065.19        17.43 o                         
   1   6   2       9278.25       8917.27        94.61 o                         
   2   6   2       5586.51       6471.49        66.58 o                         
   3   6   2       2486.26       2370.69        31.57 o                         
   4   6   2          2.95          9.99         7.74 o                         
   5   6   2       3399.38       3353.42        48.91 o                         
   6   6   2         28.01         39.31        19.22 o                         
   7   6   2       1783.87       1778.33        71.91 o                         
   8   6   2        141.80        206.85        87.68 o                         
  -8   7   2         27.46         60.65        71.78 o                         
  -7   7   2       3072.34       3018.24        70.06 o                         
  -6   7   2         27.45         23.05        18.89 o                         
  -5   7   2       4544.38       4598.31        97.97 o                         
  -4   7   2       1692.36       1630.31        30.11 o                         
  -3   7   2       1288.64       1199.49        21.90 o                         
  -2   7   2       6053.25       6536.03        78.94 o                         
  -1   7   2       6036.63       5754.20        62.87 o                         
   0   7   2        136.41        132.24         8.44 o                         
   1   7   2       2072.32       1978.41        25.81 o                         
   2   7   2      17304.18      18746.77       190.62 o                         
   3   7   2        485.31        519.97        14.75 o                         
   4   7   2       4780.78       4889.57        56.82 o                         
   5   7   2         49.59         17.88        14.82 o                         
   6   7   2        560.15        535.59        26.90 o                         
   7   7   2          1.88         45.42        28.92 o                         
   8   7   2        718.37        761.30        74.74 o                         
  -8   8   2       1446.76       1348.28        85.35 o                         
  -7   8   2        595.80        614.11        35.94 o                         
  -6   8   2        827.65        850.34        33.10 o                         
  -5   8   2        192.42        210.63        17.03 o                         
  -4   8   2        605.88        561.23        17.45 o                         
  -3   8   2         17.77         20.63         8.29 o                         
  -2   8   2       2419.96       2490.11        32.74 o                         
  -1   8   2       6304.15       7021.63        77.70 o                         
   0   8   2        119.68         95.42         9.16 o                         
   1   8   2       2618.48       2527.73        32.80 o                         
   2   8   2        334.24        274.09        10.24 o                         
   3   8   2        984.27        948.62        19.17 o                         
   4   8   2        787.49        840.82        19.45 o                         
   5   8   2       1664.34       1676.83        34.24 o                         
   6   8   2          0.01         17.00        21.55 o                         
   7   8   2        133.50        104.29        31.53 o                         
  -7   9   2       1269.52       1152.95        51.26 o                         
  -6   9   2        348.64        367.67        31.34 o                         
  -5   9   2       3204.56       3118.76        56.36 o                         
  -4   9   2        982.69       1033.15        24.11 o                         
  -3   9   2       2315.81       2238.18        35.89 o                         
  -2   9   2       1377.39       1126.06        20.85 o                         
  -1   9   2        892.79        743.25        18.03 o                         
   0   9   2       6926.19       7034.54        80.61 o                         
   1   9   2       1647.53       1607.94        25.46 o                         
   2   9   2      14108.15      14817.88       150.14 o                         
   3   9   2        926.48        973.08        19.19 o                         
   4   9   2       2711.74       2661.02        37.12 o                         
   5   9   2         61.13         24.28        14.65 o                         
   6   9   2       1113.17       1171.82        31.26 o                         
   7   9   2          1.82        -42.25        42.25 o                         
  -7  10   2        277.05        226.21        38.68 o                         
  -6  10   2         76.77        104.46        26.72 o                         
  -5  10   2        292.80        271.79        20.04 o                         
  -4  10   2        898.46        847.18        23.70 o                         
  -3  10   2        557.28        599.51        18.34 o                         
  -2  10   2        709.19        632.15        17.40 o                         
  -1  10   2       3271.93       3381.30        45.26 o                         
   0  10   2        158.34        195.74        11.52 o                         
   1  10   2       1987.70       2187.64        33.03 o                         
   2  10   2        501.77        638.91        15.40 o                         
   3  10   2         20.62         -3.94         9.33 o                         
   4  10   2       4898.57       4944.03        61.05 o                         
   5  10   2       1058.31       1054.91        26.35 o                         
   6  10   2         27.23        -13.15        20.51 o                         
   7  10   2        385.99        433.98        52.43 o                         
  -7  11   2        866.59        938.74        60.07 o                         
  -6  11   2        295.61        330.05        24.60 o                         
  -5  11   2       2451.38       2437.42        51.69 o                         
  -4  11   2       2697.02       2550.85        42.39 o                         
  -3  11   2       2538.29       2595.18        39.58 o                         
  -2  11   2       1610.15       1631.72        31.30 o                         
  -1  11   2       1984.20       1916.04        32.05 o                         
   0  11   2      11979.84      12101.55       131.54 o                         
   1  11   2       2644.66       2720.89        38.69 o                         
   2  11   2       8081.10       8154.36        96.78 o                         
   3  11   2        212.36        279.91        14.15 o                         
   4  11   2       3446.64       3365.63        45.61 o                         
   5  11   2        113.18        106.09        14.30 o                         
   6  11   2       3931.23       3977.53        70.34 o                         
   7  11   2         12.65        -17.05        42.04 o                         
  -7  12   2        256.51         71.82        72.98 o                         
  -6  12   2        156.92        119.21        31.89 o                         
  -5  12   2        793.51        772.21        29.85 o                         
  -4  12   2       1283.93       1262.96        31.86 o                         
  -3  12   2        218.95        217.71        15.80 o                         
  -2  12   2        498.08        537.04        18.66 o                         
  -1  12   2         24.19         -2.17        12.59 o                         
   0  12   2         40.50         57.90        14.67 o                         
   1  12   2        734.61        860.94        22.52 o                         
   2  12   2         92.45         90.77        14.82 o                         
   3  12   2         26.18         17.51        14.40 o                         
   4  12   2        454.50        412.86        20.52 o                         
   5  12   2         13.94         45.41        18.42 o                         
   6  12   2        153.45        149.43        38.01 o                         
   7  12   2        456.49        515.89        64.90 o                         
  -7  13   2       1228.94       1430.97        98.32 o                         
  -6  13   2        409.26        433.79        38.80 o                         
  -5  13   2       3022.97       2974.05        56.01 o                         
  -4  13   2         32.14         12.08        18.75 o                         
  -3  13   2       5637.71       5596.25        69.13 o                         
  -2  13   2       1685.88       1770.36        34.02 o                         
  -1  13   2       1495.30       1508.08        29.74 o                         
   0  13   2      15004.40      15309.89       169.42 o                         
   1  13   2       1028.41       1003.02        26.27 o                         
   2  13   2       4369.26       4197.64        57.22 o                         
   3  13   2       2357.52       2305.18        37.53 o                         
   4  13   2       1791.85       1795.60        37.40 o                         
   5  13   2       1048.40        963.88        33.67 o                         
   6  13   2       3086.63       2957.36        71.77 o                         
   7  13   2          3.02        135.81       122.22 o                         
  -7  14   2          5.93        -69.61        69.61 o                         
  -6  14   2        155.00        211.59        37.63 o                         
  -5  14   2          3.17          6.61        24.72 o                         
  -4  14   2        469.67        438.66        24.50 o                         
  -3  14   2        497.63        502.04        21.80 o                         
  -2  14   2       4223.44       4050.47        56.38 o                         
  -1  14   2       1865.98       1843.64        34.83 o                         
   0  14   2        267.37        225.56        17.45 o                         
   1  14   2        373.61        370.08        19.06 o                         
   2  14   2          8.14         22.71        19.00 o                         
   3  14   2        454.87        498.80        18.90 o                         
   4  14   2          0.66         11.14        22.19 o                         
   5  14   2        556.79        603.91        31.67 o                         
   6  14   2        248.60        305.26        45.67 o                         
   7  14   2       1628.37       1650.95       101.18 o                         
  -6  15   2        169.56        134.09        51.18 o                         
  -5  15   2       2210.93       2237.51        56.26 o                         
  -4  15   2        282.30        276.29        25.67 o                         
  -3  15   2       3989.39       3837.58        56.01 o                         
  -2  15   2       7209.08       7291.76        89.43 o                         
  -1  15   2       3448.29       3421.29        50.67 o                         
   0  15   2       6316.77       6469.19        81.52 o                         
   1  15   2         27.98         33.47        15.76 o                         
   2  15   2        454.19        545.44        22.83 o                         
   3  15   2        717.58        742.52        21.66 o                         
   4  15   2       1933.28       1947.73        48.52 o                         
   5  15   2        438.71        460.45        31.98 o                         
   6  15   2       3451.01       3508.01        84.94 o                         
  -6  16   2        411.98        471.68        53.67 o                         
  -5  16   2        214.29        159.69        33.48 o                         
  -4  16   2       1236.16       1159.33        38.36 o                         
  -3  16   2        137.29        126.03        21.11 o                         
  -2  16   2        377.92        384.64        23.69 o                         
  -1  16   2       1500.59       1467.24        36.21 o                         
   0  16   2         41.28         52.82        16.63 o                         
   1  16   2       2296.03       2260.73        41.88 o                         
   2  16   2         81.70        114.37        19.80 o                         
   3  16   2        739.93        734.84        28.81 o                         
   4  16   2        183.67        138.13        29.23 o                         
   5  16   2       1095.36       1151.90        44.12 o                         
   6  16   2        357.95        325.05        57.93 o                         
  -6  17   2        251.04        285.83        58.93 o                         
  -5  17   2       1808.58       1725.44        65.68 o                         
  -4  17   2         27.04         49.27        30.87 o                         
  -3  17   2       1626.92       1672.60        44.12 o                         
  -2  17   2       2507.87       2419.08        47.73 o                         
  -1  17   2       2080.65       2034.78        43.81 o                         
   0  17   2       3176.69       3275.61        54.74 o                         
   1  17   2        363.11        403.40        22.45 o                         
   2  17   2       2268.32       2300.79        44.43 o                         
   3  17   2        442.72        413.68        29.20 o                         
   4  17   2       2160.66       2115.94        58.12 o                         
   5  17   2        152.94        150.18        45.50 o                         
   6  17   2       1739.06       1791.76        81.11 o                         
  -6  18   2        995.43       1084.95        73.51 o                         
  -5  18   2        632.51        619.58        53.49 o                         
  -4  18   2        931.63        919.11        43.54 o                         
  -3  18   2         23.06          2.41        27.31 o                         
  -2  18   2        992.80       1011.30        35.32 o                         
  -1  18   2       1167.63       1231.85        36.12 o                         
   0  18   2       1144.87       1103.74        34.52 o                         
   1  18   2       2831.97       2591.24        48.78 o                         
   2  18   2        756.44        773.02        31.35 o                         
   3  18   2       1861.13       1872.63        49.73 o                         
   4  18   2         17.06          9.97        30.99 o                         
   5  18   2       1985.58       2030.34        79.39 o                         
   6  18   2         50.68        170.88        65.24 o                         
  -5  19   2        467.78        431.74        57.15 o                         
  -4  19   2          7.48         -9.10        38.26 o                         
  -3  19   2        365.50        358.16        33.88 o                         
  -2  19   2        228.05        214.97        30.31 o                         
  -1  19   2        625.93        661.02        32.94 o                         
   0  19   2        793.08        807.19        34.86 o                         
   1  19   2        198.63        240.48        25.18 o                         
   2  19   2       1175.31       1299.06        41.37 o                         
   3  19   2         39.40          7.82        31.12 o                         
   4  19   2       2030.44       2038.05        54.62 o                         
   5  19   2         50.51         31.42        59.29 o                         
  -5  20   2        786.00        700.83        65.18 o                         
  -4  20   2       1478.85       1570.83        60.15 o                         
  -3  20   2        172.92        190.11        35.39 o                         
  -2  20   2        799.29        836.68        41.88 o                         
  -1  20   2        803.22        821.05        40.59 o                         
   0  20   2       2127.73       2111.47        55.67 o                         
   1  20   2       2423.15       2360.91        58.50 o                         
   2  20   2        350.00        425.71        33.45 o                         
   3  20   2        931.72        835.55        43.25 o                         
   4  20   2         17.74         39.03        41.69 o                         
   5  20   2       1391.83       1513.66        87.91 o                         
  -5  21   2        963.87        891.08        79.49 o                         
  -4  21   2        120.82        165.21        54.44 o                         
  -3  21   2        432.59        403.95        40.37 o                         
  -2  21   2         12.70          0.50        34.10 o                         
  -1  21   2          4.13        -16.88        34.98 o                         
   0  21   2         69.85        116.98        28.85 o                         
   1  21   2          9.15         50.91        31.40 o                         
   2  21   2        235.16        226.34        33.91 o                         
   3  21   2         63.98         98.05        38.22 o                         
   4  21   2         16.30         -9.49        45.72 o                         
   5  21   2         11.35         92.64        90.40 o                         
  -4  22   2        649.89        592.02        64.44 o                         
  -3  22   2        684.92        668.16        51.78 o                         
  -2  22   2       1482.73       1516.87        55.36 o                         
  -1  22   2       1506.78       1426.54        51.36 o                         
   0  22   2       2358.73       2528.22        74.04 o                         
   1  22   2        875.54        920.77        43.48 o                         
   2  22   2        153.40        219.95        42.16 o                         
   3  22   2       2193.04       2301.15        84.47 o                         
   4  22   2        133.41        167.56        67.52 o                         
  -4  23   2          5.97         47.68        62.58 o                         
  -3  23   2          0.28        -15.60        48.61 o                         
  -2  23   2        187.23        126.26        47.52 o                         
  -1  23   2         25.47          5.97        33.02 o                         
   0  23   2        645.49        644.58        46.61 o                         
   1  23   2         26.75         49.27        31.00 o                         
   2  23   2          1.56         35.52        60.33 o                         
   3  23   2         99.70        183.30        56.10 o                         
   4  23   2         73.38        168.08        70.42 o                         
  -3  24   2        987.46        914.53        63.21 o                         
  -2  24   2        557.17        542.99        55.22 o                         
  -1  24   2       1403.45       1441.58        64.74 o                         
   0  24   2       1144.73        974.11        54.78 o                         
   1  24   2       1344.11       1354.60        67.49 o                         
   2  24   2         17.64         26.83        55.07 o                         
   3  24   2       2185.07       2234.21        93.80 o                         
  -2  25   2        231.17        256.27        78.26 o                         
  -1  25   2        193.28        310.42        62.75 o                         
   0  25   2        702.13        623.16        51.23 o                         
   1  25   2        111.76         80.95        55.84 o                         
   2  25   2        186.94        233.00        64.05 o                         
  -1  26   2       1479.85       1451.69        77.17 o                         
   0  26   2        893.25        875.60        75.18 o                         
   1  26   2        115.22         76.11        61.51 o                         
  -8   1   3       2533.71       2481.49       104.91 o                         
  -7   1   3        572.91        645.06        29.11 o                         
  -6   1   3        941.01        985.49        33.87 o                         
  -5   1   3        675.18        599.52        18.56 o                         
  -4   1   3       3364.56       3423.64        43.87 o                         
  -3   1   3       7130.60       6510.45        73.70 o                         
  -2   1   3       7249.96       7328.26        79.99 o                         
  -1   1   3      18886.20      18877.99       174.77 o                         
   0   1   3        173.33        195.75         5.26 o                         
   1   1   3       1320.45       1095.73        13.86 o                         
   2   1   3        124.42        176.81         6.55 o                         
   3   1   3      13720.12      13515.10       156.51 o                         
   4   1   3        138.07        151.29         9.66 o                         
   5   1   3       3552.88       3526.43        53.53 o                         
   6   1   3       2108.77       2046.75        40.35 o                         
   7   1   3        992.82       1117.01        45.63 o                         
   8   1   3        168.42        151.44        54.09 o                         
  -8   2   3         71.72        137.07        67.71 o                         
  -7   2   3         16.55        -10.52        24.11 o                         
  -6   2   3         33.38         36.63        23.22 o                         
  -5   2   3        149.05        133.99        15.60 o                         
  -4   2   3       1732.87       1995.85        28.70 o                         
  -3   2   3        134.23        128.12         7.42 o                         
  -2   2   3       5709.65       5890.72        61.29 o                         
  -1   2   3       9658.87       9637.29        92.36 o                         
   0   2   3        819.15        758.32        11.06 o                         
   1   2   3        292.65        245.16         7.23 o                         
   2   2   3        571.80        662.50        11.64 o                         
   3   2   3        275.28        268.87         9.85 o                         
   4   2   3       2272.47       2248.38        31.54 o                         
   5   2   3        555.54        476.28        16.45 o                         
   6   2   3        677.09        718.74        29.16 o                         
   7   2   3        224.54        209.87        24.82 o                         
   8   2   3        146.83         85.33        53.71 o                         
  -8   3   3       1672.26       1578.40        90.65 o                         
  -7   3   3        251.92        303.25        40.91 o                         
  -6   3   3       1137.07       1134.27        29.87 o                         
  -5   3   3       3793.93       3771.15        55.28 o                         
  -4   3   3       2896.32       3003.55        37.90 o                         
  -3   3   3       7016.45       6972.68        78.46 o                         
  -2   3   3       3057.51       3228.26        37.10 o                         
  -1   3   3      35199.47      33134.86       310.72 o                         
   0   3   3       3282.64       3535.34        38.62 o                         
   1   3   3      12010.42      11807.70       128.18 o                         
   2   3   3        317.10        382.34         9.38 o                         
   3   3   3       7621.11       7191.42        75.48 o                         
   4   3   3        733.41        694.61        16.34 o                         
   5   3   3       3951.86       3906.80        54.69 o                         
   6   3   3       1546.16       1486.74        39.28 o                         
   7   3   3       2362.18       2433.46        65.32 o                         
   8   3   3        842.83        903.41        96.30 o                         
  -8   4   3        465.34        386.18        74.17 o                         
  -7   4   3        245.16        295.13        38.37 o                         
  -6   4   3        201.47        210.20        17.40 o                         
  -5   4   3        494.44        504.76        18.43 o                         
  -4   4   3         25.08         30.70         7.85 o                         
  -3   4   3       2852.73       2864.21        35.19 o                         
  -2   4   3       4570.21       4716.45        53.09 o                         
  -1   4   3        390.14        466.12        10.18 o                         
   0   4   3      11876.42      12266.40       130.61 o                         
   1   4   3       1506.49       1623.58        21.92 o                         
   2   4   3        855.53        696.13        12.99 o                         
   3   4   3          7.75          4.12         7.42 o                         
   4   4   3       1981.05       1792.25        27.69 o                         
   5   4   3         17.86         10.15        12.63 o                         
   6   4   3       3485.41       3225.72        57.44 o                         
   7   4   3       1379.21       1245.28        45.90 o                         
   8   4   3        216.39        292.19        68.25 o                         
  -8   5   3       1111.96       1044.35        85.55 o                         
  -7   5   3        386.88        365.41        30.69 o                         
  -6   5   3        216.99        255.20        19.88 o                         
  -5   5   3       1185.03       1251.57        27.59 o                         
  -4   5   3       1781.98       1758.33        28.24 o                         
  -3   5   3       1938.79       1945.37        26.01 o                         
  -2   5   3        315.92        342.82         9.30 o                         
  -1   5   3      27903.41      28690.41       293.39 o                         
   0   5   3       3890.68       4341.93        51.23 o                         
   1   5   3      23755.80      24046.28       252.40 o                         
   2   5   3          2.71         -5.31         5.31 o                         
   3   5   3       3281.65       3286.32        37.85 o                         
   4   5   3        619.14        635.04        15.96 o                         
   5   5   3        883.78        864.97        23.55 o                         
   6   5   3        354.85        403.34        29.16 o                         
   7   5   3       1449.61       1530.93        48.89 o                         
   8   5   3        340.35        411.63        86.75 o                         
  -8   6   3        398.02        412.65        76.54 o                         
  -7   6   3       2303.65       2255.23        55.19 o                         
  -6   6   3        412.89        438.74        25.25 o                         
  -5   6   3       1534.80       1522.74        34.48 o                         
  -4   6   3       2560.99       2374.78        36.13 o                         
  -3   6   3       2277.21       2269.71        31.12 o                         
  -2   6   3       8372.77       8359.07        84.52 o                         
  -1   6   3        135.58        176.25         8.30 o                         
   0   6   3       1484.92       1450.45        21.34 o                         
   1   6   3       2904.61       3090.49        37.48 o                         
   2   6   3       4412.40       4275.59        50.64 o                         
   3   6   3        110.15         97.02         9.10 o                         
   4   6   3       5822.03       5917.31        65.26 o                         
   5   6   3       2621.59       2578.94        50.41 o                         
   6   6   3       1734.41       1872.34        42.33 o                         
   7   6   3       1115.40       1086.65        40.83 o                         
   8   6   3        515.83        655.54        63.88 o                         
  -8   7   3        165.48         95.01        73.90 o                         
  -7   7   3         96.04         68.53        34.32 o                         
  -6   7   3       1081.23       1087.43        40.74 o                         
  -5   7   3        834.33        777.23        24.67 o                         
  -4   7   3        911.17        856.62        23.09 o                         
  -3   7   3       2008.94       1968.33        29.20 o                         
  -2   7   3         20.94          9.09         6.71 o                         
  -1   7   3      15818.92      16688.56       170.54 o                         
   0   7   3        567.35        671.92        17.58 o                         
   1   7   3       6536.07       6754.92        72.84 o                         
   2   7   3        572.42        712.14        15.56 o                         
   3   7   3         50.87         55.23         9.66 o                         
   4   7   3         26.88         25.75        10.55 o                         
   5   7   3         41.11         27.87        15.16 o                         
   6   7   3        155.30        148.59        16.72 o                         
   7   7   3       2371.42       2272.66        62.46 o                         
   8   7   3       1353.21       1347.31        78.03 o                         
  -8   8   3        221.84        328.14       291.50 o                         
  -7   8   3       1891.52       1874.90        61.26 o                         
  -6   8   3       2014.38       2028.87        50.55 o                         
  -5   8   3        340.84        277.79        18.04 o                         
  -4   8   3       1125.89       1069.93        22.01 o                         
  -3   8   3        815.05        749.43        16.91 o                         
  -2   8   3        228.69        140.49         9.54 o                         
  -1   8   3       3521.31       3557.09        44.65 o                         
   0   8   3       1050.27        832.58        16.43 o                         
   1   8   3        116.61         88.22         8.03 o                         
   2   8   3       9474.69       9653.03       104.63 o                         
   3   8   3        161.73        153.59         9.92 o                         
   4   8   3       3814.68       3815.99        48.34 o                         
   5   8   3        556.55        568.91        20.63 o                         
   6   8   3       2857.64       2878.02        53.99 o                         
   7   8   3        271.83        229.53        39.63 o                         
  -7   9   3        138.98        190.00        48.02 o                         
  -6   9   3        886.31        875.33        37.17 o                         
  -5   9   3        292.19        288.69        19.60 o                         
  -4   9   3        574.69        543.47        17.89 o                         
  -3   9   3       2561.23       2501.53        38.46 o                         
  -2   9   3        162.62        226.48        11.69 o                         
  -1   9   3       1057.61       1061.07        21.41 o                         
   0   9   3       3411.19       3825.66        46.87 o                         
   1   9   3       2718.59       2731.97        35.53 o                         
   2   9   3         83.00         88.21        10.99 o                         
   3   9   3        718.83        758.83        19.05 o                         
   4   9   3         57.03         56.73        14.06 o                         
   5   9   3        121.05         90.85        15.12 o                         
   6   9   3        975.24        958.63        31.93 o                         
   7   9   3        630.03        536.74        50.57 o                         
  -7  10   3       2018.62       1908.72        85.52 o                         
  -6  10   3       1974.16       1884.15        56.86 o                         
  -5  10   3       1504.20       1399.45        35.36 o                         
  -4  10   3       3448.02       3341.08        49.18 o                         
  -3  10   3        364.29        358.14        13.83 o                         
  -2  10   3       2550.53       2586.20        38.00 o                         
  -1  10   3         29.73         22.59         9.94 o                         
   0  10   3      10669.87      10223.93       111.64 o                         
   1  10   3        617.57        551.82        16.83 o                         
   2  10   3       9787.26       9562.92       108.32 o                         
   3  10   3          6.05         -7.82        10.59 o                         
   4  10   3      10647.56      10685.38       114.50 o                         
   5  10   3       1225.21       1263.35        26.93 o                         
   6  10   3       2165.85       2154.73        53.30 o                         
   7  10   3        340.05        383.81        60.31 o                         
  -7  11   3         84.83        -10.69        48.31 o                         
  -6  11   3        325.79        384.27        31.04 o                         
  -5  11   3        128.62        131.47        20.73 o                         
  -4  11   3        185.23        147.52        18.71 o                         
  -3  11   3         10.20          4.49        12.84 o                         
  -2  11   3        123.95        111.18        12.70 o                         
  -1  11   3         99.49         64.03        11.44 o                         
   0  11   3        848.88        873.12        22.65 o                         
   1  11   3         31.05         18.02         9.31 o                         
   2  11   3        188.69        126.29        12.22 o                         
   3  11   3       1989.98       2043.18        32.94 o                         
   4  11   3          6.37         10.50        13.82 o                         
   5  11   3        195.93        186.97        18.49 o                         
   6  11   3         13.85         38.42        22.85 o                         
   7  11   3         39.18         -4.66        54.10 o                         
  -7  12   3       1720.24       1751.45        89.18 o                         
  -6  12   3       2051.73       2003.32        61.80 o                         
  -5  12   3       2434.40       2385.31        47.69 o                         
  -4  12   3       2321.63       2360.32        42.22 o                         
  -3  12   3       2094.72       2019.14        35.24 o                         
  -2  12   3       4729.79       4842.54        63.08 o                         
  -1  12   3         12.99         -5.58        12.47 o                         
   0  12   3       8428.71       8294.99       110.10 o                         
   1  12   3       1928.65       2124.69        32.37 o                         
   2  12   3       4079.44       4059.01        53.11 o                         
   3  12   3         16.25         26.82        11.78 o                         
   4  12   3       5544.48       5157.25        65.15 o                         
   5  12   3        805.33        847.66        24.35 o                         
   6  12   3       3058.42       3033.81        60.36 o                         
   7  12   3        930.92       1196.79       115.29 o                         
  -7  13   3         16.61         -9.82        62.71 o                         
  -6  13   3        201.94        211.14        34.83 o                         
  -5  13   3         14.18         28.27        23.60 o                         
  -4  13   3         84.33         81.96        17.51 o                         
  -3  13   3        455.82        456.85        20.87 o                         
  -2  13   3        911.81        914.67        25.35 o                         
  -1  13   3         87.44         90.22        12.84 o                         
   0  13   3         70.59        114.99        13.66 o                         
   1  13   3         97.15        127.38        13.53 o                         
   2  13   3        561.07        526.84        17.11 o                         
   3  13   3        261.24        262.25        19.50 o                         
   4  13   3        191.36        179.58        20.39 o                         
   5  13   3          7.50         23.59        22.13 o                         
   6  13   3         30.16         11.53        36.16 o                         
   7  13   3         97.35        154.45        95.98 o                         
  -7  14   3       1082.11       1034.54        84.09 o                         
  -6  14   3        728.41        675.15        44.59 o                         
  -5  14   3       1959.34       1905.68        48.99 o                         
  -4  14   3       3102.69       3064.25        53.13 o                         
  -3  14   3         58.36         17.76        17.24 o                         
  -2  14   3       2689.10       2701.45        45.87 o                         
  -1  14   3       1062.63       1084.27        28.22 o                         
   0  14   3       5401.47       5356.21        69.91 o                         
   1  14   3        494.25        495.79        19.06 o                         
   2  14   3       3406.54       3320.43        51.09 o                         
   3  14   3         41.63         29.39        19.16 o                         
   4  14   3       1286.82       1297.69        37.49 o                         
   5  14   3        183.80        176.73        31.44 o                         
   6  14   3       1955.09       2070.05        68.63 o                         
   7  14   3        879.51        956.64        69.18 o                         
  -6  15   3        521.01        543.64        76.46 o                         
  -5  15   3        516.31        593.05        45.44 o                         
  -4  15   3        503.22        466.32        27.65 o                         
  -3  15   3       3718.90       3577.16        55.28 o                         
  -2  15   3         63.90         62.84        18.42 o                         
  -1  15   3       1576.92       1428.66        32.75 o                         
   0  15   3        208.67        222.84        18.91 o                         
   1  15   3       4781.27       4751.75        61.74 o                         
   2  15   3         83.77         93.67        18.18 o                         
   3  15   3        201.52        223.75        22.60 o                         
   4  15   3         12.94        -19.61        26.84 o                         
   5  15   3        648.16        741.41        38.95 o                         
   6  15   3        260.97        216.68        46.60 o                         
  -6  16   3        712.31        788.20        68.91 o                         
  -5  16   3       1174.16       1154.24        44.36 o                         
  -4  16   3       2117.66       2066.46        50.90 o                         
  -3  16   3        107.34         79.41        21.56 o                         
  -2  16   3       4957.91       4779.85        67.42 o                         
  -1  16   3         91.49         92.92        19.45 o                         
   0  16   3       2831.87       2820.47        46.21 o                         
   1  16   3        329.01        262.65        18.31 o                         
   2  16   3       6153.33       5962.02        80.59 o                         
   3  16   3          3.39         -9.12        23.40 o                         
   4  16   3        982.14        962.93        39.02 o                         
   5  16   3        340.07        411.24        39.98 o                         
   6  16   3        473.62        519.54        53.07 o                         
  -6  17   3        129.56        151.78        58.53 o                         
  -5  17   3       1703.49       1776.93        64.89 o                         
  -4  17   3        540.47        578.46        37.42 o                         
  -3  17   3       1449.98       1545.90        42.03 o                         
  -2  17   3        771.16        748.36        29.31 o                         
  -1  17   3        906.73        917.30        32.26 o                         
   0  17   3        302.67        331.93        19.94 o                         
   1  17   3       1400.43       1540.62        34.30 o                         
   2  17   3        499.85        546.86        25.43 o                         
   3  17   3       1671.08       1661.98        47.00 o                         
   4  17   3        323.33        358.82        31.28 o                         
   5  17   3       1015.08        992.09        53.06 o                         
   6  17   3        103.52        126.15        62.49 o                         
  -6  18   3        200.67        223.27        62.33 o                         
  -5  18   3         96.74        123.28        48.36 o                         
  -4  18   3       1735.14       1695.27        53.81 o                         
  -3  18   3         25.33         22.19        29.18 o                         
  -2  18   3       2205.41       1956.66        50.03 o                         
  -1  18   3       1316.34       1189.01        34.08 o                         
   0  18   3       3054.99       3011.28        51.04 o                         
   1  18   3         17.07         24.70        17.20 o                         
   2  18   3       2426.21       2481.95        53.04 o                         
   3  18   3        522.98        490.16        36.74 o                         
   4  18   3        737.72        770.02        39.40 o                         
   5  18   3         32.01         42.42        49.43 o                         
   6  18   3       1410.65       1555.44        86.58 o                         
  -5  19   3       2553.39       2639.82        93.58 o                         
  -4  19   3        715.07        694.41        43.67 o                         
  -3  19   3       1252.79       1384.37        47.63 o                         
  -2  19   3        552.74        563.75        33.76 o                         
  -1  19   3       1504.62       1666.04        49.14 o                         
   0  19   3        933.34        932.30        32.73 o                         
   1  19   3       5575.84       5399.88        80.36 o                         
   2  19   3         18.46          8.17        24.72 o                         
   3  19   3       1954.60       1931.16        58.35 o                         
   4  19   3        408.77        464.53        35.78 o                         
   5  19   3        863.20        933.89        68.94 o                         
  -5  20   3         55.58          7.61        72.55 o                         
  -4  20   3        700.06        649.16        54.38 o                         
  -3  20   3         45.34         99.97        36.89 o                         
  -2  20   3        353.39        369.99        37.14 o                         
  -1  20   3         12.95         11.63        26.17 o                         
   0  20   3        252.15        258.06        31.37 o                         
   1  20   3        170.59        188.56        30.02 o                         
   2  20   3        430.29        420.11        32.03 o                         
   3  20   3         21.05         -9.91        34.22 o                         
   4  20   3        985.24        962.66        55.29 o                         
   5  20   3         48.59         96.85        65.03 o                         
  -5  21   3        827.44        880.70        86.35 o                         
  -4  21   3        243.94        313.91        58.40 o                         
  -3  21   3       1687.46       1753.66        58.44 o                         
  -2  21   3       1344.41       1321.31        50.46 o                         
  -1  21   3       1344.70       1350.09        47.10 o                         
   0  21   3        840.11        849.77        48.42 o                         
   1  21   3       3152.62       2950.89        75.38 o                         
   2  21   3         10.20        -24.93        36.42 o                         
   3  21   3       2692.93       2712.66        80.64 o                         
   4  21   3         91.74        153.04        66.07 o                         
  -4  22   3         25.24         92.25        58.56 o                         
  -3  22   3          6.55         77.41        51.23 o                         
  -2  22   3          2.44         64.21        39.67 o                         
  -1  22   3          6.53         32.21        31.84 o                         
   0  22   3         72.11        108.59        37.89 o                         
   1  22   3         56.52        115.00        41.62 o                         
   2  22   3          3.04         87.71        45.42 o                         
   3  22   3         45.56         67.35        64.54 o                         
   4  22   3        475.23        540.70        74.15 o                         
  -4  23   3        196.02        159.26        63.18 o                         
  -3  23   3       2159.29       2100.85       103.19 o                         
  -2  23   3       1504.23       1510.14        63.68 o                         
  -1  23   3       2891.98       2872.80        72.79 o                         
   0  23   3          3.75          8.14        41.27 o                         
   1  23   3       1478.95       1402.55        57.84 o                         
   2  23   3          2.40          3.75        60.58 o                         
   3  23   3       1660.87       1670.75        77.04 o                         
  -3  24   3         56.95        104.81        63.70 o                         
  -2  24   3         36.08        -15.10        54.45 o                         
  -1  24   3         55.76        -11.66        51.23 o                         
   0  24   3         55.56        -35.57        52.54 o                         
   1  24   3          0.68          9.12        50.59 o                         
   2  24   3        360.88        361.29        62.94 o                         
   3  24   3        483.04        420.08        88.60 o                         
  -2  25   3        355.16        298.10        61.87 o                         
  -1  25   3       2585.56       2612.38        97.53 o                         
   0  25   3         21.88         71.67        72.06 o                         
   1  25   3       2813.90       2919.21       108.21 o                         
   2  25   3        658.15        814.72        72.66 o                         
  -1  26   3        211.64        152.47        68.66 o                         
   0  26   3         82.09        120.77        70.38 o                         
   1  26   3         16.23         -7.20        67.37 o                         
  -8   0   4       1154.80       1041.86        95.06 o                         
  -7   0   4        691.25        730.80        46.36 o                         
  -6   0   4        948.20        931.95        45.82 o                         
  -5   0   4       6219.55       5968.96       106.10 o                         
  -4   0   4        696.91        643.40        25.03 o                         
  -3   0   4      22562.24      21465.81       321.59 o                         
  -2   0   4          8.33         -3.89         6.57 o                         
  -1   0   4      11042.35      12600.33       180.71 o                         
   0   0   4       9104.61       9254.78       123.97 o                         
   1   0   4       9215.58       8844.67       134.11 o                         
   2   0   4       1677.21       1485.11        27.70 o                         
   3   0   4      19707.67      19811.19       307.62 o                         
   4   0   4       6175.13       6122.94       114.59 o                         
   5   0   4      10206.60      10189.76       188.07 o                         
   6   0   4       3195.50       3199.98        77.33 o                         
   7   0   4        866.27        843.24        66.55 o                         
   8   0   4        648.16        659.99        91.57 o                         
  -8   1   4        119.86        -46.62        68.37 o                         
  -7   1   4         12.21         57.33        27.51 o                         
  -6   1   4          1.96         14.70        19.69 o                         
  -5   1   4        319.66        325.41        15.49 o                         
  -4   1   4          2.68          2.01         6.95 o                         
  -3   1   4         76.34         70.63         7.42 o                         
  -2   1   4        429.09        519.83         9.90 o                         
  -1   1   4         48.87         30.56         4.81 o                         
   0   1   4      21315.22      21515.54       203.09 o                         
   1   1   4        132.36        156.74         5.94 o                         
   2   1   4        354.65        327.09         8.64 o                         
   3   1   4         58.52         42.14         7.24 o                         
   4   1   4        155.09        171.27        12.72 o                         
   5   1   4         62.12         62.87        14.25 o                         
   6   1   4         17.83        -18.01        18.01 o                         
   7   1   4        182.24        254.06        29.72 o                         
   8   1   4         50.67         48.36        61.62 o                         
  -8   2   4        999.25        836.78        90.56 o                         
  -7   2   4       1599.90       1614.30        48.30 o                         
  -6   2   4        900.92        902.68        26.90 o                         
  -5   2   4       3076.63       3018.09        45.75 o                         
  -4   2   4          5.28         19.90         8.17 o                         
  -3   2   4      15815.64      15842.27       165.67 o                         
  -2   2   4        627.12        634.32        12.11 o                         
  -1   2   4      18443.50      18275.07       176.36 o                         
   0   2   4      17058.62      17096.21       162.36 o                         
   1   2   4       4236.24       3957.53        43.50 o                         
   2   2   4        324.41        244.95         8.88 o                         
   3   2   4      10799.53      11349.38       118.18 o                         
   4   2   4       5172.26       5084.39        69.10 o                         
   5   2   4       4684.48       4688.13        61.67 o                         
   6   2   4       2864.18       2784.42        53.21 o                         
   7   2   4        930.97        904.42        33.62 o                         
   8   2   4       1820.09       1894.35        94.47 o                         
  -8   3   4         44.95        -69.37        69.37 o                         
  -7   3   4        108.39         91.88        22.35 o                         
  -6   3   4        568.56        554.47        27.70 o                         
  -5   3   4        106.93        111.60        14.16 o                         
  -4   3   4         65.27         48.42        10.20 o                         
  -3   3   4        499.31        580.96        11.82 o                         
  -2   3   4       4613.99       4941.41        50.81 o                         
  -1   3   4       6215.31       6296.83        63.89 o                         
   0   3   4        495.44        555.22        11.89 o                         
   1   3   4       1049.21       1018.22        16.59 o                         
   2   3   4        372.69        554.79        12.53 o                         
   3   3   4         14.93         17.87         7.33 o                         
   4   3   4       4318.63       4370.79        53.53 o                         
   5   3   4         18.56         22.32        13.52 o                         
   6   3   4         17.51         19.97        17.70 o                         
   7   3   4        175.79        164.61        26.33 o                         
   8   3   4          7.72         22.27        70.79 o                         
  -8   4   4        461.46        314.74        81.79 o                         
  -7   4   4       1899.67       1903.46        56.93 o                         
  -6   4   4         13.20         35.10        19.53 o                         
  -5   4   4       3260.88       3193.16        47.42 o                         
  -4   4   4         81.18         71.48        14.07 o                         
  -3   4   4       7345.25       7639.86        83.61 o                         
  -2   4   4        114.38         93.63         6.78 o                         
  -1   4   4      18033.46      18179.49       183.82 o                         
   0   4   4       2040.13       1964.67        24.32 o                         
   1   4   4      14546.49      14386.82       146.67 o                         
   2   4   4       5535.43       5742.89        65.34 o                         
   3   4   4       2601.39       2574.27        36.37 o                         
   4   4   4       1224.32       1207.67        23.36 o                         
   5   4   4       6161.33       6289.35        77.40 o                         
   6   4   4        624.15        651.87        21.55 o                         
   7   4   4        371.71        408.92        29.26 o                         
   8   4   4       1675.37       1565.68       105.13 o                         
  -8   5   4        766.77        771.89        90.08 o                         
  -7   5   4        243.51        301.75        27.22 o                         
  -6   5   4       1193.00       1171.76        37.92 o                         
  -5   5   4        323.41        359.54        18.56 o                         
  -4   5   4       1820.40       1663.35        29.16 o                         
  -3   5   4        289.59        285.54        10.91 o                         
  -2   5   4       6216.43       5790.69        59.53 o                         
  -1   5   4        368.33        416.28        10.97 o                         
   0   5   4       5281.74       5395.35        58.79 o                         
   1   5   4       4535.93       4527.73        48.32 o                         
   2   5   4        877.53        800.31        16.17 o                         
   3   5   4       1280.87       1212.78        21.21 o                         
   4   5   4       1741.05       1668.31        29.23 o                         
   5   5   4       2693.11       2505.18        39.48 o                         
   6   5   4         37.40         55.47        19.11 o                         
   7   5   4        931.19        880.02        41.22 o                         
   8   5   4         81.17        275.05       103.63 o                         
  -8   6   4         14.00        -64.92        81.38 o                         
  -7   6   4       1830.78       1831.04        58.65 o                         
  -6   6   4        234.05        215.22        21.01 o                         
  -5   6   4       1633.09       1576.66        31.16 o                         
  -4   6   4          1.66         12.88        11.82 o                         
  -3   6   4        419.80        349.14        13.49 o                         
  -2   6   4         71.25         87.35         7.82 o                         
  -1   6   4       5296.49       5375.81        59.22 o                         
   0   6   4       1219.43       1339.84        21.11 o                         
   1   6   4       1986.48       1833.28        26.09 o                         
   2   6   4        209.50        141.22         9.36 o                         
   3   6   4         69.78         71.38        10.24 o                         
   4   6   4       1199.83       1186.64        22.47 o                         
   5   6   4       1172.80       1202.76        28.06 o                         
   6   6   4        698.33        736.32        26.59 o                         
   7   6   4        969.11        940.19        41.34 o                         
   8   6   4        859.07        868.42        76.18 o                         
  -8   7   4        720.03        948.41       136.37 o                         
  -7   7   4        337.06        388.10        32.11 o                         
  -6   7   4        897.55        928.13        35.24 o                         
  -5   7   4         15.77          1.66        13.55 o                         
  -4   7   4       2665.78       2643.08        37.44 o                         
  -3   7   4        694.52        726.85        18.49 o                         
  -2   7   4       7395.31       7336.17        76.12 o                         
  -1   7   4       1234.23       1403.95        23.80 o                         
   0   7   4       5484.38       5203.90        59.61 o                         
   1   7   4       5153.64       5454.73        65.62 o                         
   2   7   4       4930.28       4790.69        56.52 o                         
   3   7   4       2771.73       2962.35        40.87 o                         
   4   7   4       1077.31       1104.35        23.40 o                         
   5   7   4       1204.03       1254.19        31.03 o                         
   6   7   4        724.39        697.25        28.50 o                         
   7   7   4       1262.51       1430.88        57.03 o                         
  -7   8   4        600.30        629.29        52.75 o                         
  -6   8   4        286.74        313.77        27.83 o                         
  -5   8   4        376.80        372.91        21.49 o                         
  -4   8   4          7.27         22.21        11.82 o                         
  -3   8   4       3372.23       3120.06        42.98 o                         
  -2   8   4        795.69        775.55        17.87 o                         
  -1   8   4       1394.53       1290.67        22.05 o                         
   0   8   4       2334.45       2773.21        36.57 o                         
   1   8   4        981.22        896.91        20.75 o                         
   2   8   4         19.46         28.38        10.02 o                         
   3   8   4         40.69         22.32        11.54 o                         
   4   8   4        499.96        486.90        18.02 o                         
   5   8   4        179.55        152.44        12.36 o                         
   6   8   4        834.69        886.47        27.84 o                         
   7   8   4         39.80        -43.60        43.60 o                         
  -7   9   4         98.44         58.64        39.09 o                         
  -6   9   4       2748.52       2642.61        68.14 o                         
  -5   9   4        189.47        167.90        18.30 o                         
  -4   9   4       4205.21       4245.02        54.64 o                         
  -3   9   4        427.06        420.33        16.90 o                         
  -2   9   4      10049.11      10313.74       115.49 o                         
  -1   9   4          5.36          2.30         8.99 o                         
   0   9   4       8858.42       8982.99        98.98 o                         
   1   9   4         23.81         40.28         9.20 o                         
   2   9   4       3458.30       3357.47        46.37 o                         
   3   9   4       1462.55       1603.19        30.07 o                         
   4   9   4       3387.70       3529.85        47.02 o                         
   5   9   4       3240.53       3211.75        45.28 o                         
   6   9   4       2015.17       2145.53        48.97 o                         
   7   9   4       1348.40       1424.94        87.77 o                         
  -7  10   4        281.46        335.35        58.14 o                         
  -6  10   4        365.21        337.35        29.48 o                         
  -5  10   4        628.87        633.81        26.99 o                         
  -4  10   4        718.23        690.96        20.22 o                         
  -3  10   4        925.87        909.24        19.56 o                         
  -2  10   4          0.08         -9.95         9.95 o                         
  -1  10   4       1120.77       1311.31        25.84 o                         
   0  10   4        464.77        503.73        18.20 o                         
   1  10   4       1479.36       1379.81        25.46 o                         
   2  10   4        144.57        120.13        12.97 o                         
   3  10   4        326.53        334.89        15.04 o                         
   4  10   4        241.95        295.01        18.24 o                         
   5  10   4         34.04         37.29        16.68 o                         
   6  10   4        430.03        437.43        29.32 o                         
   7  10   4        427.92        514.18        53.19 o                         
  -7  11   4        287.63        257.15        59.75 o                         
  -6  11   4       4392.03       4255.63        83.91 o                         
  -5  11   4       1303.59       1295.53        36.38 o                         
  -4  11   4      11714.59      11708.94       138.01 o                         
  -3  11   4          1.74         -7.66        11.76 o                         
  -2  11   4       6484.61       6639.33        77.72 o                         
  -1  11   4        485.14        554.76        18.62 o                         
   0  11   4      12128.87      12122.56       132.60 o                         
   1  11   4         21.86         -5.71        12.13 o                         
   2  11   4       7779.97       7595.92        90.18 o                         
   3  11   4      10126.33      10038.06       110.38 o                         
   4  11   4       2276.09       2236.04        40.61 o                         
   5  11   4       2868.95       2735.98        46.04 o                         
   6  11   4        999.64       1102.99        41.97 o                         
   7  11   4       1648.87       1709.81        90.32 o                         
  -7  12   4          0.18        -65.89        65.89 o                         
  -6  12   4         12.52         28.66        33.69 o                         
  -5  12   4        705.43        648.34        26.82 o                         
  -4  12   4          6.51         32.12        19.06 o                         
  -3  12   4       1710.54       1721.02        32.18 o                         
  -2  12   4        712.34        741.52        21.55 o                         
  -1  12   4        327.48        309.70        15.08 o                         
   0  12   4        636.70        726.84        21.91 o                         
   1  12   4        392.70        418.68        16.59 o                         
   2  12   4        167.99        173.23        15.11 o                         
   3  12   4        158.04        127.20        14.91 o                         
   4  12   4        582.13        553.42        23.90 o                         
   5  12   4        131.37        158.83        21.43 o                         
   6  12   4          3.52         -8.35        26.82 o                         
   7  12   4         57.67         87.43        44.61 o                         
  -7  13   4        553.43        460.29        83.30 o                         
  -6  13   4       2458.34       2439.35        69.21 o                         
  -5  13   4        725.66        761.19        30.71 o                         
  -4  13   4       2722.35       2692.97        49.15 o                         
  -3  13   4          1.27          2.98        15.82 o                         
  -2  13   4       5037.43       4930.89        63.47 o                         
  -1  13   4        650.65        632.88        19.98 o                         
   0  13   4       6167.29       6295.68        76.56 o                         
   1  13   4        148.42        160.07        14.11 o                         
   2  13   4       3416.65       3512.07        51.77 o                         
   3  13   4        977.12       1014.79        25.82 o                         
   4  13   4        830.49        964.86        28.36 o                         
   5  13   4       2644.22       2651.93        56.51 o                         
   6  13   4        255.73        174.53        39.28 o                         
   7  13   4       1809.75       1681.02        89.74 o                         
  -7  14   4        181.44        145.17        79.79 o                         
  -6  14   4          2.75         -6.69        38.52 o                         
  -5  14   4         95.27        108.38        27.61 o                         
  -4  14   4        145.35        172.60        24.60 o                         
  -3  14   4        177.95        142.75        18.63 o                         
  -2  14   4         16.81         23.74        16.68 o                         
  -1  14   4       2145.09       2160.06        36.90 o                         
   0  14   4       3135.68       3139.10        47.37 o                         
   1  14   4         21.05        -16.59        16.59 o                         
   2  14   4        279.17        313.08        21.08 o                         
   3  14   4        326.69        340.83        19.80 o                         
   4  14   4         42.23         30.60        22.70 o                         
   5  14   4        134.95        183.42        33.37 o                         
   6  14   4        246.87        208.17        40.44 o                         
  -6  15   4       1026.58       1023.60        59.27 o                         
  -5  15   4         83.14         94.41        32.37 o                         
  -4  15   4       2275.55       2319.60        54.21 o                         
  -3  15   4        901.51        916.93        28.87 o                         
  -2  15   4       2922.73       2939.27        49.59 o                         
  -1  15   4        363.93        369.63        17.52 o                         
   0  15   4       4464.79       4275.58        58.09 o                         
   1  15   4       2443.65       2439.77        43.63 o                         
   2  15   4       1648.04       1627.95        37.03 o                         
   3  15   4        893.94        933.00        30.69 o                         
   4  15   4        175.70        171.17        30.59 o                         
   5  15   4        890.61        914.66        45.15 o                         
   6  15   4        729.11        678.89        54.00 o                         
  -6  16   4        238.34        193.74        54.79 o                         
  -5  16   4       1012.32       1116.79        44.66 o                         
  -4  16   4         18.90         23.86        20.21 o                         
  -3  16   4        455.60        465.04        26.36 o                         
  -2  16   4       1103.91       1081.92        32.98 o                         
  -1  16   4       1565.13       1478.45        33.23 o                         
   0  16   4         22.73         26.65        18.49 o                         
   1  16   4       2692.00       2477.61        44.95 o                         
   2  16   4          8.98         32.61        22.76 o                         
   3  16   4       1354.27       1317.43        46.40 o                         
   4  16   4        293.26        306.36        33.21 o                         
   5  16   4        429.64        485.28        42.31 o                         
   6  16   4        905.66        831.63        63.69 o                         
  -6  17   4        948.34        922.16        81.32 o                         
  -5  17   4         33.29         52.72        46.88 o                         
  -4  17   4       1229.19       1232.75        44.52 o                         
  -3  17   4        207.94        193.52        27.01 o                         
  -2  17   4       2684.15       2611.76        52.11 o                         
  -1  17   4         12.71        -17.82        17.82 o                         
   0  17   4       3947.01       3592.56        57.29 o                         
   1  17   4       1939.11       1814.87        41.12 o                         
   2  17   4       1946.62       1873.33        46.63 o                         
   3  17   4        763.43        765.33        37.54 o                         
   4  17   4         36.17         59.01        28.18 o                         
   5  17   4        687.37        707.91        66.43 o                         
   6  17   4        281.11        207.83        64.74 o                         
  -6  18   4        222.10        287.95       104.65 o                         
  -5  18   4       3026.66       2908.23        95.94 o                         
  -4  18   4         25.10         58.19        33.92 o                         
  -3  18   4        699.13        772.17        37.52 o                         
  -2  18   4        369.19        400.79        30.94 o                         
  -1  18   4       1833.80       1991.55        41.11 o                         
   0  18   4        129.88         74.80        22.54 o                         
   1  18   4       1972.90       2184.33        46.12 o                         
   2  18   4        352.49        384.05        33.96 o                         
   3  18   4       1983.08       1933.08        56.75 o                         
   4  18   4        681.08        701.23        38.61 o                         
   5  18   4        549.41        607.31        60.74 o                         
  -5  19   4        232.67        277.11        61.25 o                         
  -4  19   4        959.11        926.86        54.16 o                         
  -3  19   4          3.64         61.21        33.82 o                         
  -2  19   4       1248.39       1322.41        45.60 o                         
  -1  19   4          6.26         -9.66        22.08 o                         
   0  19   4        885.49        935.80        39.57 o                         
   1  19   4        497.45        533.82        31.74 o                         
   2  19   4        797.79        815.05        44.87 o                         
   3  19   4        234.24        280.69        41.62 o                         
   4  19   4       1560.28       1615.86        69.52 o                         
   5  19   4        266.95        175.09        59.58 o                         
  -5  20   4       1681.80       1592.47        84.25 o                         
  -4  20   4        902.35        860.78        57.86 o                         
  -3  20   4       2679.60       2617.44        72.33 o                         
  -2  20   4          4.60        -35.38        35.38 o                         
  -1  20   4       3769.49       3438.69        72.75 o                         
   0  20   4         48.68         38.00        31.02 o                         
   1  20   4       2857.74       2799.95        63.79 o                         
   2  20   4       1245.61       1386.66        57.11 o                         
   3  20   4       1065.05        990.94        52.37 o                         
   4  20   4       1027.14       1131.08        64.58 o                         
   5  20   4        713.61        772.29        68.28 o                         
  -4  21   4        285.42        243.57        56.57 o                         
  -3  21   4          0.03         40.31        47.67 o                         
  -2  21   4        163.32        159.03        35.86 o                         
  -1  21   4          1.93         26.75        27.37 o                         
   0  21   4        130.09        205.18        38.38 o                         
   1  21   4         17.99         21.62        38.75 o                         
   2  21   4        179.74        196.30        43.74 o                         
   3  21   4       1435.35       1430.31        67.49 o                         
   4  21   4        240.44        153.60        51.09 o                         
  -4  22   4         33.16        -53.26        73.22 o                         
  -3  22   4       1760.73       1886.24        72.27 o                         
  -2  22   4          8.52        -24.26        42.80 o                         
  -1  22   4        744.88        700.97        43.58 o                         
   0  22   4         37.19         80.54        43.07 o                         
   1  22   4       2747.85       2619.57        73.85 o                         
   2  22   4        601.43        596.61        54.65 o                         
   3  22   4       2343.85       2362.35        91.70 o                         
   4  22   4        221.42        165.22        67.60 o                         
  -3  23   4          0.76        -39.38        53.61 o                         
  -2  23   4          0.84        -24.02        51.76 o                         
  -1  23   4          3.16        100.29        49.08 o                         
   0  23   4        261.57        285.40        45.38 o                         
   1  23   4         16.50         11.66        45.71 o                         
   2  23   4         26.95         45.31        62.68 o                         
   3  23   4         68.73          7.29        61.48 o                         
  -3  24   4       2691.66       2468.73        97.98 o                         
  -2  24   4        206.35        339.57        64.15 o                         
  -1  24   4       2261.63       2300.65        85.92 o                         
   0  24   4        545.60        532.41        49.36 o                         
   1  24   4       2899.18       2914.16       104.97 o                         
   2  24   4        204.88        165.08        63.08 o                         
   3  24   4       2721.36       2411.80       103.17 o                         
  -2  25   4         53.68        178.52        62.28 o                         
  -1  25   4        201.03        196.56        76.37 o                         
   0  25   4          7.77        -58.65        58.65 o                         
   1  25   4         52.28        225.55        64.73 o                         
   2  25   4        230.72        198.32        84.37 o                         
   0  26   4        572.97        510.43        72.27 o                         
  -8   1   5        631.71        550.60        74.52 o                         
  -7   1   5       3612.47       3421.51        77.34 o                         
  -6   1   5        225.79        199.97        13.02 o                         
  -5   1   5       4567.63       4421.33        57.83 o                         
  -4   1   5       3677.42       3551.27        47.59 o                         
  -3   1   5       2787.45       2387.62        33.39 o                         
  -2   1   5         72.21        164.38         7.18 o                         
  -1   1   5       8649.36       7981.06        85.09 o                         
   0   1   5      10593.33      10714.52       110.04 o                         
   1   1   5       9027.22       8797.41        88.10 o                         
   2   1   5      15745.48      16521.86       175.76 o                         
   3   1   5       1739.26       1664.37        23.17 o                         
   4   1   5       5153.77       4869.01        61.31 o                         
   5   1   5        329.69        272.99        14.91 o                         
   6   1   5       5394.00       5323.07        74.93 o                         
   7   1   5        126.87        147.70        20.44 o                         
   8   1   5       2939.74       2812.26       143.70 o                         
  -8   2   5         29.20        -31.69        74.27 o                         
  -7   2   5         27.06         32.88        25.61 o                         
  -6   2   5       1046.10       1022.99        34.16 o                         
  -5   2   5          1.24         -2.82        14.87 o                         
  -4   2   5        254.19        274.41        12.96 o                         
  -3   2   5         36.07         39.06         7.97 o                         
  -2   2   5        632.74        684.61        13.27 o                         
  -1   2   5       3410.54       3654.77        40.43 o                         
   0   2   5       3858.22       4023.75        52.42 o                         
   1   2   5       1453.26       1507.57        21.12 o                         
   2   2   5       4470.92       4857.80        57.43 o                         
   3   2   5       2131.59       2345.21        28.97 o                         
   4   2   5       1742.42       1704.77        28.43 o                         
   5   2   5        268.77        261.22        14.24 o                         
   6   2   5          7.25         -9.11        19.03 o                         
   7   2   5        110.25        125.90        25.09 o                         
   8   2   5         68.82         69.73        77.18 o                         
  -8   3   5          3.11        -75.58        75.58 o                         
  -7   3   5       3597.47       3359.62        82.77 o                         
  -6   3   5          5.74         -3.69        21.55 o                         
  -5   3   5       8215.55       8169.50        99.54 o                         
  -4   3   5        523.53        540.41        15.01 o                         
  -3   3   5       4158.28       4144.77        47.43 o                         
  -2   3   5        878.77        810.83        14.43 o                         
  -1   3   5       4904.45       5049.99        53.11 o                         
   0   3   5       4056.94       3625.48        41.06 o                         
   1   3   5       4545.88       4388.00        50.18 o                         
   2   3   5      18792.19      19856.96       197.62 o                         
   3   3   5       4371.42       4593.48        53.28 o                         
   4   3   5       5929.67       5780.79        67.32 o                         
   5   3   5        470.00        549.02        17.13 o                         
   6   3   5       2675.74       2613.55        46.27 o                         
   7   3   5        124.12         96.18        28.30 o                         
   8   3   5       1751.22       1491.91       106.08 o                         
  -8   4   5        185.29         74.37        69.54 o                         
  -7   4   5         53.71         35.89        20.99 o                         
  -6   4   5        624.78        657.17        28.33 o                         
  -5   4   5        430.97        438.06        18.91 o                         
  -4   4   5        980.33        952.09        25.44 o                         
  -3   4   5       1405.80       1483.68        25.11 o                         
  -2   4   5       1598.00       1550.50        22.09 o                         
  -1   4   5        441.26        405.26        10.39 o                         
   0   4   5       2984.19       2904.78        34.79 o                         
   1   4   5       7924.20       8140.71        88.29 o                         
   2   4   5       2003.39       2167.95        30.36 o                         
   3   4   5       1178.19       1043.17        20.48 o                         
   4   4   5         51.30         45.10        12.42 o                         
   5   4   5       1555.40       1542.87        27.98 o                         
   6   4   5        194.02        184.22        16.39 o                         
   7   4   5       1012.18       1023.43        35.14 o                         
   8   4   5         19.76         15.87        56.88 o                         
  -8   5   5         95.92          3.74        72.17 o                         
  -7   5   5       2544.36       2353.07        69.51 o                         
  -6   5   5        385.84        447.94        27.28 o                         
  -5   5   5        950.17        884.02        24.21 o                         
  -4   5   5        732.89        712.52        21.20 o                         
  -3   5   5       2112.84       2020.30        30.70 o                         
  -2   5   5        937.23        898.77        18.25 o                         
  -1   5   5      11295.96      11455.05       115.21 o                         
   0   5   5       5157.94       5339.97        59.09 o                         
   1   5   5        417.43        396.23        11.54 o                         
   2   5   5       6323.88       6721.99        73.33 o                         
   3   5   5        408.79        375.32        12.96 o                         
   4   5   5        516.97        570.05        17.76 o                         
   5   5   5        714.76        648.49        20.79 o                         
   6   5   5        464.37        494.31        24.06 o                         
   7   5   5          0.87         53.95        35.41 o                         
   8   5   5       1499.32       1732.09       101.72 o                         
  -8   6   5        944.66        814.79        84.30 o                         
  -7   6   5         31.34          5.61        35.33 o                         
  -6   6   5       1236.45       1312.75        48.76 o                         
  -5   6   5       1376.18       1346.13        31.77 o                         
  -4   6   5       1274.70       1249.99        23.90 o                         
  -3   6   5         24.22         61.09        10.85 o                         
  -2   6   5       4726.59       4654.26        50.25 o                         
  -1   6   5        305.56        223.30        10.06 o                         
   0   6   5       7824.91       8167.01        83.65 o                         
   1   6   5      19235.97      20830.37       207.21 o                         
   2   6   5       1051.72       1035.43        19.94 o                         
   3   6   5       1062.84       1042.35        22.05 o                         
   4   6   5        678.41        613.69        18.70 o                         
   5   6   5        647.27        616.58        21.76 o                         
   6   6   5        331.20        361.38        23.73 o                         
   7   6   5       1719.76       1652.18        63.71 o                         
  -8   7   5        162.07        286.55       231.50 o                         
  -7   7   5        364.91        439.56        38.49 o                         
  -6   7   5         81.92         59.89        23.69 o                         
  -5   7   5        973.19        968.97        27.76 o                         
  -4   7   5       1268.96       1380.42        26.03 o                         
  -3   7   5       1405.66       1469.57        28.60 o                         
  -2   7   5        325.78        238.99        10.42 o                         
  -1   7   5       1364.86       1151.60        20.18 o                         
   0   7   5        992.37       1050.48        19.90 o                         
   1   7   5       3391.82       3840.43        43.90 o                         
   2   7   5       3085.38       3321.39        43.95 o                         
   3   7   5        685.26        708.56        21.04 o                         
   4   7   5       4666.75       4634.58        57.07 o                         
   5   7   5         30.68         51.91        15.36 o                         
   6   7   5        397.61        414.89        26.72 o                         
   7   7   5         47.18         61.19        42.76 o                         
  -7   8   5        263.98        334.41        48.42 o                         
  -6   8   5       2493.35       2574.96        60.82 o                         
  -5   8   5        356.06        375.01        21.12 o                         
  -4   8   5       5924.97       5749.32        68.46 o                         
  -3   8   5       2491.22       2661.18        37.81 o                         
  -2   8   5       7463.07       7468.55        84.10 o                         
  -1   8   5       5831.20       5743.42        66.88 o                         
   0   8   5       2181.36       2026.21        30.49 o                         
   1   8   5       4805.63       4455.37        54.16 o                         
   2   8   5       2835.71       2851.45        40.20 o                         
   3   8   5       1825.65       1757.72        30.94 o                         
   4   8   5       1251.55       1222.52        27.04 o                         
   5   8   5       3518.25       3457.91        50.20 o                         
   6   8   5        651.45        679.66        30.51 o                         
   7   8   5       2979.30       2761.06       103.93 o                         
  -7   9   5        254.47        255.68        43.93 o                         
  -6   9   5          0.64        -20.84        29.29 o                         
  -5   9   5        276.93        269.27        20.92 o                         
  -4   9   5        559.27        617.87        21.42 o                         
  -3   9   5        482.47        500.87        15.80 o                         
  -2   9   5        514.74        474.77        16.32 o                         
  -1   9   5       2068.17       2598.74        39.06 o                         
   0   9   5        141.87        102.90        12.09 o                         
   1   9   5        522.86        523.37        18.55 o                         
   2   9   5         16.11         30.80        12.58 o                         
   3   9   5          4.60         -6.50        12.98 o                         
   4   9   5       2956.25       2920.22        44.49 o                         
   5   9   5          1.33          0.88        16.50 o                         
   6   9   5        256.62        301.03        29.90 o                         
   7   9   5          3.96         75.67        83.99 o                         
  -7  10   5         42.26         73.92        50.18 o                         
  -6  10   5       3750.33       3783.50        69.57 o                         
  -5  10   5        195.51        251.06        24.86 o                         
  -4  10   5       4924.39       4968.51        65.55 o                         
  -3  10   5       4437.31       4611.61        59.14 o                         
  -2  10   5       7607.65       7707.92        90.66 o                         
  -1  10   5       3648.68       3800.63        49.53 o                         
   0  10   5       7884.21       8214.95       100.16 o                         
   1  10   5       2485.51       2553.43        38.98 o                         
   2  10   5       1900.59       1849.20        33.74 o                         
   3  10   5       1747.60       1717.09        31.47 o                         
   4  10   5       2300.86       2433.42        42.13 o                         
   5  10   5       3962.50       3894.85        56.33 o                         
   6  10   5          2.91        -19.30        27.44 o                         
   7  10   5       2069.75       1836.50        56.26 o                         
  -7  11   5          6.89         23.60        65.59 o                         
  -6  11   5          1.29         17.12        21.81 o                         
  -5  11   5        620.02        642.06        30.68 o                         
  -4  11   5        164.61        188.04        19.49 o                         
  -3  11   5        101.77         95.28        12.63 o                         
  -2  11   5       1234.69       1268.41        27.73 o                         
  -1  11   5        173.99        174.36        14.42 o                         
   0  11   5         63.37         43.68        12.48 o                         
   1  11   5        247.91        247.04        14.47 o                         
   2  11   5       1010.37       1058.25        27.70 o                         
   3  11   5        623.34        625.21        21.45 o                         
   4  11   5       1512.72       1510.71        33.91 o                         
   5  11   5        366.36        323.02        22.21 o                         
   6  11   5         13.93         -3.75        33.50 o                         
   7  11   5        103.21        128.94        46.95 o                         
  -7  12   5          4.68         66.28        79.84 o                         
  -6  12   5       5608.75       5387.50       117.78 o                         
  -5  12   5         20.98         -5.31        21.41 o                         
  -4  12   5       3060.98       2984.64        51.49 o                         
  -3  12   5       2017.07       1990.80        33.46 o                         
  -2  12   5       6014.26       6018.11        71.67 o                         
  -1  12   5       6126.18       6375.19        78.67 o                         
   0  12   5       2765.25       2850.96        42.54 o                         
   1  12   5       1982.71       2093.27        39.07 o                         
   2  12   5       1200.32       1300.75        31.48 o                         
   3  12   5       6551.61       6874.57        83.97 o                         
   4  12   5        744.69        715.43        26.51 o                         
   5  12   5       4889.07       4724.49        72.31 o                         
   6  12   5         17.47        -10.40        34.92 o                         
   7  12   5       1677.25       1798.30       114.74 o                         
  -7  13   5         72.18         79.38        75.35 o                         
  -6  13   5          8.81          7.01        47.89 o                         
  -5  13   5          4.91         -8.20        24.09 o                         
  -4  13   5         98.65         80.69        21.91 o                         
  -3  13   5         91.68         82.53        15.16 o                         
  -2  13   5         75.46         92.47        13.98 o                         
  -1  13   5          3.44         -0.43        14.20 o                         
   0  13   5        908.04        800.25        23.19 o                         
   1  13   5        110.61        126.25        13.94 o                         
   2  13   5        319.12        313.26        20.09 o                         
   3  13   5         87.69        104.76        17.36 o                         
   4  13   5         53.34         76.53        20.88 o                         
   5  13   5        111.18        135.83        26.04 o                         
   6  13   5         30.80         78.72        48.87 o                         
   7  13   5        147.37         65.61        66.69 o                         
  -6  14   5       1278.16       1303.31        57.38 o                         
  -5  14   5        562.08        554.58        32.74 o                         
  -4  14   5       4838.55       4886.30        75.48 o                         
  -3  14   5        718.42        667.68        23.01 o                         
  -2  14   5        685.61        629.51        21.45 o                         
  -1  14   5       1968.42       1919.24        37.38 o                         
   0  14   5        431.79        443.01        20.54 o                         
   1  14   5       1071.16       1097.22        27.09 o                         
   2  14   5       1485.96       1552.61        36.09 o                         
   3  14   5       2943.12       2779.60        50.04 o                         
   4  14   5        491.73        507.68        26.77 o                         
   5  14   5       3546.78       3378.59        72.69 o                         
   6  14   5        118.05        203.47        46.28 o                         
  -6  15   5        341.36        268.32        75.98 o                         
  -5  15   5        257.24        250.60        32.29 o                         
  -4  15   5          6.56         19.64        27.39 o                         
  -3  15   5       1186.66       1260.23        33.45 o                         
  -2  15   5        284.77        284.14        21.58 o                         
  -1  15   5        211.81        259.48        19.89 o                         
   0  15   5        510.72        532.89        23.45 o                         
   1  15   5       2996.22       2859.90        45.29 o                         
   2  15   5        187.41        171.32        24.53 o                         
   3  15   5         65.73         69.97        20.63 o                         
   4  15   5       1231.34       1237.11        35.65 o                         
   5  15   5          1.51         37.89        34.57 o                         
   6  15   5        810.57        810.31        66.44 o                         
  -6  16   5        911.83       1002.60        78.93 o                         
  -5  16   5         29.41         47.90        33.54 o                         
  -4  16   5       2115.85       2072.92        55.02 o                         
  -3  16   5         44.27         25.37        21.77 o                         
  -2  16   5       2873.80       2791.77        50.02 o                         
  -1  16   5       3051.32       2921.57        47.58 o                         
   0  16   5       1279.09       1292.92        32.37 o                         
   1  16   5       1665.67       1745.21        36.33 o                         
   2  16   5       2437.76       2274.84        50.32 o                         
   3  16   5       1205.75       1166.92        42.87 o                         
   4  16   5         67.68          8.73        33.50 o                         
   5  16   5       2747.42       2689.20        85.40 o                         
   6  16   5        148.80        206.48        61.50 o                         
  -6  17   5          3.64        -35.53        60.97 o                         
  -5  17   5        865.05        999.13        63.66 o                         
  -4  17   5          3.68         25.63        35.54 o                         
  -3  17   5       1190.71       1187.04        38.55 o                         
  -2  17   5        309.81        321.18        25.76 o                         
  -1  17   5       1977.94       1948.32        40.21 o                         
   0  17   5        339.77        284.80        22.34 o                         
   1  17   5         35.77          5.70        21.82 o                         
   2  17   5        523.69        560.77        33.26 o                         
   3  17   5        139.69        126.34        32.45 o                         
   4  17   5       2976.75       2944.97        66.62 o                         
   5  17   5         23.00         46.80        50.01 o                         
   6  17   5       1201.55       1187.99        84.16 o                         
  -5  18   5         72.76        104.51        58.59 o                         
  -4  18   5       2655.10       2513.52        75.08 o                         
  -3  18   5         10.47         36.17        34.25 o                         
  -2  18   5        633.47        645.58        38.89 o                         
  -1  18   5        830.39        846.60        34.37 o                         
   0  18   5         49.26        113.90        24.20 o                         
   1  18   5       1265.17       1196.72        39.13 o                         
   2  18   5        328.19        330.84        46.74 o                         
   3  18   5        277.68        282.44        38.53 o                         
   4  18   5         80.60         39.18        41.93 o                         
   5  18   5        115.59         81.53        58.79 o                         
  -5  19   5       1504.80       1410.20        77.34 o                         
  -4  19   5         55.71         98.60        30.43 o                         
  -3  19   5       1811.18       1811.91        58.25 o                         
  -2  19   5       2208.15       2173.51        66.79 o                         
  -1  19   5       1205.43       1171.65        41.36 o                         
   0  19   5        183.78        164.46        29.05 o                         
   1  19   5        383.35        397.55        41.99 o                         
   2  19   5        517.10        525.49        42.18 o                         
   3  19   5        200.69        237.49        41.34 o                         
   4  19   5       5039.52       4831.03       113.79 o                         
   5  19   5         12.80        -10.19        67.83 o                         
  -5  20   5          1.19        -71.00        71.00 o                         
  -4  20   5        321.67        237.99        58.19 o                         
  -3  20   5        143.72        121.65        39.51 o                         
  -2  20   5        454.71        486.42        48.03 o                         
  -1  20   5        184.26        148.00        33.30 o                         
   0  20   5        193.09        161.54        31.10 o                         
   1  20   5        420.88        566.33        47.40 o                         
   2  20   5        135.45        141.48        43.63 o                         
   3  20   5        391.15        358.95        47.71 o                         
   4  20   5        119.68        124.09        49.39 o                         
   5  20   5        255.29        235.87        66.47 o                         
  -4  21   5        160.77        123.98        61.14 o                         
  -3  21   5       2137.26       2103.67        82.18 o                         
  -2  21   5        773.79        717.79        49.71 o                         
  -1  21   5        914.64        892.76        43.61 o                         
   0  21   5       1860.11       1832.39        77.56 o                         
   1  21   5        550.17        546.73        42.60 o                         
   2  21   5       1020.99       1125.32        58.29 o                         
   3  21   5        294.42        270.15        56.01 o                         
   4  21   5       3150.47       2924.87        96.89 o                         
  -4  22   5         29.03        -67.05        67.05 o                         
  -3  22   5        283.67        330.22        62.55 o                         
  -2  22   5          9.78          5.40        44.77 o                         
  -1  22   5          1.86         52.29        30.36 o                         
   0  22   5         12.05        -10.58        47.16 o                         
   1  22   5         52.64        -12.94        46.42 o                         
   2  22   5        130.91          0.07        53.55 o                         
   3  22   5         58.97         24.79        56.29 o                         
   4  22   5        169.61        150.51        67.40 o                         
  -3  23   5       1716.11       1671.84        78.22 o                         
  -2  23   5         26.53         88.47        58.70 o                         
  -1  23   5       1531.87       1616.63        70.68 o                         
   0  23   5       2421.75       2404.29        80.39 o                         
   1  23   5       1156.49       1115.84        61.02 o                         
   2  23   5       1308.65       1223.51        73.35 o                         
   3  23   5        318.77        275.17        68.81 o                         
  -3  24   5        108.20        276.43        73.05 o                         
  -2  24   5        272.95        322.78        59.96 o                         
  -1  24   5         91.51        213.43        54.30 o                         
   0  24   5         60.96         75.10        46.32 o                         
   1  24   5        394.82        409.96        66.38 o                         
   2  24   5        229.44        283.91        67.96 o                         
  -2  25   5        114.52         20.78        62.51 o                         
  -1  25   5        871.08        953.08        78.36 o                         
   0  25   5        578.49        489.08        78.27 o                         
   1  25   5       2831.30       2953.68       139.31 o                         
   2  25   5       2406.98       2444.73       122.94 o                         
  -8   0   6        309.67        214.29       133.51 o                         
  -7   0   6        747.01        782.85        58.58 o                         
  -6   0   6       1273.33       1222.75        41.73 o                         
  -5   0   6       4836.01       4751.46        87.46 o                         
  -4   0   6       3779.56       3620.07        70.59 o                         
  -3   0   6       5374.34       5575.17        88.55 o                         
  -2   0   6      14219.11      14094.24       196.88 o                         
  -1   0   6       3410.84       4320.66        63.46 o                         
   0   0   6      20540.98      19654.47       281.24 o                         
   1   0   6       5199.26       5205.73        81.64 o                         
   2   0   6      11275.29      10802.86       152.99 o                         
   3   0   6         16.95         32.59        11.76 o                         
   4   0   6       1037.78       1032.40        33.62 o                         
   5   0   6       2467.74       2411.81        58.29 o                         
   6   0   6       3599.21       3540.19        87.21 o                         
   7   0   6       1257.54       1272.23        57.37 o                         
   8   0   6       1674.00       1762.82       152.87 o                         
  -8   1   6        128.58        178.98        89.20 o                         
  -7   1   6          5.78         25.13        27.44 o                         
  -6   1   6          4.22         -7.55        27.14 o                         
  -5   1   6          1.47          4.96        13.99 o                         
  -4   1   6        220.37        223.98        11.81 o                         
  -3   1   6        345.81        370.05        12.32 o                         
  -2   1   6       1489.49       1577.05        22.99 o                         
  -1   1   6        891.69        892.70        16.61 o                         
   0   1   6       5015.94       5588.38        56.26 o                         
   1   1   6       1536.13       1753.24        24.32 o                         
   2   1   6         56.63         54.96         7.47 o                         
   3   1   6          3.21          7.86         8.06 o                         
   4   1   6          3.79          8.44        11.11 o                         
   5   1   6         25.56         23.60        14.83 o                         
   6   1   6          0.21        -16.21        16.75 o                         
   7   1   6        433.20        466.71        27.80 o                         
   8   1   6          0.52        -35.59        74.70 o                         
  -8   2   6          8.02        -90.29        90.29 o                         
  -7   2   6       1317.57       1318.74        43.99 o                         
  -6   2   6        484.16        465.78        25.03 o                         
  -5   2   6       3711.50       3684.71        48.32 o                         
  -4   2   6       5402.94       5288.30        62.80 o                         
  -3   2   6       4177.90       4071.10        48.04 o                         
  -2   2   6      10013.19      10073.08       101.31 o                         
  -1   2   6       6653.93       6902.84        69.69 o                         
   0   2   6       8124.21       8122.90        82.76 o                         
   1   2   6       4224.32       4558.26        50.61 o                         
   2   2   6       3468.88       3048.97        38.96 o                         
   3   2   6        887.20        965.44        20.39 o                         
   4   2   6       2344.40       2288.00        33.85 o                         
   5   2   6       2312.79       2256.09        36.10 o                         
   6   2   6       3508.41       3579.67        55.69 o                         
   7   2   6        101.46        140.96        24.72 o                         
   8   2   6       2463.15       2284.44       138.93 o                         
  -8   3   6        216.60        200.12       115.76 o                         
  -7   3   6        202.87        209.62        35.28 o                         
  -6   3   6       2017.21       1818.58        46.24 o                         
  -5   3   6       2212.28       2154.39        40.43 o                         
  -4   3   6        245.68        202.49        12.46 o                         
  -3   3   6        349.21        444.41        13.95 o                         
  -2   3   6       3332.93       3309.61        36.99 o                         
  -1   3   6        673.53        777.41        15.06 o                         
   0   3   6       3181.69       3150.75        36.08 o                         
   1   3   6      16075.25      17461.75       178.15 o                         
   2   3   6       1339.97       1466.51        23.29 o                         
   3   3   6       3791.77       3953.65        46.05 o                         
   4   3   6         41.83         53.22        13.47 o                         
   5   3   6         84.66         52.74        15.46 o                         
   6   3   6        224.05        211.62        22.04 o                         
   7   3   6        420.09        439.38        33.99 o                         
   8   3   6         47.82        164.87        99.84 o                         
  -8   4   6        455.49        356.55        72.38 o                         
  -7   4   6       1488.46       1446.31        46.49 o                         
  -6   4   6       1336.14       1281.35        44.25 o                         
  -5   4   6       2149.07       2040.66        37.95 o                         
  -4   4   6       1523.10       1474.17        28.54 o                         
  -3   4   6       4099.80       3915.88        49.10 o                         
  -2   4   6       6174.22       6596.01        66.67 o                         
  -1   4   6       4485.76       4858.91        52.38 o                         
   0   4   6       5765.19       5942.43        62.69 o                         
   1   4   6         31.87         36.95         8.46 o                         
   2   4   6       8577.53       8556.50        93.64 o                         
   3   4   6        139.27        124.76        11.35 o                         
   4   4   6        105.52        117.66        13.47 o                         
   5   4   6        225.19        188.70        17.08 o                         
   6   4   6       1931.49       2050.65        52.43 o                         
   7   4   6        379.66        354.69        28.29 o                         
  -8   5   6        701.71        697.02        82.95 o                         
  -7   5   6         57.91        100.37        35.15 o                         
  -6   5   6        412.17        390.57        28.63 o                         
  -5   5   6       1352.59       1372.25        33.17 o                         
  -4   5   6       1665.52       1671.52        30.54 o                         
  -3   5   6       1043.32       1006.13        22.67 o                         
  -2   5   6         22.00         25.57         7.41 o                         
  -1   5   6        835.69        602.78        14.08 o                         
   0   5   6         89.50         48.79         8.48 o                         
   1   5   6       8908.25       9281.94        98.70 o                         
   2   5   6        197.71        207.96        10.69 o                         
   3   5   6       1878.94       1821.36        28.27 o                         
   4   5   6          0.37          7.64        12.99 o                         
   5   5   6       2704.83       2666.23        42.60 o                         
   6   5   6        130.21        159.09        25.79 o                         
   7   5   6        956.44        932.80        38.72 o                         
  -8   6   6         73.85       -232.97       232.97 o                         
  -7   6   6       1302.26       1331.19        57.49 o                         
  -6   6   6         14.64         19.06        22.40 o                         
  -5   6   6       1703.15       1713.10        37.31 o                         
  -4   6   6        584.60        572.42        17.96 o                         
  -3   6   6       1976.05       1891.23        32.29 o                         
  -2   6   6       5389.16       5480.56        60.89 o                         
  -1   6   6      10144.39      10775.94       111.35 o                         
   0   6   6       4319.35       4422.59        51.79 o                         
   1   6   6        299.34        358.08        12.32 o                         
   2   6   6       6238.17       6489.32        77.44 o                         
   3   6   6         94.88        119.44        12.59 o                         
   4   6   6       3785.13       3688.06        49.40 o                         
   5   6   6          9.72         -0.97        15.97 o                         
   6   6   6       2787.55       2678.47        57.00 o                         
   7   6   6         29.19         54.04        41.23 o                         
  -7   7   6         34.31        101.40        37.67 o                         
  -6   7   6        600.53        606.97        31.32 o                         
  -5   7   6       1334.88       1374.11        36.67 o                         
  -4   7   6       4065.56       4015.83        52.84 o                         
  -3   7   6       1861.52       1774.38        28.94 o                         
  -2   7   6        573.02        577.63        15.88 o                         
  -1   7   6       8977.93       8785.07        96.94 o                         
   0   7   6        450.86        370.63        12.05 o                         
   1   7   6       6808.22       6500.89        70.91 o                         
   2   7   6       2633.74       3057.56        42.60 o                         
   3   7   6       2773.33       2544.26        39.92 o                         
   4   7   6         21.25          6.32        13.43 o                         
   5   7   6       3738.11       3674.14        50.24 o                         
   6   7   6        462.92        486.59        28.57 o                         
   7   7   6       3370.81       3580.01       103.97 o                         
  -7   8   6        390.25        478.66        46.16 o                         
  -6   8   6         89.42        134.20        27.61 o                         
  -5   8   6        364.06        373.78        22.55 o                         
  -4   8   6        194.93        192.75        16.45 o                         
  -3   8   6         37.38         45.67        10.38 o                         
  -2   8   6       1615.70       1445.66        25.02 o                         
  -1   8   6       2350.04       2443.81        37.73 o                         
   0   8   6       3979.96       3792.21        47.20 o                         
   1   8   6         35.63         24.00        10.12 o                         
   2   8   6       2042.55       2082.04        32.05 o                         
   3   8   6         96.70        110.22        13.77 o                         
   4   8   6       2474.85       2432.77        38.88 o                         
   5   8   6          4.05          8.27        16.54 o                         
   6   8   6       1282.47       1413.16        41.98 o                         
   7   8   6        109.32        117.51        38.59 o                         
  -7   9   6        136.42        187.05        44.99 o                         
  -6   9   6       1641.03       1701.82        44.98 o                         
  -5   9   6       1226.21       1241.94        35.63 o                         
  -4   9   6        874.04        843.80        24.77 o                         
  -3   9   6       4729.32       4824.32        60.60 o                         
  -2   9   6        520.92        479.99        17.00 o                         
  -1   9   6       7151.42       7327.93        80.78 o                         
   0   9   6        575.79        544.42        17.90 o                         
   1   9   6       3617.02       3577.70        48.49 o                         
   2   9   6        297.34        260.52        14.68 o                         
   3   9   6       5784.73       5493.10        71.48 o                         
   4   9   6        368.65        371.86        20.52 o                         
   5   9   6       4033.83       3820.36        56.51 o                         
   6   9   6        691.33        780.33        35.91 o                         
   7   9   6       1088.04       1015.06        60.54 o                         
  -7  10   6        133.43        185.81        52.47 o                         
  -6  10   6         18.71         18.88        22.21 o                         
  -5  10   6        116.37         85.27        22.96 o                         
  -4  10   6         13.87         -7.92        16.40 o                         
  -3  10   6        735.26        807.43        21.99 o                         
  -2  10   6       1508.67       1635.36        30.22 o                         
  -1  10   6        706.75        830.19        20.82 o                         
   0  10   6        292.51        295.64        15.50 o                         
   1  10   6          1.68         15.64        12.96 o                         
   2  10   6        133.57        100.88        14.69 o                         
   3  10   6       1797.24       1792.55        33.79 o                         
   4  10   6        213.64        198.76        20.03 o                         
   5  10   6         14.90         19.30        21.98 o                         
   6  10   6         84.74         93.14        43.69 o                         
   7  10   6        147.48        185.91        52.34 o                         
  -7  11   6        351.75        302.89        73.07 o                         
  -6  11   6       2075.85       2044.28        72.01 o                         
  -5  11   6         78.89        117.66        20.99 o                         
  -4  11   6       1721.17       1663.32        38.10 o                         
  -3  11   6       5688.00       5462.32        72.29 o                         
  -2  11   6        497.92        435.94        18.92 o                         
  -1  11   6       4151.59       4080.32        54.97 o                         
   0  11   6         58.77         42.10        13.60 o                         
   1  11   6       3101.84       3064.95        46.08 o                         
   2  11   6        496.67        530.12        21.12 o                         
   3  11   6       7267.42       7459.29        91.11 o                         
   4  11   6        229.97        195.14        20.94 o                         
   5  11   6       3213.50       3178.44        56.31 o                         
   6  11   6        348.10        382.44        39.89 o                         
   7  11   6       2486.71       2685.65        95.97 o                         
  -7  12   6         64.29        232.96        86.56 o                         
  -6  12   6        305.10        278.52        38.77 o                         
  -5  12   6         63.92         38.68        24.30 o                         
  -4  12   6        480.10        489.18        25.80 o                         
  -3  12   6        473.24        480.84        18.85 o                         
  -2  12   6        363.86        429.75        18.91 o                         
  -1  12   6         74.94         85.76        15.06 o                         
   0  12   6        124.83        138.76        14.80 o                         
   1  12   6         31.63         40.83        14.99 o                         
   2  12   6         56.54         71.18        17.49 o                         
   3  12   6        831.26        785.04        25.39 o                         
   4  12   6         46.52         58.20        21.27 o                         
   5  12   6         49.45         37.45        26.71 o                         
   6  12   6          2.71         -8.94        36.75 o                         
   7  12   6          0.12        128.16        72.51 o                         
  -7  13   6        179.10        199.29        89.52 o                         
  -6  13   6       1362.03       1306.27        55.15 o                         
  -5  13   6       1486.20       1450.01        45.57 o                         
  -4  13   6         95.42         98.52        23.30 o                         
  -3  13   6       3723.75       3568.95        50.66 o                         
  -2  13   6       1072.95       1072.87        27.88 o                         
  -1  13   6       3479.00       3520.50        51.05 o                         
   0  13   6       1659.85       1537.08        33.51 o                         
   1  13   6       3087.97       3217.39        50.14 o                         
   2  13   6         70.91         76.85        18.98 o                         
   3  13   6       9259.86       9131.42       108.58 o                         
   4  13   6        601.95        517.08        24.03 o                         
   5  13   6       3742.53       3714.50        83.25 o                         
   6  13   6        271.31        265.59        72.90 o                         
  -6  14   6        378.22        369.24        59.65 o                         
  -5  14   6        675.17        602.31        34.95 o                         
  -4  14   6        253.11        245.79        27.55 o                         
  -3  14   6        261.85        256.65        20.50 o                         
  -2  14   6       1349.70       1326.55        32.34 o                         
  -1  14   6        375.07        393.69        21.01 o                         
   0  14   6       1248.02       1188.34        34.73 o                         
   1  14   6        541.12        546.18        20.54 o                         
   2  14   6       1002.98        897.60        28.20 o                         
   3  14   6         24.17         51.85        19.29 o                         
   4  14   6        942.28        896.70        31.53 o                         
   5  14   6        168.33        139.30        29.60 o                         
   6  14   6         12.21        -52.16        62.28 o                         
  -6  15   6       1103.10        950.60        69.42 o                         
  -5  15   6        670.45        690.64        39.80 o                         
  -4  15   6        618.97        638.97        36.50 o                         
  -3  15   6        289.18        290.47        21.96 o                         
  -2  15   6        617.14        655.26        24.91 o                         
  -1  15   6       3123.23       3095.46        49.50 o                         
   0  15   6       1701.15       1774.00        38.24 o                         
   1  15   6       7702.60       7571.59        97.31 o                         
   2  15   6        175.39        202.05        23.83 o                         
   3  15   6       6549.79       6334.67        85.73 o                         
   4  15   6          1.75        -17.15        24.65 o                         
   5  15   6       3808.11       3941.58        86.76 o                         
   6  15   6         10.37        131.08        59.58 o                         
  -6  16   6         37.11         29.80        69.71 o                         
  -5  16   6        633.07        625.45        46.14 o                         
  -4  16   6        649.40        595.24        44.27 o                         
  -3  16   6       1193.01       1113.71        34.64 o                         
  -2  16   6       1103.40       1120.30        30.27 o                         
  -1  16   6       1438.62       1477.93        35.69 o                         
   0  16   6        712.46        771.65        27.85 o                         
   1  16   6        425.41        423.36        22.63 o                         
   2  16   6        698.21        743.29        28.97 o                         
   3  16   6        165.35        206.72        20.09 o                         
   4  16   6       1658.32       1627.37        46.86 o                         
   5  16   6         33.20         93.90        47.22 o                         
   6  16   6        593.97        740.89        75.04 o                         
  -6  17   6        883.96       1053.15       101.38 o                         
  -5  17   6        465.86        525.72        60.63 o                         
  -4  17   6        590.93        637.65        52.52 o                         
  -3  17   6        248.40        237.26        33.07 o                         
  -2  17   6        998.79        997.55        37.88 o                         
  -1  17   6       2270.40       2305.17        46.96 o                         
   0  17   6       1167.25       1087.99        32.35 o                         
   1  17   6       1175.59       1072.86        31.07 o                         
   2  17   6         43.97         55.19        30.52 o                         
   3  17   6       2114.75       2027.00        80.15 o                         
   4  17   6         13.01         55.56        34.18 o                         
   5  17   6       2552.53       2640.47        95.24 o                         
   6  17   6         35.92        216.86        80.03 o                         
  -5  18   6        929.89        906.73        66.63 o                         
  -4  18   6        905.06        964.70        57.64 o                         
  -3  18   6        702.03        710.65        43.25 o                         
  -2  18   6       2777.82       2756.72        66.08 o                         
  -1  18   6        457.78        510.35        27.56 o                         
   0  18   6       1260.44       1300.01        40.27 o                         
   1  18   6         10.74         15.24        28.52 o                         
   2  18   6        983.53       1043.31        45.91 o                         
   3  18   6          5.53         14.36        40.94 o                         
   4  18   6       1697.22       1647.79        64.61 o                         
   5  18   6         54.14        -69.45        69.45 o                         
  -5  19   6        515.52        587.38        69.55 o                         
  -4  19   6        364.75        372.25        80.23 o                         
  -3  19   6        812.28        863.81        45.57 o                         
  -2  19   6        153.37        206.38        38.41 o                         
  -1  19   6        862.65        811.01        33.67 o                         
   0  19   6        315.20        350.57        32.47 o                         
   1  19   6        518.35        610.87        36.60 o                         
   2  19   6        184.99        270.06        57.76 o                         
   3  19   6         61.00         72.90        42.16 o                         
   4  19   6         62.13         98.82        55.14 o                         
   5  19   6        533.65        525.80        67.33 o                         
  -5  20   6        309.05        382.42        69.30 o                         
  -4  20   6        419.80        367.92        61.30 o                         
  -3  20   6        498.54        580.18        45.19 o                         
  -2  20   6       2923.86       2847.17        81.83 o                         
  -1  20   6         78.21         74.04        31.37 o                         
   0  20   6       1727.46       1822.63        58.14 o                         
   1  20   6         25.47         20.64        36.72 o                         
   2  20   6       1553.41       1619.98        65.28 o                         
   3  20   6        127.18        221.97        52.09 o                         
   4  20   6       3066.80       3103.74        98.70 o                         
   5  20   6         29.95        102.38       185.64 o                         
  -4  21   6         51.68         46.30        62.75 o                         
  -3  21   6        274.82        404.15        47.58 o                         
  -2  21   6        220.75        191.36        50.70 o                         
  -1  21   6        256.70        192.96        34.19 o                         
   0  21   6        196.22        193.46        33.98 o                         
   1  21   6         91.83         64.16        35.47 o                         
   2  21   6        521.36        517.03        54.22 o                         
   3  21   6        184.24        219.31        58.93 o                         
   4  21   6          1.68         -7.38        78.34 o                         
  -4  22   6        604.48        511.10        75.63 o                         
  -3  22   6       1426.18       1457.94        65.22 o                         
  -2  22   6       1851.45       1880.40        75.00 o                         
  -1  22   6         65.68         64.42        43.43 o                         
   0  22   6       3180.21       3184.61        74.27 o                         
   1  22   6         64.57         52.33        42.68 o                         
   2  22   6       1464.62       1494.76        83.66 o                         
   3  22   6         94.53         80.74        60.63 o                         
   4  22   6       2191.39       2122.59       106.98 o                         
  -3  23   6        114.47        129.02        57.88 o                         
  -2  23   6        278.53        132.40        59.53 o                         
  -1  23   6          0.17         24.05        44.15 o                         
   0  23   6         18.30         -2.87        42.86 o                         
   1  23   6          3.28         -7.84        44.99 o                         
   2  23   6        107.84         70.03        59.34 o                         
   3  23   6        108.35        115.35        62.31 o                         
  -2  24   6        891.46        847.27        76.92 o                         
  -1  24   6        456.16        416.94        62.06 o                         
   0  24   6       1680.32       1728.75        99.59 o                         
   1  24   6        448.50        470.51        65.85 o                         
   2  24   6       1152.65       1064.03        80.52 o                         
  -1  25   6         32.25         13.35        77.05 o                         
   0  25   6          1.04        -53.94        53.94 o                         
   1  25   6       1103.24       1150.79        80.44 o                         
  -8   1   7        341.50        394.72       100.94 o                         
  -7   1   7        537.37        532.67        37.44 o                         
  -6   1   7       3457.58       3422.22        61.63 o                         
  -5   1   7       2392.82       2316.12        37.92 o                         
  -4   1   7       8146.22       8387.58        94.59 o                         
  -3   1   7         11.34         15.14         7.74 o                         
  -2   1   7       4475.04       4047.97        45.63 o                         
  -1   1   7       2183.56       2344.38        28.43 o                         
   0   1   7      17581.03      17366.13       164.30 o                         
   1   1   7       2666.58       3198.14        39.44 o                         
   2   1   7       4789.81       4394.26        47.89 o                         
   3   1   7       3076.61       3191.27        39.63 o                         
   4   1   7       5077.39       5011.79        58.91 o                         
   5   1   7       1934.53       1946.28        37.43 o                         
   6   1   7       1991.87       1981.49        36.36 o                         
   7   1   7       1337.73       1312.19        49.49 o                         
  -8   2   7        215.05        195.68        93.18 o                         
  -7   2   7        306.54        377.45        36.69 o                         
  -6   2   7        254.18        255.26        18.47 o                         
  -5   2   7        178.93        153.79        13.66 o                         
  -4   2   7        842.33        903.38        22.25 o                         
  -3   2   7        384.99        341.53        12.56 o                         
  -2   2   7        692.52        592.84        14.44 o                         
  -1   2   7        110.69        124.61         8.79 o                         
   0   2   7        151.13        203.15         9.33 o                         
   1   2   7       3029.84       3147.17        40.83 o                         
   2   2   7          1.12          3.16         7.75 o                         
   3   2   7        335.76        369.43        15.23 o                         
   4   2   7       2137.58       1997.01        34.26 o                         
   5   2   7         10.28         37.10        16.83 o                         
   6   2   7        409.35        422.16        26.38 o                         
   7   2   7         40.11          6.25        34.03 o                         
  -8   3   7        797.11        637.86       103.42 o                         
  -7   3   7        439.20        463.08        30.68 o                         
  -6   3   7        734.32        758.72        34.30 o                         
  -5   3   7       1088.90       1091.40        31.68 o                         
  -4   3   7       4492.41       4255.77        55.06 o                         
  -3   3   7        606.91        565.01        14.33 o                         
  -2   3   7       1831.08       1627.31        24.15 o                         
  -1   3   7        524.30        641.50        14.75 o                         
   0   3   7       4592.02       4826.02        52.75 o                         
   1   3   7        828.40        997.02        18.47 o                         
   2   3   7       5095.80       5162.89        65.28 o                         
   3   3   7        294.98        304.41        14.05 o                         
   4   3   7       3803.99       3774.44        50.49 o                         
   5   3   7        605.16        612.32        22.84 o                         
   6   3   7       2186.48       2080.42        47.99 o                         
   7   3   7        603.11        572.70        40.81 o                         
  -8   4   7        225.32        221.45        77.33 o                         
  -7   4   7       1241.95       1185.45        53.62 o                         
  -6   4   7        197.12        194.78        29.14 o                         
  -5   4   7       3146.05       3164.01        50.76 o                         
  -4   4   7        626.48        619.45        19.67 o                         
  -3   4   7       1304.03       1278.71        23.33 o                         
  -2   4   7         47.20         51.88         8.41 o                         
  -1   4   7        124.62        103.95         9.27 o                         
   0   4   7       1220.23       1292.96        21.13 o                         
   1   4   7       3428.21       3575.87        41.61 o                         
   2   4   7        104.11        134.62        11.40 o                         
   3   4   7       1360.43       1454.29        26.41 o                         
   4   4   7       9292.26       9174.53       103.09 o                         
   5   4   7         29.28         32.46        18.24 o                         
   6   4   7        240.49        264.40        26.68 o                         
   7   4   7       1134.37       1058.05        50.78 o                         
  -7   5   7       1274.93       1263.71        52.06 o                         
  -6   5   7       1958.98       1881.19        47.66 o                         
  -5   5   7         19.80         15.93        17.74 o                         
  -4   5   7       9295.77       9085.64       104.56 o                         
  -3   5   7       1263.34       1217.37        22.60 o                         
  -2   5   7       8369.40       8684.89        86.94 o                         
  -1   5   7        142.80        187.02        10.93 o                         
   0   5   7       1386.65       1204.55        22.19 o                         
   1   5   7        215.56        200.45        11.32 o                         
   2   5   7       3568.14       3489.40        45.16 o                         
   3   5   7        639.99        568.33        17.35 o                         
   4   5   7       6734.35       6863.76        98.46 o                         
   5   5   7       3424.27       3374.01        49.49 o                         
   6   5   7       1197.87       1298.99        38.71 o                         
   7   5   7       1296.66       1305.35        57.34 o                         
  -7   6   7        768.83        773.28        49.26 o                         
  -6   6   7        473.80        461.85        29.52 o                         
  -5   6   7       1748.22       1732.80        40.07 o                         
  -4   6   7       3444.97       3395.46        46.18 o                         
  -3   6   7       1796.26       1756.10        27.51 o                         
  -2   6   7        631.11        593.22        15.24 o                         
  -1   6   7       5287.59       5030.80        56.10 o                         
   0   6   7        176.94        207.57        11.99 o                         
   1   6   7       3973.48       3743.86        46.56 o                         
   2   6   7         10.58         17.44         9.93 o                         
   3   6   7       3161.80       3058.87        41.20 o                         
   4   6   7       3314.58       3209.66        46.07 o                         
   5   6   7       2240.63       2273.07        39.34 o                         
   6   6   7       1216.63       1242.75        36.14 o                         
   7   6   7        509.74        460.20        51.84 o                         
  -7   7   7        251.90        211.70        53.64 o                         
  -6   7   7       1174.25       1134.62        44.77 o                         
  -5   7   7        642.15        699.79        26.24 o                         
  -4   7   7       2711.38       2770.73        42.83 o                         
  -3   7   7        238.06        230.12        13.24 o                         
  -2   7   7       2103.13       2067.28        29.77 o                         
  -1   7   7       1651.18       1692.38        27.92 o                         
   0   7   7       4081.02       3741.15        52.94 o                         
   1   7   7        448.36        479.17        15.58 o                         
   2   7   7       4654.16       4947.23        59.34 o                         
   3   7   7       2817.40       2832.07        41.52 o                         
   4   7   7       3533.65       3619.04        50.32 o                         
   5   7   7        179.56        156.92        17.87 o                         
   6   7   7        488.90        541.48        29.71 o                         
   7   7   7        230.04        163.13        43.21 o                         
  -7   8   7        424.17        405.24        49.22 o                         
  -6   8   7       2062.46       2086.89        51.99 o                         
  -5   8   7       2530.61       2522.74        49.88 o                         
  -4   8   7       2958.05       2895.90        47.08 o                         
  -3   8   7       4538.94       4626.06        56.01 o                         
  -2   8   7        587.20        593.89        18.64 o                         
  -1   8   7       7432.80       7452.19        81.69 o                         
   0   8   7        722.84        716.79        20.59 o                         
   1   8   7       2455.62       2374.64        34.41 o                         
   2   8   7        196.45        194.33        13.44 o                         
   3   8   7       3255.65       3177.09        46.10 o                         
   4   8   7       2269.28       2237.71        40.34 o                         
   5   8   7       1556.92       1561.84        36.01 o                         
   6   8   7       1150.47       1184.30        42.28 o                         
   7   8   7        579.89        700.19        57.48 o                         
  -7   9   7        232.99        244.78        48.74 o                         
  -6   9   7        466.19        503.74        29.10 o                         
  -5   9   7        652.78        668.90        29.07 o                         
  -4   9   7        577.45        537.78        21.84 o                         
  -3   9   7         84.36         96.82        13.33 o                         
  -2   9   7       2241.02       2434.21        35.33 o                         
  -1   9   7          9.64         19.52        11.40 o                         
   0   9   7       1897.58       1799.58        31.42 o                         
   1   9   7        999.62       1021.40        23.33 o                         
   2   9   7        479.27        446.96        17.19 o                         
   3   9   7        614.35        603.64        20.97 o                         
   4   9   7       4021.21       3941.26        58.74 o                         
   5   9   7        273.10        300.09        23.21 o                         
   6   9   7        268.40        322.73        33.65 o                         
   7   9   7        784.88        848.36        59.16 o                         
  -7  10   7        728.75        718.49        77.64 o                         
  -6  10   7       1108.77       1097.70        43.09 o                         
  -5  10   7       1498.13       1474.34        33.45 o                         
  -4  10   7       1702.52       1705.21        36.66 o                         
  -3  10   7       5992.67       5655.31        70.58 o                         
  -2  10   7        847.92        856.43        22.93 o                         
  -1  10   7       4143.27       3942.95        56.73 o                         
   0  10   7         78.49         48.79        12.79 o                         
   1  10   7       4413.33       4490.97        58.34 o                         
   2  10   7       1230.55       1247.90        28.32 o                         
   3  10   7        892.14        983.21        27.43 o                         
   4  10   7        260.95        264.24        19.86 o                         
   5  10   7       2308.13       2345.08        48.59 o                         
   6  10   7       2246.01       2375.35        56.08 o                         
   7  10   7       1019.65        999.21        64.77 o                         
  -7  11   7         27.60        174.92        83.11 o                         
  -6  11   7          6.80        -33.50        33.50 o                         
  -5  11   7        170.57        137.42        21.74 o                         
  -4  11   7         16.98         51.26        21.26 o                         
  -3  11   7        160.74        157.57        17.31 o                         
  -2  11   7         18.35         43.58        15.04 o                         
  -1  11   7        372.65        370.08        17.32 o                         
   0  11   7         24.86         16.64        13.82 o                         
   1  11   7        529.53        522.38        20.16 o                         
   2  11   7       1155.25       1194.88        29.74 o                         
   3  11   7         94.23        101.50        15.65 o                         
   4  11   7        101.49        106.89        20.25 o                         
   5  11   7        357.72        391.22        27.11 o                         
   6  11   7         31.82        -22.66        38.53 o                         
   7  11   7        380.29        407.62        73.54 o                         
  -7  12   7        537.56        526.32        82.93 o                         
  -6  12   7        531.07        538.64        44.65 o                         
  -5  12   7       1515.64       1467.37        43.95 o                         
  -4  12   7         91.45         74.47        22.73 o                         
  -3  12   7       2084.41       2025.11        38.63 o                         
  -2  12   7       3613.12       3547.70        51.74 o                         
  -1  12   7       4058.15       4040.97        54.44 o                         
   0  12   7        102.37         91.77        15.58 o                         
   1  12   7       5434.48       5339.48        68.62 o                         
   2  12   7       1921.64       1936.96        39.81 o                         
   3  12   7       3478.03       3694.17        56.69 o                         
   4  12   7        166.67        131.87        20.16 o                         
   5  12   7       1420.28       1590.36        43.63 o                         
   6  12   7        404.93        342.52        48.63 o                         
  -6  13   7        378.48        340.56        47.65 o                         
  -5  13   7         84.91         89.51        28.03 o                         
  -4  13   7         45.15         51.40        24.84 o                         
  -3  13   7        150.67        125.25        19.71 o                         
  -2  13   7        604.37        589.21        23.11 o                         
  -1  13   7         83.94         83.84        16.17 o                         
   0  13   7        274.12        284.76        17.82 o                         
   1  13   7         46.49         55.48        18.06 o                         
   2  13   7        260.37        255.82        20.42 o                         
   3  13   7          1.12        -12.39        19.35 o                         
   4  13   7        790.85        733.08        28.81 o                         
   5  13   7        450.60        466.25        33.33 o                         
   6  13   7          5.37        -49.04        49.04 o                         
  -6  14   7         41.80         83.47        65.63 o                         
  -5  14   7       1867.12       1976.47        57.21 o                         
  -4  14   7         67.91         58.97        29.78 o                         
  -3  14   7       5754.96       5571.93        70.63 o                         
  -2  14   7        505.87        553.01        23.66 o                         
  -1  14   7       7687.37       7836.60        93.12 o                         
   0  14   7        207.39        188.20        18.86 o                         
   1  14   7       8193.79       7979.74        99.84 o                         
   2  14   7       5170.69       5104.75        73.96 o                         
   3  14   7       4044.48       4009.22        63.50 o                         
   4  14   7        582.99        619.66        29.17 o                         
   5  14   7       2064.99       2092.63        57.26 o                         
   6  14   7        828.49        910.64        61.85 o                         
  -6  15   7        447.13        403.61        64.75 o                         
  -5  15   7          7.65         41.90        36.84 o                         
  -4  15   7        125.29        113.75        34.94 o                         
  -3  15   7         47.12         45.14        18.39 o                         
  -2  15   7       1891.96       1899.74        41.18 o                         
  -1  15   7        518.19        514.08        23.61 o                         
   0  15   7       1387.84       1394.29        33.73 o                         
   1  15   7          4.29         19.93        19.75 o                         
   2  15   7       2345.06       2269.81        50.31 o                         
   3  15   7        825.44        773.92        34.02 o                         
   4  15   7        254.68        260.67        29.72 o                         
   5  15   7         18.97         73.94        35.53 o                         
   6  15   7        161.34         98.98        93.96 o                         
  -6  16   7         20.22        -61.91        61.91 o                         
  -5  16   7       1304.65       1298.02        73.19 o                         
  -4  16   7        119.11        146.99        43.33 o                         
  -3  16   7       2309.11       2236.45        52.65 o                         
  -2  16   7       1674.50       1610.68        37.20 o                         
  -1  16   7       6062.27       6063.06        77.60 o                         
   0  16   7         36.18         38.94        19.69 o                         
   1  16   7        690.41        823.20        29.47 o                         
   2  16   7       1070.98       1034.21        34.09 o                         
   3  16   7       3084.60       3099.30        61.32 o                         
   4  16   7        508.68        508.14        34.95 o                         
   5  16   7       2199.05       2216.96        83.00 o                         
   6  16   7        559.84        476.30        81.79 o                         
  -6  17   7        479.20        441.64        73.10 o                         
  -5  17   7         79.44         53.00        53.74 o                         
  -4  17   7        420.30        428.26        57.29 o                         
  -3  17   7         55.92         54.69        25.68 o                         
  -2  17   7       2845.31       2777.66        54.53 o                         
  -1  17   7          4.95          7.09        23.96 o                         
   0  17   7       2689.89       2539.28        47.89 o                         
   1  17   7       1265.38       1315.07        39.75 o                         
   2  17   7       2530.74       2459.03        59.27 o                         
   3  17   7        305.01        292.19        38.81 o                         
   4  17   7        938.60        898.50        55.64 o                         
   5  17   7        255.83        316.34        61.75 o                         
  -5  18   7        667.91        665.11        64.50 o                         
  -4  18   7        157.48         92.07        46.65 o                         
  -3  18   7       1223.49       1154.86        44.37 o                         
  -2  18   7          1.15         12.20        18.39 o                         
  -1  18   7       1610.44       1624.40        47.15 o                         
   0  18   7          2.55          2.30        24.69 o                         
   1  18   7       2307.79       2342.69        61.75 o                         
   2  18   7        429.02        435.68        40.44 o                         
   3  18   7       1620.72       1535.56        57.20 o                         
   4  18   7        649.03        667.30        57.05 o                         
   5  18   7        139.55        215.31        95.94 o                         
  -5  19   7         14.91          4.88        61.29 o                         
  -4  19   7        943.29        928.12        69.02 o                         
  -3  19   7         10.80         18.06        32.59 o                         
  -2  19   7       3901.69       3555.53        80.83 o                         
  -1  19   7         17.28          7.60        25.10 o                         
   0  19   7       2176.54       2116.69        52.71 o                         
   1  19   7        911.76        984.52        46.30 o                         
   2  19   7       2671.84       2589.78        77.56 o                         
   3  19   7        306.80        302.88        49.81 o                         
   4  19   7       1154.70       1087.08        80.40 o                         
   5  19   7         30.96         40.82        64.47 o                         
  -4  20   7        126.62        231.38        61.20 o                         
  -3  20   7        626.51        688.45        60.87 o                         
  -2  20   7         23.77         52.99        38.56 o                         
  -1  20   7        613.22        519.76        32.01 o                         
   0  20   7        128.78        136.46        34.84 o                         
   1  20   7        564.39        605.72        42.71 o                         
   2  20   7          2.03         90.78        43.59 o                         
   3  20   7        282.75        265.71        55.11 o                         
   4  20   7         62.82         80.96        53.56 o                         
  -4  21   7       1134.12       1327.76        81.91 o                         
  -3  21   7          9.89         57.47        44.74 o                         
  -2  21   7       3112.24       3206.55        93.09 o                         
  -1  21   7          0.12         11.74        32.40 o                         
   0  21   7       2321.65       2355.78        66.04 o                         
   1  21   7        342.72        272.03        41.79 o                         
   2  21   7       1829.78       1773.35        78.99 o                         
   3  21   7        116.37        109.81        57.14 o                         
   4  21   7       1523.51       1576.47        90.36 o                         
  -4  22   7         72.39        217.85       105.60 o                         
  -3  22   7        110.19        125.60        55.88 o                         
  -2  22   7         55.60         12.62        49.61 o                         
  -1  22   7        183.17        223.79        59.69 o                         
   0  22   7         63.78         16.07        44.17 o                         
   1  22   7        200.88        124.00        55.44 o                         
   2  22   7         36.22        -57.04        57.04 o                         
   3  22   7          9.47        174.88        84.92 o                         
  -3  23   7         67.59         17.81        62.04 o                         
  -2  23   7       1445.54       1492.93        69.16 o                         
  -1  23   7         96.51        131.39        49.10 o                         
   0  23   7       2523.75       2772.44        82.89 o                         
   1  23   7        238.49        221.32        53.93 o                         
   2  23   7       2088.21       2133.76        96.53 o                         
   3  23   7        376.38        341.07        72.86 o                         
  -2  24   7        279.40        281.53        67.26 o                         
  -1  24   7        172.31        215.97        55.41 o                         
   0  24   7        194.20        230.07        53.39 o                         
   1  24   7          9.92         39.41        82.89 o                         
   2  24   7         30.13         71.25        64.14 o                         
  -1  25   7        172.82        317.40        76.41 o                         
   0  25   7        910.40       1139.11        87.08 o                         
   1  25   7         90.55        449.10       246.18 o                         
  -8   0   8       3668.26       3266.94       363.60 o                         
  -7   0   8          7.15        -51.48        51.48 o                         
  -6   0   8       3803.36       3730.41        80.15 o                         
  -5   0   8       3243.82       3211.57        67.34 o                         
  -4   0   8        393.76        406.20        22.95 o                         
  -3   0   8          7.33         12.43        12.95 o                         
  -2   0   8      20077.26      21385.40       296.92 o                         
  -1   0   8      17866.17      18226.65       244.63 o                         
   0   0   8      12802.45      13852.09       188.06 o                         
   1   0   8       7896.75       7959.06       122.01 o                         
   2   0   8       3133.77       3187.43        54.51 o                         
   3   0   8       5202.00       5148.73        82.37 o                         
   4   0   8       3851.20       3803.05        66.74 o                         
   5   0   8       2067.32       1966.15        52.97 o                         
   6   0   8        748.06        800.12        34.76 o                         
   7   0   8       3408.39       3546.00       137.18 o                         
  -8   1   8         46.43         52.25       302.32 o                         
  -7   1   8         99.50        118.89        37.64 o                         
  -6   1   8        121.46        133.27        17.98 o                         
  -5   1   8         63.60         67.74        15.96 o                         
  -4   1   8         67.19         76.44        13.22 o                         
  -3   1   8        160.30        114.07        10.48 o                         
  -2   1   8          3.09          6.72         9.16 o                         
  -1   1   8       2751.76       3121.08        36.31 o                         
   0   1   8       2405.93       2533.09        31.18 o                         
   1   1   8        244.12        243.58        11.45 o                         
   2   1   8        221.33        254.94        11.73 o                         
   3   1   8        111.32        126.79        11.14 o                         
   4   1   8        856.20        839.50        19.56 o                         
   5   1   8          2.09         27.01        19.47 o                         
   6   1   8          7.97        -21.05        21.05 o                         
   7   1   8          1.86          9.35        43.54 o                         
  -7   2   8          9.23          1.42        24.52 o                         
  -6   2   8       3535.47       3547.39        69.49 o                         
  -5   2   8        274.21        279.84        15.23 o                         
  -4   2   8        539.79        524.34        18.42 o                         
  -3   2   8        226.51        237.92        12.09 o                         
  -2   2   8       7313.33       6988.81        78.67 o                         
  -1   2   8       1492.28       1499.31        23.34 o                         
   0   2   8       6045.90       5980.84        63.34 o                         
   1   2   8      10763.53      11260.47       114.41 o                         
   2   2   8        894.41        735.90        18.08 o                         
   3   2   8       4277.81       4239.91        52.72 o                         
   4   2   8       4964.26       4743.38        57.74 o                         
   5   2   8       3778.79       3763.10        57.29 o                         
   6   2   8        483.75        446.13        25.07 o                         
   7   2   8       1581.32       1594.82        67.10 o                         
  -7   3   8        841.48        946.23        46.48 o                         
  -6   3   8         77.87         84.90        22.31 o                         
  -5   3   8        312.78        333.14        20.20 o                         
  -4   3   8        420.35        429.26        18.38 o                         
  -3   3   8         22.20         41.50         9.70 o                         
  -2   3   8        159.30        178.91        10.86 o                         
  -1   3   8       5333.23       5464.80        58.60 o                         
   0   3   8       2973.56       3060.71        38.45 o                         
   1   3   8        328.46        287.12        12.15 o                         
   2   3   8        359.50        353.94        13.79 o                         
   3   3   8       1237.35       1180.45        25.30 o                         
   4   3   8       1983.12       1972.99        33.41 o                         
   5   3   8         27.68          5.77        18.78 o                         
   6   3   8       1304.58       1225.19        37.23 o                         
   7   3   8         10.42        -43.03        43.03 o                         
  -7   4   8        411.21        438.11        37.55 o                         
  -6   4   8       1996.35       2021.34        42.56 o                         
  -5   4   8        264.56        292.72        23.42 o                         
  -4   4   8       2414.51       2130.16        34.37 o                         
  -3   4   8        143.95        123.17        10.53 o                         
  -2   4   8       1933.78       1539.97        25.25 o                         
  -1   4   8        862.51        955.64        19.68 o                         
   0   4   8       3111.25       3155.30        38.82 o                         
   1   4   8        962.40        934.56        19.61 o                         
   2   4   8       7062.66       7504.92        85.91 o                         
   3   4   8       5119.46       4863.19        67.43 o                         
   4   4   8        385.53        383.75        17.42 o                         
   5   4   8       5710.13       5381.54        74.68 o                         
   6   4   8        217.45        190.35        23.88 o                         
   7   4   8       1567.52       1562.76        67.56 o                         
  -7   5   8       1195.26       1166.63        49.91 o                         
  -6   5   8          1.45         23.18        20.30 o                         
  -5   5   8        578.25        572.66        24.84 o                         
  -4   5   8         20.16         37.11        14.12 o                         
  -3   5   8       2150.67       2241.06        34.13 o                         
  -2   5   8       1601.88       1753.51        26.55 o                         
  -1   5   8       6426.96       6838.60        81.25 o                         
   0   5   8         76.60         59.02         9.83 o                         
   1   5   8       1532.58       1374.64        26.17 o                         
   2   5   8        914.47        959.36        23.60 o                         
   3   5   8        906.91        931.47        22.58 o                         
   4   5   8       1193.88       1216.78        27.30 o                         
   5   5   8       2356.84       2255.29        43.18 o                         
   6   5   8       1424.31       1382.29        36.09 o                         
   7   5   8         26.00         53.14        42.88 o                         
  -7   6   8         36.97         52.50        48.11 o                         
  -6   6   8        999.20        983.96        33.60 o                         
  -5   6   8        224.60        233.99        22.28 o                         
  -4   6   8       4131.01       4114.55        55.81 o                         
  -3   6   8       1694.51       1654.88        27.42 o                         
  -2   6   8        778.39        745.88        18.48 o                         
  -1   6   8        634.90        632.00        18.52 o                         
   0   6   8       1285.33       1213.99        25.08 o                         
   1   6   8       4271.79       4739.04        60.65 o                         
   2   6   8       4755.45       4684.61        54.94 o                         
   3   6   8       3227.61       3153.84        44.79 o                         
   4   6   8        136.01        135.59        15.69 o                         
   5   6   8       1438.89       1420.49        32.56 o                         
   6   6   8         50.14         56.24        23.37 o                         
   7   6   8        515.81        573.26        56.82 o                         
  -7   7   8       2849.46       2993.85       102.85 o                         
  -6   7   8        188.05        229.15        27.34 o                         
  -5   7   8       3168.97       3099.28        57.20 o                         
  -4   7   8          2.36          4.41        15.28 o                         
  -3   7   8       2784.94       2858.36        39.33 o                         
  -2   7   8       4434.04       4440.01        51.10 o                         
  -1   7   8       5384.58       5636.55        64.72 o                         
   0   7   8        352.00        300.90        15.58 o                         
   1   7   8        495.15        423.03        17.26 o                         
   2   7   8        624.18        552.61        14.91 o                         
   3   7   8       2855.46       2777.41        40.74 o                         
   4   7   8       2948.39       2934.12        43.29 o                         
   5   7   8        716.38        688.55        24.45 o                         
   6   7   8       1862.48       1873.14        45.34 o                         
   7   7   8         47.37         62.69        53.58 o                         
  -7   8   8         51.92         26.47        50.52 o                         
  -6   8   8       1324.08       1356.86        45.18 o                         
  -5   8   8        256.73        277.13        20.27 o                         
  -4   8   8       1147.34       1187.80        30.43 o                         
  -3   8   8        546.06        595.64        18.77 o                         
  -2   8   8        579.36        579.97        18.04 o                         
  -1   8   8        205.00        295.81        14.44 o                         
   0   8   8       2822.91       3044.14        45.35 o                         
   1   8   8       1637.43       1492.92        27.55 o                         
   2   8   8       2110.04       2162.69        34.99 o                         
   3   8   8        753.79        747.95        23.41 o                         
   4   8   8         76.17         72.67        16.33 o                         
   5   8   8        127.81        100.03        22.99 o                         
   6   8   8          7.18        -20.28        26.65 o                         
   7   8   8        596.72        624.57        65.10 o                         
  -7   9   8       2167.67       2113.41        92.59 o                         
  -6   9   8        188.98        190.23        28.87 o                         
  -5   9   8       3744.58       3678.24        61.04 o                         
  -4   9   8         61.32         53.39        17.63 o                         
  -3   9   8       6814.65       6620.70        75.72 o                         
  -2   9   8        267.23        282.28        15.27 o                         
  -1   9   8       7284.23       7189.71        82.37 o                         
   0   9   8       4794.46       4975.16        62.90 o                         
   1   9   8       1607.55       1629.53        30.03 o                         
   2   9   8       2565.78       2439.60        39.30 o                         
   3   9   8       3055.58       2969.03        47.71 o                         
   4   9   8       1237.24       1214.89        30.19 o                         
   5   9   8       1234.08       1211.89        33.48 o                         
   6   9   8       1730.48       1655.24        47.17 o                         
   7   9   8        124.51        236.45        63.37 o                         
  -7  10   8         43.67         75.64        67.47 o                         
  -6  10   8        267.76        260.99        38.41 o                         
  -5  10   8          3.53          0.58        18.88 o                         
  -4  10   8       1071.31       1097.09        29.76 o                         
  -3  10   8         27.03         21.57        16.23 o                         
  -2  10   8        224.01        250.64        17.13 o                         
  -1  10   8        427.42        459.04        18.58 o                         
   0  10   8        167.46        166.48        16.24 o                         
   1  10   8        782.13        792.79        22.78 o                         
   2  10   8       2833.74       2853.39        44.79 o                         
   3  10   8       1024.42        945.76        27.77 o                         
   4  10   8          2.69          4.54        18.55 o                         
   5  10   8        316.37        270.07        27.83 o                         
   6  10   8        131.67        169.03        34.84 o                         
   7  10   8         60.91        106.20        87.92 o                         
  -7  11   8       1214.44       1193.60        93.80 o                         
  -6  11   8         67.42         88.82        41.56 o                         
  -5  11   8       1823.79       1866.34        43.22 o                         
  -4  11   8         26.04         34.34        22.60 o                         
  -3  11   8       5934.11       5942.08        74.10 o                         
  -2  11   8        379.99        335.84        18.28 o                         
  -1  11   8       1742.37       1644.11        32.16 o                         
   0  11   8       1898.26       2014.22        38.62 o                         
   1  11   8       5312.13       5515.10        70.67 o                         
   2  11   8        168.93        203.70        18.55 o                         
   3  11   8       3181.20       3029.82        53.94 o                         
   4  11   8        980.00       1040.09        31.42 o                         
   5  11   8        566.89        596.06        37.79 o                         
   6  11   8       1677.38       1776.21        89.83 o                         
   7  11   8        257.08        213.16       242.15 o                         
  -7  12   8          0.37        145.31        87.19 o                         
  -6  12   8         14.77         50.59        41.62 o                         
  -5  12   8         25.41         40.18        26.38 o                         
  -4  12   8        256.95        286.62        26.70 o                         
  -3  12   8        295.43        292.68        20.89 o                         
  -2  12   8         79.85        130.35        17.46 o                         
  -1  12   8         52.09         72.11        16.10 o                         
   0  12   8         58.14         72.11        17.20 o                         
   1  12   8        297.55        323.11        20.11 o                         
   2  12   8         11.34         35.59        19.10 o                         
   3  12   8       1878.89       1929.23        41.13 o                         
   4  12   8         92.35        103.27        22.77 o                         
   5  12   8        365.33        309.71        31.12 o                         
   6  12   8         82.06        108.58        42.93 o                         
  -6  13   8         48.04        -34.59        49.41 o                         
  -5  13   8       5377.32       5117.79        87.84 o                         
  -4  13   8        313.68        285.52        29.05 o                         
  -3  13   8       8003.40       7871.05        98.80 o                         
  -2  13   8        141.44        149.47        23.27 o                         
  -1  13   8       4998.67       4988.13        67.26 o                         
   0  13   8       3292.68       3248.96        48.36 o                         
   1  13   8       3683.18       3839.75        57.14 o                         
   2  13   8       2494.03       2470.10        48.91 o                         
   3  13   8       1849.97       1781.36        41.22 o                         
   4  13   8       1245.59       1240.07        40.57 o                         
   5  13   8        854.42       1035.94        44.30 o                         
   6  13   8       1518.73       1521.64        71.24 o                         
  -6  14   8        141.93        188.01        58.10 o                         
  -5  14   8         72.29         85.53        31.87 o                         
  -4  14   8         13.25         23.61        28.54 o                         
  -3  14   8        632.73        599.97        21.24 o                         
  -2  14   8         48.02         61.99        19.44 o                         
  -1  14   8         74.22         56.59        18.90 o                         
   0  14   8       1318.44       1376.21        31.70 o                         
   1  14   8        185.71        130.43        20.92 o                         
   2  14   8         30.79         55.73        21.62 o                         
   3  14   8        833.20        776.09        35.53 o                         
   4  14   8         59.84         63.40        34.13 o                         
   5  14   8        175.10        168.14        37.97 o                         
   6  14   8          1.67        -25.33        73.74 o                         
  -6  15   8          7.67        -46.74        59.82 o                         
  -5  15   8       3495.37       3405.04        89.73 o                         
  -4  15   8       1202.81       1155.91        48.20 o                         
  -3  15   8       2985.94       2943.79        51.95 o                         
  -2  15   8       1623.59       1727.62        39.86 o                         
  -1  15   8       1227.55       1321.92        34.05 o                         
   0  15   8         67.05         54.49        19.33 o                         
   1  15   8       5779.92       5681.06        77.89 o                         
   2  15   8       1720.74       1630.25        41.42 o                         
   3  15   8       1457.95       1388.11        43.44 o                         
   4  15   8       1254.12       1314.55        43.88 o                         
   5  15   8         17.54         54.47        47.85 o                         
   6  15   8       1118.99       1161.00       109.92 o                         
  -6  16   8        113.41         47.91        66.18 o                         
  -5  16   8         51.03         89.56        48.35 o                         
  -4  16   8       1315.65       1382.56        51.21 o                         
  -3  16   8         24.65         47.02        22.67 o                         
  -2  16   8        841.53        854.63        33.64 o                         
  -1  16   8        105.08        130.02        22.09 o                         
   0  16   8        180.10        153.50        21.47 o                         
   1  16   8       1544.45       1526.46        39.51 o                         
   2  16   8        164.62        210.40        29.80 o                         
   3  16   8       1113.97       1114.03        41.45 o                         
   4  16   8        149.42        145.95        31.98 o                         
   5  16   8        206.47        239.19        55.76 o                         
  -5  17   8       2253.51       2286.98        82.66 o                         
  -4  17   8        687.85        795.83        51.17 o                         
  -3  17   8       1145.58       1157.72        41.33 o                         
  -2  17   8        513.90        554.16        31.19 o                         
  -1  17   8        279.95        327.82        28.54 o                         
   0  17   8        156.27        195.74        25.89 o                         
   1  17   8        995.48       1053.95        37.97 o                         
   2  17   8        918.97        887.51        46.12 o                         
   3  17   8       1059.21       1099.38        44.69 o                         
   4  17   8       1127.24       1040.07        49.36 o                         
   5  17   8         56.90         73.79        61.78 o                         
  -5  18   8          4.80         53.22        60.24 o                         
  -4  18   8       3532.63       3244.97        95.21 o                         
  -3  18   8         25.36         21.99        26.55 o                         
  -2  18   8       1343.27       1364.81        45.59 o                         
  -1  18   8        702.51        686.95        36.38 o                         
   0  18   8       1250.87       1216.17        40.81 o                         
   1  18   8       1338.18       1241.61        45.98 o                         
   2  18   8       1692.92       1678.66        55.32 o                         
   3  18   8        873.75        882.51        55.27 o                         
   4  18   8         86.08         41.93        54.59 o                         
   5  18   8       1226.76       1290.46        79.00 o                         
  -5  19   8        528.23        403.75        74.83 o                         
  -4  19   8         54.63        162.89        55.36 o                         
  -3  19   8        521.15        551.26        36.79 o                         
  -2  19   8        144.30        114.61        31.02 o                         
  -1  19   8        244.09        321.46        37.74 o                         
   0  19   8        824.61        814.66        39.02 o                         
   1  19   8        611.11        580.48        41.26 o                         
   2  19   8        425.04        414.22        47.56 o                         
   3  19   8         28.14        100.09        56.70 o                         
   4  19   8        315.57        450.49        62.32 o                         
  -4  20   8       2139.40       2085.03        92.38 o                         
  -3  20   8         39.99         59.06        38.86 o                         
  -2  20   8       1446.65       1484.85        55.19 o                         
  -1  20   8        194.90        138.40        34.96 o                         
   0  20   8       2003.19       1872.17        56.73 o                         
   1  20   8        529.98        462.36        49.24 o                         
   2  20   8       3656.71       3602.22        95.72 o                         
   3  20   8        444.90        380.24        59.70 o                         
   4  20   8       1245.42       1222.07        83.18 o                         
  -4  21   8          4.19        -65.78        65.78 o                         
  -3  21   8          7.38         -5.84        49.76 o                         
  -2  21   8        184.99        193.32        44.98 o                         
  -1  21   8         36.65        -28.37        31.90 o                         
   0  21   8        943.32        878.88        45.96 o                         
   1  21   8        132.38        117.09        42.24 o                         
   2  21   8         15.50         92.30        55.85 o                         
   3  21   8        209.73        147.51        61.23 o                         
   4  21   8        198.59        230.74       108.41 o                         
  -3  22   8        135.06        108.48        57.31 o                         
  -2  22   8       2413.89       2474.62        83.88 o                         
  -1  22   8        652.59        713.45        48.99 o                         
   0  22   8       2104.18       2115.96        77.27 o                         
   1  22   8        484.16        484.49        54.50 o                         
   2  22   8       1456.22       1331.10       108.93 o                         
   3  22   8       1921.69       1967.29       107.56 o                         
  -3  23   8         42.72          4.65        71.05 o                         
  -2  23   8         10.27         -7.66        56.94 o                         
  -1  23   8        279.48        426.04        55.08 o                         
   0  23   8        608.81        574.26        62.90 o                         
   1  23   8          1.70        -14.25        51.56 o                         
   2  23   8         12.65        135.91        65.34 o                         
  -2  24   8       1341.71       1383.74        88.89 o                         
  -1  24   8         29.61        134.82        56.35 o                         
   0  24   8       1477.79       1425.22        68.15 o                         
   1  24   8        552.75        624.19        67.53 o                         
  -7   1   9        161.04        141.07        34.25 o                         
  -6   1   9       2800.04       2739.51        48.52 o                         
  -5   1   9        127.36        137.92        16.07 o                         
  -4   1   9       3435.29       3531.29        46.96 o                         
  -3   1   9       4642.22       4978.22        56.14 o                         
  -2   1   9      13799.58      14156.66       145.73 o                         
  -1   1   9       6522.77       6158.03        66.77 o                         
   0   1   9       1085.78       1167.82        21.00 o                         
   1   1   9      11415.99      10962.07       123.37 o                         
   2   1   9         33.42         42.44        10.39 o                         
   3   1   9       4309.72       4413.43        55.82 o                         
   4   1   9        455.87        458.08        17.97 o                         
   5   1   9       4196.09       4179.02        63.49 o                         
   6   1   9         35.28         10.72        24.15 o                         
   7   1   9       3688.95       3482.16       103.03 o                         
  -7   2   9         32.31         46.35        32.33 o                         
  -6   2   9         53.25         24.03        24.76 o                         
  -5   2   9        606.85        621.77        19.61 o                         
  -4   2   9        103.27         92.21        14.39 o                         
  -3   2   9        160.14        197.10        12.55 o                         
  -2   2   9       1163.61       1108.45        22.74 o                         
  -1   2   9         77.11         39.52         9.94 o                         
   0   2   9       2073.01       2224.06        30.64 o                         
   1   2   9        193.39        207.92        12.99 o                         
   2   2   9        639.08        631.26        18.75 o                         
   3   2   9        128.03        150.48        14.24 o                         
   4   2   9        140.23        131.41        15.11 o                         
   5   2   9        119.32        138.92        20.81 o                         
   6   2   9        334.94        398.62        28.87 o                         
   7   2   9         99.17         52.88        75.30 o                         
  -7   3   9         12.32        -18.95        38.92 o                         
  -6   3   9        682.30        669.53        27.56 o                         
  -5   3   9         98.90         94.00        17.45 o                         
  -4   3   9       2586.89       2651.21        37.46 o                         
  -3   3   9       3594.55       3626.47        44.51 o                         
  -2   3   9       6293.24       6486.41        72.09 o                         
  -1   3   9      10456.05      10800.85       115.27 o                         
   0   3   9       1400.79       1157.87        22.94 o                         
   1   3   9       3749.82       3658.63        48.72 o                         
   2   3   9        166.56        142.78        12.22 o                         
   3   3   9       2031.31       1987.77        33.27 o                         
   4   3   9          1.41          9.49        14.77 o                         
   5   3   9       4586.84       4578.93        66.06 o                         
   6   3   9          4.17         -8.69        25.57 o                         
   7   3   9       3407.87       3474.90        98.78 o                         
  -7   4   9        719.45        714.58        47.87 o                         
  -6   4   9          3.45         13.84        21.83 o                         
  -5   4   9         33.36         30.86        19.29 o                         
  -4   4   9        101.89         98.32        14.23 o                         
  -3   4   9        934.94        944.14        21.31 o                         
  -2   4   9       2254.34       2268.11        33.42 o                         
  -1   4   9       2025.68       1989.62        29.71 o                         
   0   4   9       2464.43       2315.58        35.52 o                         
   1   4   9        107.26         98.60        12.57 o                         
   2   4   9        686.45        661.00        18.51 o                         
   3   4   9       1531.33       1422.78        28.83 o                         
   4   4   9       5917.63       5822.26        69.59 o                         
   5   4   9          0.59          6.92        21.45 o                         
   6   4   9       1292.22       1274.74        39.20 o                         
   7   4   9         52.56         97.14        47.45 o                         
  -7   5   9        178.54        116.71        42.04 o                         
  -6   5   9       2349.89       2290.36        50.73 o                         
  -5   5   9       1395.39       1364.17        33.57 o                         
  -4   5   9       1454.21       1448.69        30.28 o                         
  -3   5   9       1114.10       1019.02        23.20 o                         
  -2   5   9        285.87        271.23        14.12 o                         
  -1   5   9        992.62        896.19        21.06 o                         
   0   5   9       3047.13       3073.12        41.27 o                         
   1   5   9       2400.04       2352.51        36.52 o                         
   2   5   9       1156.71       1176.11        25.16 o                         
   3   5   9       3235.53       3345.23        48.80 o                         
   4   5   9        506.52        459.40        20.23 o                         
   5   5   9       4593.69       4658.25        63.61 o                         
   6   5   9        220.36        260.43        28.74 o                         
   7   5   9       1056.35       1171.87        67.57 o                         
  -7   6   9       1766.86       1776.63        72.96 o                         
  -6   6   9         84.70        105.19        26.94 o                         
  -5   6   9        205.26        189.86        20.12 o                         
  -4   6   9       2010.41       2034.34        36.15 o                         
  -3   6   9        500.50        503.49        19.16 o                         
  -2   6   9       3224.00       3403.33        44.80 o                         
  -1   6   9       2501.20       2678.27        37.88 o                         
   0   6   9       1237.36       1121.77        24.52 o                         
   1   6   9        574.91        698.39        20.69 o                         
   2   6   9       4248.55       4195.73        52.47 o                         
   3   6   9       1481.61       1426.84        30.76 o                         
   4   6   9       1816.26       1791.72        34.73 o                         
   5   6   9         73.86         79.56        20.70 o                         
   6   6   9       1711.05       1795.39        47.85 o                         
   7   6   9        139.48        119.21        53.15 o                         
  -7   7   9         14.37          6.12        73.37 o                         
  -6   7   9       1086.33       1041.39        37.58 o                         
  -5   7   9        571.81        627.19        25.37 o                         
  -4   7   9       1272.12       1288.15        29.98 o                         
  -3   7   9       2080.57       2158.46        35.35 o                         
  -2   7   9        183.49        187.59        13.73 o                         
  -1   7   9        976.63        990.93        23.19 o                         
   0   7   9         49.28         61.58        13.14 o                         
   1   7   9         53.53         62.41        13.79 o                         
   2   7   9       1725.85       1783.45        28.99 o                         
   3   7   9        155.04        151.74        16.93 o                         
   4   7   9        164.18        142.12        17.76 o                         
   5   7   9       1073.03       1194.20        31.75 o                         
   6   7   9        171.95        167.92        29.89 o                         
   7   7   9        279.33        313.81        61.03 o                         
  -7   8   9       1047.24       1018.23        67.72 o                         
  -6   8   9        189.90        174.04        31.05 o                         
  -5   8   9        833.96        849.17        29.80 o                         
  -4   8   9       1179.47       1172.08        29.75 o                         
  -3   8   9       2644.52       2660.85        41.09 o                         
  -2   8   9       2919.29       2903.92        41.56 o                         
  -1   8   9       4334.52       4457.09        56.46 o                         
   0   8   9       6507.25       6826.89        81.48 o                         
   1   8   9        358.11        332.78        15.74 o                         
   2   8   9       8379.19       8361.25        90.17 o                         
   3   8   9       1513.93       1548.33        33.74 o                         
   4   8   9       3493.42       3425.26        50.66 o                         
   5   8   9          0.57         -2.84        22.90 o                         
   6   8   9       1755.30       1692.75        53.22 o                         
   7   8   9         36.28         58.30        62.25 o                         
  -7   9   9          3.35         15.74        68.57 o                         
  -6   9   9        451.67        564.50        38.40 o                         
  -5   9   9        159.61        189.48        19.96 o                         
  -4   9   9        225.98        240.91        20.61 o                         
  -3   9   9        197.34        259.10        17.52 o                         
  -2   9   9       1268.92       1421.17        30.48 o                         
  -1   9   9        127.03        139.68        15.00 o                         
   0   9   9        843.85        956.11        23.67 o                         
   1   9   9       1149.77       1200.43        27.96 o                         
   2   9   9        543.30        530.39        21.27 o                         
   3   9   9         27.99         56.92        17.36 o                         
   4   9   9         90.36         99.26        19.52 o                         
   5   9   9         17.57          0.61        25.19 o                         
   6   9   9         23.19         32.13        37.28 o                         
   7   9   9        593.17        522.61        74.80 o                         
  -7  10   9       1058.32       1132.08       115.32 o                         
  -6  10   9        570.58        656.11        41.17 o                         
  -5  10   9       1926.94       2020.07        44.28 o                         
  -4  10   9        606.34        601.42        25.22 o                         
  -3  10   9       2544.70       2583.62        43.12 o                         
  -2  10   9       1564.61       1481.37        29.94 o                         
  -1  10   9        644.76        568.27        20.04 o                         
   0  10   9       4842.39       4888.27        64.48 o                         
   1  10   9       1560.81       1570.14        32.78 o                         
   2  10   9       9861.33       9914.57       111.63 o                         
   3  10   9         24.69         47.41        18.81 o                         
   4  10   9       3846.94       3708.08        57.50 o                         
   5  10   9        117.59        119.96        28.20 o                         
   6  10   9       3261.77       3286.43       110.52 o                         
  -7  11   9         31.13        -77.00        77.00 o                         
  -6  11   9         21.70         35.04        33.52 o                         
  -5  11   9         48.73         59.33        24.05 o                         
  -4  11   9        268.46        304.57        26.40 o                         
  -3  11   9         16.71         33.27        18.05 o                         
  -2  11   9        256.63        251.66        19.19 o                         
  -1  11   9        110.14         91.98        17.20 o                         
   0  11   9         31.51         69.50        17.42 o                         
   1  11   9        954.33       1027.18        27.29 o                         
   2  11   9        179.09        179.62        19.65 o                         
   3  11   9          1.23         37.25        21.65 o                         
   4  11   9         84.62         75.50        23.22 o                         
   5  11   9         80.39        109.43        29.77 o                         
   6  11   9        202.24        215.83        52.17 o                         
  -6  12   9        388.86        455.32        53.16 o                         
  -5  12   9       4026.75       3991.61        74.81 o                         
  -4  12   9       1594.27       1603.39        45.54 o                         
  -3  12   9       2016.67       1922.55        39.22 o                         
  -2  12   9       1174.80       1052.91        27.95 o                         
  -1  12   9       2546.93       2483.19        43.07 o                         
   0  12   9       7069.64       6988.19        87.14 o                         
   1  12   9       3307.87       3162.39        59.42 o                         
   2  12   9       5167.43       4895.12        69.61 o                         
   3  12   9        175.44        190.81        25.09 o                         
   4  12   9       3915.27       4007.33        66.47 o                         
   5  12   9         72.24        116.89        33.29 o                         
   6  12   9       2092.02       2081.41        87.16 o                         
  -6  13   9        293.37        426.58        57.61 o                         
  -5  13   9         13.84         27.43        34.08 o                         
  -4  13   9          3.52        -15.06        28.91 o                         
  -3  13   9          6.25         -0.02        20.25 o                         
  -2  13   9       1119.10       1046.60        29.48 o                         
  -1  13   9          3.47          9.12        18.75 o                         
   0  13   9        418.38        473.94        23.90 o                         
   1  13   9        188.88        197.44        21.20 o                         
   2  13   9         36.61         34.01        20.06 o                         
   3  13   9        113.65        118.91        27.80 o                         
   4  13   9        437.49        436.80        32.49 o                         
   5  13   9        281.93        305.71        36.90 o                         
   6  13   9        462.56        329.08        59.62 o                         
  -6  14   9        602.32        645.81        64.94 o                         
  -5  14   9       1493.59       1525.77        57.54 o                         
  -4  14   9        511.32        617.50        40.12 o                         
  -3  14   9       2107.42       1959.49        46.33 o                         
  -2  14   9       2522.42       2406.46        46.75 o                         
  -1  14   9       1506.88       1540.64        38.28 o                         
   0  14   9       1616.53       1684.45        38.26 o                         
   1  14   9       3445.06       3462.86        57.26 o                         
   2  14   9       2433.55       2229.61        46.95 o                         
   3  14   9         95.81         74.25        26.97 o                         
   4  14   9       1586.91       1740.65        55.72 o                         
   5  14   9        174.27        124.75        56.30 o                         
   6  14   9       1916.23       2146.92        99.72 o                         
  -6  15   9        191.29        247.53        64.32 o                         
  -5  15   9         38.77        141.87        43.01 o                         
  -4  15   9        566.12        608.95        40.38 o                         
  -3  15   9         27.85         53.90        16.82 o                         
  -2  15   9        322.23        301.91        25.96 o                         
  -1  15   9        213.30        243.52        23.56 o                         
   0  15   9        823.16        846.53        29.14 o                         
   1  15   9        128.37        143.72        24.67 o                         
   2  15   9         58.62         40.75        28.02 o                         
   3  15   9        232.02        226.12        30.62 o                         
   4  15   9         89.18         81.45        34.45 o                         
   5  15   9         46.30         70.92        53.73 o                         
   6  15   9         90.50        177.61       153.29 o                         
  -5  16   9       1559.30       1502.88        67.79 o                         
  -4  16   9       1225.01       1248.63        52.99 o                         
  -3  16   9         77.53         71.94        19.19 o                         
  -2  16   9        394.53        389.23        29.91 o                         
  -1  16   9       1123.50       1166.86        36.93 o                         
   0  16   9        693.45        775.06        33.98 o                         
   1  16   9        382.28        402.10        31.06 o                         
   2  16   9       1474.50       1490.64        53.03 o                         
   3  16   9        113.48        139.76        35.58 o                         
   4  16   9       1478.49       1448.61        54.90 o                         
   5  16   9        312.96        358.36        59.01 o                         
  -5  17   9        520.70        494.82        60.82 o                         
  -4  17   9       1797.88       1861.38        62.32 o                         
  -3  17   9         52.95         41.01        28.12 o                         
  -2  17   9        298.76        312.79        31.40 o                         
  -1  17   9        435.18        463.38        32.20 o                         
   0  17   9       1011.47       1020.56        39.24 o                         
   1  17   9       1829.35       1889.38        54.95 o                         
   2  17   9         24.30         30.76        36.52 o                         
   3  17   9       1232.58       1186.71        52.77 o                         
   4  17   9         29.96          4.10        46.57 o                         
   5  17   9        676.78        707.13        69.77 o                         
  -5  18   9        214.15        283.30        63.57 o                         
  -4  18   9        156.45        188.01        54.83 o                         
  -3  18   9        125.98        115.36        31.45 o                         
  -2  18   9        937.88        975.81        43.84 o                         
  -1  18   9        500.86        474.97        34.72 o                         
   0  18   9         92.16        112.72        31.41 o                         
   1  18   9       1139.84       1107.78        45.46 o                         
   2  18   9        645.95        717.85        45.70 o                         
   3  18   9         53.99         98.86        38.32 o                         
   4  18   9       2487.27       2603.35       122.06 o                         
   5  18   9        548.38        513.64        95.16 o                         
  -4  19   9       4566.51       4357.23       121.57 o                         
  -3  19   9         35.87         28.81        31.34 o                         
  -2  19   9        761.25        785.36        46.64 o                         
  -1  19   9        982.47        981.58        44.48 o                         
   0  19   9        591.69        592.22        43.07 o                         
   1  19   9       1547.27       1569.32        56.43 o                         
   2  19   9         63.54         88.54        44.22 o                         
   3  19   9       1565.27       1613.15        99.68 o                         
   4  19   9          1.44         99.48        62.66 o                         
  -4  20   9         90.17        206.67        68.13 o                         
  -3  20   9         54.19        104.60        48.62 o                         
  -2  20   9        188.74        191.88        39.91 o                         
  -1  20   9        185.69        191.02        44.36 o                         
   0  20   9        343.09        344.56        38.24 o                         
   1  20   9         62.23         -3.47        33.22 o                         
   2  20   9        207.57        177.24        56.01 o                         
   3  20   9          8.27          5.01        69.17 o                         
   4  20   9        686.89        742.13        73.03 o                         
  -4  21   9       2799.78       2857.83       113.06 o                         
  -3  21   9        651.90        634.30        62.17 o                         
  -2  21   9        984.67        995.92        58.55 o                         
  -1  21   9       1027.76        981.81        53.01 o                         
   0  21   9       1555.75       1590.73        67.07 o                         
   1  21   9       1836.24       2007.82        85.78 o                         
   2  21   9         54.56        110.22        57.33 o                         
   3  21   9       2549.05       2546.66       101.39 o                         
  -3  22   9        131.51        179.27        60.36 o                         
  -2  22   9         27.69         -5.12        50.96 o                         
  -1  22   9        374.26        410.53        52.24 o                         
   0  22   9        231.03        229.43        53.26 o                         
   1  22   9        123.79        166.39        54.84 o                         
   2  22   9          4.23         33.31        65.42 o                         
   3  22   9         71.27         49.07        73.67 o                         
  -2  23   9        462.11        352.92        81.34 o                         
  -1  23   9        935.98        947.70        66.88 o                         
   0  23   9        947.14        820.39        64.58 o                         
   1  23   9       1146.76       1333.47        71.80 o                         
   2  23   9        154.02        155.66        71.19 o                         
  -1  24   9          9.12        199.39        59.56 o                         
   0  24   9         73.95         55.43        80.49 o                         
   1  24   9          6.10        -35.19        67.58 o                         
  -7   0  10        978.09        946.02        57.03 o                         
  -6   0  10         75.80        108.36        31.17 o                         
  -5   0  10       6124.64       5984.40       105.05 o                         
  -4   0  10        131.05        113.56        22.49 o                         
  -3   0  10       5718.95       5775.11        96.55 o                         
  -2   0  10       7745.16       8185.01       123.63 o                         
  -1   0  10       7335.00       7517.31       114.14 o                         
   0   0  10       1241.99       1429.67        33.85 o                         
   1   0  10       6853.29       6896.98       111.95 o                         
   2   0  10       1258.03       1179.79        32.56 o                         
   3   0  10       3442.37       3460.27        66.66 o                         
   4   0  10        100.64        110.38        20.19 o                         
   5   0  10       2530.42       2536.98        74.67 o                         
   6   0  10         87.69        149.19        49.76 o                         
   7   0  10       2423.52       2686.31       131.82 o                         
  -7   1  10         16.59         53.27        24.31 o                         
  -6   1  10        213.33        222.58        25.06 o                         
  -5   1  10          6.87          8.48        17.73 o                         
  -4   1  10         17.37         27.71        12.98 o                         
  -3   1  10         23.43         16.30        12.57 o                         
  -2   1  10        262.80        209.68        13.14 o                         
  -1   1  10       1953.93       2168.80        30.70 o                         
   0   1  10         67.94         35.70         9.67 o                         
   1   1  10          0.91          2.23        11.35 o                         
   2   1  10        537.68        556.87        17.79 o                         
   3   1  10        239.71        255.76        16.71 o                         
   4   1  10          5.88         -7.17        14.95 o                         
   5   1  10        136.65        132.20        21.51 o                         
   6   1  10          2.51        -26.99        26.99 o                         
   7   1  10         27.58         -0.97        52.13 o                         
  -7   2  10        914.35        878.52        51.58 o                         
  -6   2  10        817.52        808.04        31.04 o                         
  -5   2  10       6812.39       6712.43        82.26 o                         
  -4   2  10        594.16        603.70        21.15 o                         
  -3   2  10       3689.05       3545.93        44.26 o                         
  -2   2  10        773.85        760.37        19.14 o                         
  -1   2  10       5259.46       4945.53        56.00 o                         
   0   2  10        334.92        320.73        14.40 o                         
   1   2  10       9890.38       9868.38       105.63 o                         
   2   2  10       1118.21       1177.96        25.51 o                         
   3   2  10       5777.75       5808.45        70.45 o                         
   4   2  10         34.16         47.49        16.91 o                         
   5   2  10       2367.04       2331.12        55.65 o                         
   6   2  10        831.04        812.18        35.19 o                         
   7   2  10        672.56        629.39        57.31 o                         
  -7   3  10        125.95        140.76        45.00 o                         
  -6   3  10        124.28        107.07        24.55 o                         
  -5   3  10        940.78        999.00        30.29 o                         
  -4   3  10       1529.52       1539.27        31.12 o                         
  -3   3  10        200.40        166.00        13.98 o                         
  -2   3  10       1070.26        924.46        22.44 o                         
  -1   3  10        368.07        373.70        15.26 o                         
   0   3  10        445.62        414.55        15.82 o                         
   1   3  10        759.51        758.85        21.29 o                         
   2   3  10        319.53        265.77        14.98 o                         
   3   3  10         11.56         10.16        15.08 o                         
   4   3  10       2353.01       2443.29        40.66 o                         
   5   3  10         56.99         44.90        19.39 o                         
   6   3  10        983.79       1028.68        39.35 o                         
   7   3  10         98.41         84.79        50.37 o                         
  -7   4  10        314.27        303.02        46.90 o                         
  -6   4  10        654.67        748.00        32.34 o                         
  -5   4  10       3958.74       3861.22        60.09 o                         
  -4   4  10        622.36        684.68        23.80 o                         
  -3   4  10       3478.35       3324.92        43.72 o                         
  -2   4  10        116.36        153.02        13.80 o                         
  -1   4  10       5868.50       5522.38        64.39 o                         
   0   4  10       1790.95       1817.84        30.83 o                         
   1   4  10       4302.73       4117.36        50.95 o                         
   2   4  10        236.80        256.74        15.21 o                         
   3   4  10       9324.28       9537.33       104.94 o                         
   4   4  10        957.79       1046.85        27.56 o                         
   5   4  10       3129.78       3009.24        50.50 o                         
   6   4  10        635.15        659.77        37.33 o                         
   7   4  10       1004.12        994.55        62.12 o                         
  -7   5  10       1025.16       1081.54        62.79 o                         
  -6   5  10        643.59        652.73        33.68 o                         
  -5   5  10        560.65        589.46        26.30 o                         
  -4   5  10       1992.45       1992.10        38.47 o                         
  -3   5  10        549.58        579.15        20.51 o                         
  -2   5  10       1804.82       1843.75        31.28 o                         
  -1   5  10        664.51        637.34        19.67 o                         
   0   5  10       4519.95       4629.06        56.24 o                         
   1   5  10        135.59        145.14        14.33 o                         
   2   5  10       5701.64       5729.42        67.83 o                         
   3   5  10        806.48        786.97        24.37 o                         
   4   5  10         93.53        112.56        18.36 o                         
   5   5  10         14.67         24.80        21.70 o                         
   6   5  10       1034.97       1062.35        40.98 o                         
   7   5  10        341.40        383.70        64.85 o                         
  -7   6  10        543.41        576.56        57.39 o                         
  -6   6  10        361.65        427.88        32.83 o                         
  -5   6  10       1257.45       1287.58        35.36 o                         
  -4   6  10       1377.99       1434.28        32.80 o                         
  -3   6  10        656.71        622.57        21.42 o                         
  -2   6  10        104.15        162.94        14.53 o                         
  -1   6  10       1908.50       1880.73        32.14 o                         
   0   6  10       1405.98       1574.74        28.44 o                         
   1   6  10       1393.44       1303.14        27.68 o                         
   2   6  10        503.82        611.84        20.22 o                         
   3   6  10       3430.00       3407.20        50.86 o                         
   4   6  10         16.85         14.34        19.11 o                         
   5   6  10        718.35        729.90        29.72 o                         
   6   6  10        746.70        849.11        39.80 o                         
   7   6  10       1236.77       1308.61        77.36 o                         
  -7   7  10       1333.04       1287.20        68.32 o                         
  -6   7  10        711.83        772.80        38.75 o                         
  -5   7  10        367.31        310.54        26.36 o                         
  -4   7  10       2775.13       2851.14        48.32 o                         
  -3   7  10        739.51        689.92        22.83 o                         
  -2   7  10        907.05        909.92        23.61 o                         
  -1   7  10       1706.98       1842.17        33.62 o                         
   0   7  10       3801.02       4002.11        51.79 o                         
   1   7  10        373.38        363.85        16.61 o                         
   2   7  10       6262.64       6480.00        74.22 o                         
   3   7  10       1142.63       1120.16        27.72 o                         
   4   7  10       1351.29       1501.29        34.24 o                         
   5   7  10        273.30        251.21        25.73 o                         
   6   7  10       1388.90       1415.61        53.28 o                         
   7   7  10        123.92        101.30        62.35 o                         
  -7   8  10        251.53        216.71        60.45 o                         
  -6   8  10        383.13        411.82        35.28 o                         
  -5   8  10        164.81        155.73        25.03 o                         
  -4   8  10       1225.08       1180.11        31.33 o                         
  -3   8  10        771.29        784.13        24.85 o                         
  -2   8  10          7.61         19.74        14.64 o                         
  -1   8  10        317.12        350.23        17.48 o                         
   0   8  10         28.00          8.72        14.18 o                         
   1   8  10         44.88         42.31        15.43 o                         
   2   8  10         52.98         42.13        12.46 o                         
   3   8  10       1548.41       1602.85        37.05 o                         
   4   8  10         28.17         30.14        20.62 o                         
   5   8  10        916.29        899.19        36.53 o                         
   6   8  10        604.62        660.02        50.27 o                         
   7   8  10        219.35        191.92        66.70 o                         
  -7   9  10        476.96        465.19        70.32 o                         
  -6   9  10       1329.56       1331.75        49.71 o                         
  -5   9  10        980.00        989.34        31.46 o                         
  -4   9  10       2502.05       2449.84        46.75 o                         
  -3   9  10        822.15        858.76        25.45 o                         
  -2   9  10       1786.25       1794.94        34.93 o                         
  -1   9  10        121.59        147.70        16.29 o                         
   0   9  10       6791.38       6645.58        81.72 o                         
   1   9  10        511.96        547.42        20.21 o                         
   2   9  10       5294.43       5415.72        63.42 o                         
   3   9  10        637.38        646.84        25.49 o                         
   4   9  10       3191.37       3193.78        53.40 o                         
   5   9  10        817.04        794.25        37.03 o                         
   6   9  10       2642.43       2772.89        98.64 o                         
  -7  10  10        125.91         77.24        74.13 o                         
  -6  10  10         47.85         19.44        43.73 o                         
  -5  10  10         27.82         52.59        24.16 o                         
  -4  10  10       1744.52       1721.55        40.23 o                         
  -3  10  10        136.52        106.58        19.47 o                         
  -2  10  10         67.94         89.63        16.52 o                         
  -1  10  10        306.42        329.09        18.31 o                         
   0  10  10       1000.32       1093.64        29.56 o                         
   1  10  10         92.33         60.63        18.19 o                         
   2  10  10        113.20        120.26        17.25 o                         
   3  10  10       1360.93       1399.19        34.91 o                         
   4  10  10          3.13          6.11        22.10 o                         
   5  10  10        580.58        668.46        43.31 o                         
   6  10  10        866.47        884.48        70.49 o                         
  -6  11  10       2168.98       2090.57        74.47 o                         
  -5  11  10        357.74        376.77        29.76 o                         
  -4  11  10        817.69        862.13        32.21 o                         
  -3  11  10       1739.37       1737.24        37.73 o                         
  -2  11  10       6445.78       6302.67        75.59 o                         
  -1  11  10        144.93        157.03        19.86 o                         
   0  11  10       9440.32       9101.48       110.37 o                         
   1  11  10       1597.29       1502.95        34.39 o                         
   2  11  10       2594.04       2534.75        46.66 o                         
   3  11  10       3309.27       3185.36        57.64 o                         
   4  11  10       3103.35       3007.83        59.91 o                         
   5  11  10       1052.98       1016.79        45.12 o                         
   6  11  10       1661.20       1733.20        85.34 o                         
  -6  12  10        522.00        437.19        54.81 o                         
  -5  12  10         11.32        142.01        33.13 o                         
  -4  12  10         63.99         47.75        28.26 o                         
  -3  12  10         16.33        -21.14        21.14 o                         
  -2  12  10         15.27         17.27        18.76 o                         
  -1  12  10         47.01         50.94        19.55 o                         
   0  12  10        217.42        264.98        22.41 o                         
   1  12  10       1418.22       1425.00        33.97 o                         
   2  12  10       1894.70       1861.34        42.45 o                         
   3  12  10          0.99        -19.52        24.71 o                         
   4  12  10         26.86          0.25        27.87 o                         
   5  12  10        169.19        210.88        38.78 o                         
   6  12  10         78.48         45.70        57.63 o                         
  -6  13  10        567.93        630.43        61.03 o                         
  -5  13  10       3781.49       3809.20        84.83 o                         
  -4  13  10        626.16        587.07        39.26 o                         
  -3  13  10       1398.46       1410.05        38.19 o                         
  -2  13  10       3177.02       3178.97        50.96 o                         
  -1  13  10        179.24        151.25        21.92 o                         
   0  13  10       4285.25       4280.74        63.97 o                         
   1  13  10        405.82        382.58        25.55 o                         
   2  13  10       1964.62       1988.63        45.92 o                         
   3  13  10         15.82        -27.45        27.45 o                         
   4  13  10       4626.23       4358.70        81.33 o                         
   5  13  10        764.02        811.27        49.47 o                         
   6  13  10       1525.24       1609.85        80.80 o                         
  -6  14  10        196.43        156.66        57.61 o                         
  -5  14  10         30.05         64.97        44.64 o                         
  -4  14  10         62.32         49.93        34.55 o                         
  -3  14  10       2162.14       2039.62        49.25 o                         
  -2  14  10         12.28         21.12        22.02 o                         
  -1  14  10        186.33        145.88        22.83 o                         
   0  14  10          4.95         14.99        22.44 o                         
   1  14  10        683.89        745.68        29.78 o                         
   2  14  10       1278.50       1130.16        37.51 o                         
   3  14  10         16.31         51.92        33.74 o                         
   4  14  10         73.06         83.64        35.41 o                         
   5  14  10        196.68        196.04        51.16 o                         
   6  14  10        268.68         84.58       101.91 o                         
  -6  15  10        138.99        235.28        69.05 o                         
  -5  15  10       1123.91       1192.67        59.72 o                         
  -4  15  10       1103.84       1087.48        53.66 o                         
  -3  15  10        952.39        839.62        30.47 o                         
  -2  15  10       4462.98       4280.66        72.78 o                         
  -1  15  10         23.95         -4.85        24.39 o                         
   0  15  10        660.07        661.02        29.22 o                         
   1  15  10         50.75         74.46        25.87 o                         
   2  15  10       1671.64       1662.72        50.67 o                         
   3  15  10         10.60         49.93        27.72 o                         
   4  15  10       1844.55       1895.68        58.80 o                         
   5  15  10        850.71        757.08        62.82 o                         
  -5  16  10        122.56        166.31        52.21 o                         
  -4  16  10        295.98        271.58        43.20 o                         
  -3  16  10        530.86        507.15        26.29 o                         
  -2  16  10         41.50          6.78        28.46 o                         
  -1  16  10       1159.85       1184.36        41.23 o                         
   0  16  10        151.81        109.73        28.77 o                         
   1  16  10       1943.70       1982.31        56.23 o                         
   2  16  10        202.37        186.71        36.77 o                         
   3  16  10        427.94        424.03        46.19 o                         
   4  16  10         40.62         73.27        49.68 o                         
   5  16  10        511.19        550.63        70.12 o                         
  -5  17  10        689.98        688.44        69.15 o                         
  -4  17  10        864.13        829.56        58.29 o                         
  -3  17  10        294.88        308.98        27.92 o                         
  -2  17  10       1636.28       1528.98        56.27 o                         
  -1  17  10          8.88         -1.52        28.57 o                         
   0  17  10       1190.82       1269.51        47.21 o                         
   1  17  10         16.01         60.28        29.53 o                         
   2  17  10       2218.08       2463.21        78.44 o                         
   3  17  10          4.51        -32.61        45.13 o                         
   4  17  10       1285.41       1222.68        68.10 o                         
   5  17  10        599.20        516.59        69.29 o                         
  -5  18  10        139.71        192.66        66.77 o                         
  -4  18  10        496.93        486.48        54.67 o                         
  -3  18  10        703.82        700.51        44.16 o                         
  -2  18  10        405.52        395.25        36.31 o                         
  -1  18  10       2252.20       2307.43        61.83 o                         
   0  18  10          0.89          4.09        34.40 o                         
   1  18  10       1033.08        963.30        44.94 o                         
   2  18  10          9.67        -13.47        35.99 o                         
   3  18  10       1423.89       1478.75        66.01 o                         
   4  18  10        256.52        223.40        58.52 o                         
  -4  19  10        373.70        418.53        64.14 o                         
  -3  19  10        231.93        254.06        40.89 o                         
  -2  19  10       1202.89       1245.70        49.53 o                         
  -1  19  10        238.28        145.67        42.54 o                         
   0  19  10        613.06        673.65        43.05 o                         
   1  19  10         39.78         40.73        38.14 o                         
   2  19  10       1621.93       1679.67        61.37 o                         
   3  19  10        767.06        743.69        73.77 o                         
   4  19  10        990.59        992.23        85.81 o                         
  -4  20  10        225.05        266.59        65.46 o                         
  -3  20  10       1920.21       1922.27        76.62 o                         
  -2  20  10        203.70        221.41        39.12 o                         
  -1  20  10       2431.22       2462.18        91.46 o                         
   0  20  10          1.48         -6.31        48.46 o                         
   1  20  10       1618.09       1646.83        65.09 o                         
   2  20  10          9.57         46.12        54.06 o                         
   3  20  10       1150.51        978.15        73.55 o                         
   4  20  10        500.19        475.96        78.87 o                         
  -3  21  10         58.05         16.37        71.23 o                         
  -2  21  10        241.99        234.63        50.53 o                         
  -1  21  10        360.20        325.45        46.44 o                         
   0  21  10        277.73        221.01        57.90 o                         
   1  21  10         49.21         77.43        41.68 o                         
   2  21  10         18.12         56.79        65.91 o                         
   3  21  10        106.51        -60.90        75.36 o                         
  -3  22  10       1399.85       1395.60        80.55 o                         
  -2  22  10        715.74        702.44        66.50 o                         
  -1  22  10       1571.14       1718.60        73.83 o                         
   0  22  10          4.21         59.96        46.48 o                         
   1  22  10       1550.19       1439.68        76.39 o                         
   2  22  10         15.34         85.01        64.15 o                         
  -2  23  10        109.42        130.26        64.11 o                         
  -1  23  10        258.24        297.52        56.30 o                         
   0  23  10         23.34         57.79        57.78 o                         
   1  23  10          3.95         58.10        59.09 o                         
  -7   1  11        921.89        927.34        52.03 o                         
  -6   1  11        213.66        217.06        25.15 o                         
  -5   1  11       1124.82       1115.30        31.92 o                         
  -4   1  11        126.96        139.19        13.90 o                         
  -3   1  11       5698.18       5544.54        65.21 o                         
  -2   1  11          7.66         11.26        12.63 o                         
  -1   1  11       3158.64       3103.86        40.59 o                         
   0   1  11        819.56        856.48        19.96 o                         
   1   1  11       6931.67       7063.09        81.74 o                         
   2   1  11       1323.34       1216.43        25.75 o                         
   3   1  11       2588.07       2743.54        44.67 o                         
   4   1  11       2642.02       2448.96        41.55 o                         
   5   1  11        987.14        969.39        33.99 o                         
   6   1  11        594.80        518.87        46.44 o                         
   7   1  11         91.11         30.15        54.15 o                         
  -7   2  11         12.00         26.98        40.16 o                         
  -6   2  11        829.24        795.34        34.05 o                         
  -5   2  11         84.24        105.57        20.17 o                         
  -4   2  11        831.97        885.30        24.67 o                         
  -3   2  11        105.09         93.24        14.78 o                         
  -2   2  11       1688.66       1678.56        31.47 o                         
  -1   2  11         43.78         81.65        12.38 o                         
   0   2  11        361.86        323.87        15.55 o                         
   1   2  11         26.68         41.03        13.13 o                         
   2   2  11        265.51        228.86        16.22 o                         
   3   2  11         23.13         33.18        17.11 o                         
   4   2  11       1504.15       1480.57        32.47 o                         
   5   2  11         25.25         17.72        21.86 o                         
   6   2  11         79.04         72.00        30.81 o                         
   7   2  11       1333.56       1447.62        76.44 o                         
  -7   3  11       2543.02       2434.62        74.76 o                         
  -6   3  11         65.59        105.94        28.58 o                         
  -5   3  11       2673.12       2762.13        52.21 o                         
  -4   3  11        148.71        131.94        17.18 o                         
  -3   3  11       4599.73       4646.33        56.50 o                         
  -2   3  11        379.15        334.85        16.35 o                         
  -1   3  11       6441.32       6493.78        71.52 o                         
   0   3  11       1009.37       1018.95        23.71 o                         
   1   3  11       6987.90       6776.25        76.08 o                         
   2   3  11       4536.13       4568.15        58.02 o                         
   3   3  11       2706.36       2739.20        45.48 o                         
   4   3  11       3857.25       3731.07        53.17 o                         
   5   3  11        139.46        167.46        25.79 o                         
   6   3  11        638.24        781.26        58.35 o                         
   7   3  11        136.02         14.47        56.52 o                         
  -7   4  11        283.18        215.58        47.51 o                         
  -6   4  11       1050.87       1028.13        38.33 o                         
  -5   4  11        732.55        772.08        30.40 o                         
  -4   4  11       2254.33       2247.91        40.97 o                         
  -3   4  11         48.44         38.80        14.58 o                         
  -2   4  11       1795.98       1732.72        32.18 o                         
  -1   4  11        214.06        203.42        14.97 o                         
   0   4  11        608.88        596.28        19.10 o                         
   1   4  11        135.21        120.77        14.93 o                         
   2   4  11       1164.78       1230.75        27.70 o                         
   3   4  11         26.51         44.88        18.94 o                         
   4   4  11       2415.93       2322.94        42.75 o                         
   5   4  11        319.54        248.91        26.06 o                         
   6   4  11         24.84        -15.08        42.90 o                         
   7   4  11        930.52        914.52        63.87 o                         
  -7   5  11       1190.97       1294.26        57.51 o                         
  -6   5  11        775.02        761.18        40.31 o                         
  -5   5  11        731.10        739.69        30.70 o                         
  -4   5  11         94.80        121.32        19.75 o                         
  -3   5  11       1013.91       1000.51        24.78 o                         
  -2   5  11         83.53         77.62        14.28 o                         
  -1   5  11       7547.72       7599.05        88.88 o                         
   0   5  11       1943.90       1925.55        32.96 o                         
   1   5  11       7130.47       7050.09        79.50 o                         
   2   5  11       2517.52       2440.34        39.82 o                         
   3   5  11       2613.65       2361.20        40.98 o                         
   4   5  11        114.10        109.01        20.14 o                         
   5   5  11       2010.02       1989.24        46.97 o                         
   6   5  11       1001.64        973.69        55.78 o                         
   7   5  11        241.24        143.99        64.66 o                         
  -7   6  11        567.45        579.61        58.05 o                         
  -6   6  11       2273.76       2124.29        60.12 o                         
  -5   6  11         51.56         88.24        25.91 o                         
  -4   6  11       4744.20       4613.81        62.47 o                         
  -3   6  11        101.55         87.86        16.83 o                         
  -2   6  11       3009.05       2949.15        42.06 o                         
  -1   6  11         14.55         21.06        13.74 o                         
   0   6  11       2188.07       2095.88        34.95 o                         
   1   6  11        320.56        369.86        18.34 o                         
   2   6  11        890.19        915.55        25.81 o                         
   3   6  11        933.30       1055.44        30.04 o                         
   4   6  11        372.07        408.33        23.84 o                         
   5   6  11        982.48        996.49        38.72 o                         
   6   6  11        293.65        284.98        45.43 o                         
   7   6  11       2209.76       2330.96        96.02 o                         
  -7   7  11        771.04        751.51        50.72 o                         
  -6   7  11        966.47        859.27        44.12 o                         
  -5   7  11        793.49        844.50        33.40 o                         
  -4   7  11         44.06         68.42        20.41 o                         
  -3   7  11        957.85        988.86        27.03 o                         
  -2   7  11        361.38        401.22        19.62 o                         
  -1   7  11       1080.11       1204.13        28.88 o                         
   0   7  11       2225.87       2361.12        38.28 o                         
   1   7  11       2568.39       2615.76        42.34 o                         
   2   7  11         50.14         38.20        15.00 o                         
   3   7  11       2004.92       1911.64        39.87 o                         
   4   7  11        909.82       1005.49        30.67 o                         
   5   7  11        565.51        549.20        32.11 o                         
   6   7  11       1274.83       1442.19        68.36 o                         
  -7   8  11         35.79         13.94        44.87 o                         
  -6   8  11       1516.88       1526.26        56.51 o                         
  -5   8  11         12.24        -17.54        21.68 o                         
  -4   8  11       2626.18       2539.08        47.21 o                         
  -3   8  11         51.69         70.47        18.03 o                         
  -2   8  11       1774.68       1750.24        35.61 o                         
  -1   8  11        460.45        472.62        20.11 o                         
   0   8  11       4712.14       4769.91        62.34 o                         
   1   8  11         80.45         78.81        14.58 o                         
   2   8  11       1827.14       1915.46        33.62 o                         
   3   8  11       1689.69       1680.33        35.19 o                         
   4   8  11        273.32        310.14        26.67 o                         
   5   8  11       1552.11       1556.73        49.13 o                         
   6   8  11        448.79        509.48        55.38 o                         
  -6   9  11        193.55        231.17        43.65 o                         
  -5   9  11        125.41         77.59        24.76 o                         
  -4   9  11         68.62        126.09        24.35 o                         
  -3   9  11        498.94        518.02        23.77 o                         
  -2   9  11         86.48        100.07        17.50 o                         
  -1   9  11        556.88        558.06        21.55 o                         
   0   9  11       1613.41       1646.34        35.05 o                         
   1   9  11       1783.79       1817.41        38.03 o                         
   2   9  11          5.37         -7.75        13.04 o                         
   3   9  11         12.23        -19.34        19.34 o                         
   4   9  11        299.18        299.47        25.44 o                         
   5   9  11        238.47        254.90        34.70 o                         
   6   9  11        855.20        822.55        63.45 o                         
  -6  10  11       2224.66       2363.21       111.64 o                         
  -5  10  11          8.11         71.53        29.06 o                         
  -4  10  11       1949.99       1986.36        47.10 o                         
  -3  10  11         59.09         61.98        20.67 o                         
  -2  10  11       4946.88       4985.14        64.51 o                         
  -1  10  11        625.68        644.36        23.51 o                         
   0  10  11       4110.84       4010.33        56.68 o                         
   1  10  11        342.23        355.58        21.54 o                         
   2  10  11       4030.28       3939.20        55.35 o                         
   3  10  11       3373.11       3446.06        59.31 o                         
   4  10  11       1047.10       1056.52        35.98 o                         
   5  10  11       1086.33       1106.68        44.46 o                         
   6  10  11        711.35        502.37        67.81 o                         
  -6  11  11          5.29         85.39        45.31 o                         
  -5  11  11         74.41         62.14        33.05 o                         
  -4  11  11        148.32        207.06        29.75 o                         
  -3  11  11          0.80        -13.00        21.71 o                         
  -2  11  11          5.57         44.51        18.62 o                         
  -1  11  11         25.75         12.34        18.48 o                         
   0  11  11        517.24        505.96        25.08 o                         
   1  11  11        322.43        372.72        24.13 o                         
   2  11  11         24.21         51.76        20.56 o                         
   3  11  11          4.51         -9.32        22.68 o                         
   4  11  11         81.51        110.00        32.34 o                         
   5  11  11         11.33        -11.84        49.06 o                         
   6  11  11          0.57         69.47        62.78 o                         
  -6  12  11       1717.56       1737.62        79.59 o                         
  -5  12  11        536.59        538.61        43.85 o                         
  -4  12  11       3515.50       3519.03        75.79 o                         
  -3  12  11        645.21        672.77        31.06 o                         
  -2  12  11       3261.62       3282.00        52.36 o                         
  -1  12  11       1406.24       1422.73        36.19 o                         
   0  12  11       2066.13       2069.64        44.26 o                         
   1  12  11        585.19        608.12        26.92 o                         
   2  12  11       1116.66       1063.65        34.64 o                         
   3  12  11        706.90        707.10        36.01 o                         
   4  12  11       1892.80       1933.39        53.16 o                         
   5  12  11       2777.61       2814.29        81.05 o                         
   6  12  11        187.29        216.12        68.56 o                         
  -6  13  11         96.59         90.99        58.52 o                         
  -5  13  11        362.59        355.84        48.42 o                         
  -4  13  11         40.55         82.10        34.49 o                         
  -3  13  11          8.73         33.50        29.97 o                         
  -2  13  11          0.65         20.55        23.12 o                         
  -1  13  11        290.04        297.48        24.01 o                         
   0  13  11         86.66         87.07        23.84 o                         
   1  13  11         79.69         64.46        23.30 o                         
   2  13  11         57.77         26.71        27.36 o                         
   3  13  11         10.24        -18.63        30.98 o                         
   4  13  11          2.23        -32.74        32.74 o                         
   5  13  11        396.27        433.02        49.13 o                         
   6  13  11         88.23         22.87        75.84 o                         
  -6  14  11       1329.95       1395.66        77.70 o                         
  -5  14  11        166.97         96.29        47.55 o                         
  -4  14  11       1621.81       1665.75        64.69 o                         
  -3  14  11         76.88         30.15        29.41 o                         
  -2  14  11       2069.95       2203.97        54.81 o                         
  -1  14  11        590.60        597.75        32.13 o                         
   0  14  11       1556.70       1566.82        41.81 o                         
   1  14  11         67.06         81.63        26.02 o                         
   2  14  11       3447.95       3319.83        74.08 o                         
   3  14  11        590.91        578.87        43.47 o                         
   4  14  11       1490.10       1471.52        67.95 o                         
   5  14  11       1499.76       1420.26        77.29 o                         
  -5  15  11        763.05        729.40        56.63 o                         
  -4  15  11         12.48         46.36        39.47 o                         
  -3  15  11        515.23        515.44        39.78 o                         
  -2  15  11        794.86        705.00        34.74 o                         
  -1  15  11       1074.70       1000.00        41.31 o                         
   0  15  11        536.79        542.27        34.38 o                         
   1  15  11       1161.35       1154.39        43.66 o                         
   2  15  11         62.67         20.33        39.44 o                         
   3  15  11       1288.55       1340.96        65.97 o                         
   4  15  11        940.28       1004.54        56.85 o                         
   5  15  11        587.18        585.60        64.62 o                         
  -5  16  11         69.28        129.17        52.53 o                         
  -4  16  11       1873.99       1978.03        68.50 o                         
  -3  16  11         95.71        100.38        33.38 o                         
  -2  16  11        467.12        528.78        37.50 o                         
  -1  16  11       1001.52        967.52        41.89 o                         
   0  16  11       3139.07       3084.56        69.56 o                         
   1  16  11       2057.86       2096.99        58.89 o                         
   2  16  11       1952.70       1904.59        65.50 o                         
   3  16  11         48.61        -19.37        43.90 o                         
   4  16  11       1355.98       1305.40        65.38 o                         
   5  16  11       1167.74       1070.95        81.56 o                         
  -5  17  11        392.85        475.34        63.87 o                         
  -4  17  11          1.60        -24.34        49.12 o                         
  -3  17  11        730.53        642.17        34.52 o                         
  -2  17  11         55.68         26.86        31.78 o                         
  -1  17  11       2135.19       2038.67        63.95 o                         
   0  17  11         13.36         19.36        36.12 o                         
   1  17  11        565.55        606.42        52.87 o                         
   2  17  11        677.05        599.94        45.97 o                         
   3  17  11        702.56        796.33        77.10 o                         
   4  17  11        527.61        542.80        58.04 o                         
  -4  18  11       1565.24       1574.54        78.78 o                         
  -3  18  11          6.44          2.01        40.68 o                         
  -2  18  11       1483.07       1609.24        57.97 o                         
  -1  18  11        371.81        333.28        41.12 o                         
   0  18  11        933.71       1015.18        47.49 o                         
   1  18  11        504.75        539.19        42.06 o                         
   2  18  11       1414.51       1362.04        66.34 o                         
   3  18  11        230.43        113.33        57.90 o                         
   4  18  11       1359.60       1145.69        75.95 o                         
  -4  19  11          2.80          1.66        73.12 o                         
  -3  19  11        657.74        721.65        53.51 o                         
  -2  19  11        173.05        156.19        50.03 o                         
  -1  19  11       1925.55       1906.76        66.78 o                         
   0  19  11         90.31         82.71        37.61 o                         
   1  19  11       1660.41       1695.56        65.44 o                         
   2  19  11       1938.70       1881.64        78.57 o                         
   3  19  11        967.93        958.70        76.86 o                         
   4  19  11       1852.20       1899.11        93.96 o                         
  -3  20  11         23.49         38.79        69.36 o                         
  -2  20  11        385.28        331.12        53.51 o                         
  -1  20  11          2.75        -10.63        45.52 o                         
   0  20  11        371.37        354.62        47.65 o                         
   1  20  11        274.80        253.14        61.37 o                         
   2  20  11        159.25        156.06        48.46 o                         
   3  20  11        126.97        158.47        68.89 o                         
  -3  21  11        852.45        855.54        74.49 o                         
  -2  21  11          2.25         25.62        47.97 o                         
  -1  21  11       1281.87       1231.00        73.35 o                         
   0  21  11        300.28        262.75        49.77 o                         
   1  21  11       1415.28       1443.59        71.81 o                         
   2  21  11       1548.83       1497.30        83.81 o                         
   3  21  11        761.30        597.77        75.51 o                         
  -2  22  11          9.54        -55.96        55.96 o                         
  -1  22  11         26.29         90.69        62.05 o                         
   0  22  11          5.93         20.84        56.45 o                         
   1  22  11         30.47         17.58        70.39 o                         
   2  22  11          2.52         39.41        72.50 o                         
  -1  23  11       1219.89       1220.76        84.62 o                         
   0  23  11        434.57        388.13        66.11 o                         
  -7   0  12        823.31        806.46        81.66 o                         
  -6   0  12          9.78         65.38        29.97 o                         
  -5   0  12       3087.16       2942.80        75.61 o                         
  -4   0  12        394.70        387.98        28.90 o                         
  -3   0  12       4665.77       4329.13        79.11 o                         
  -2   0  12        128.60        135.97        22.28 o                         
  -1   0  12        327.87        287.26        21.62 o                         
   0   0  12         98.36        112.79        18.53 o                         
   1   0  12       1675.83       1863.88        57.52 o                         
   2   0  12       1746.03       1724.85        48.78 o                         
   3   0  12       1068.68       1195.19        46.66 o                         
   4   0  12       8676.86       8373.31       143.28 o                         
   5   0  12         56.78         65.40        34.86 o                         
   6   0  12       2656.40       2752.86       117.16 o                         
   7   0  12         17.16        -82.97        82.97 o                         
  -7   1  12         14.21        -54.98        58.58 o                         
  -6   1  12         47.40        100.10        26.18 o                         
  -5   1  12        258.80        257.29        23.79 o                         
  -4   1  12        341.31        322.68        17.41 o                         
  -3   1  12        171.78        170.76        17.35 o                         
  -2   1  12       1544.31       1729.07        31.89 o                         
  -1   1  12       2317.65       2439.18        35.71 o                         
   0   1  12        648.53        602.19        19.12 o                         
   1   1  12         95.17        110.76        13.46 o                         
   2   1  12       1318.86       1372.69        28.72 o                         
   3   1  12         78.52         70.34        17.39 o                         
   4   1  12        247.90        254.73        25.02 o                         
   5   1  12        161.55        165.08        25.28 o                         
   6   1  12        138.84        149.23        44.73 o                         
   7   1  12        225.19        163.66        90.83 o                         
  -7   2  12       1385.78       1420.69        87.19 o                         
  -6   2  12        272.31        223.82        27.92 o                         
  -5   2  12       3641.77       3623.84        59.83 o                         
  -4   2  12       1124.93       1114.36        26.21 o                         
  -3   2  12       3479.97       3492.19        48.60 o                         
  -2   2  12       2418.26       2396.26        38.06 o                         
  -1   2  12       2273.07       2261.52        35.97 o                         
   0   2  12       1902.78       1952.97        32.82 o                         
   1   2  12       2035.03       2158.98        36.57 o                         
   2   2  12       3451.52       3433.60        47.54 o                         
   3   2  12        169.91        206.19        18.81 o                         
   4   2  12       3785.86       3603.29        55.21 o                         
   5   2  12         32.16        107.41        21.49 o                         
   6   2  12       3705.36       3797.56       101.02 o                         
   7   2  12         24.43        -60.07        60.07 o                         
  -7   3  12        210.22        206.10        61.84 o                         
  -6   3  12        163.80        163.86        32.55 o                         
  -5   3  12          7.59        -25.32        25.32 o                         
  -4   3  12       2878.74       2952.35        46.01 o                         
  -3   3  12       1297.37       1393.50        31.39 o                         
  -2   3  12        766.14        747.97        22.74 o                         
  -1   3  12         31.42         16.16        14.05 o                         
   0   3  12        536.09        601.22        20.47 o                         
   1   3  12       1031.29       1019.27        24.96 o                         
   2   3  12       1463.97       1374.84        31.32 o                         
   3   3  12       1839.23       1643.08        35.46 o                         
   4   3  12        804.61        808.09        28.24 o                         
   5   3  12        312.37        377.64        32.27 o                         
   6   3  12        619.69        704.92        53.72 o                         
  -7   4  12       1108.90       1106.21        62.38 o                         
  -6   4  12         56.22         47.38        41.74 o                         
  -5   4  12       1587.39       1660.10        44.94 o                         
  -4   4  12        347.60        393.46        21.06 o                         
  -3   4  12       5359.14       5561.14        67.84 o                         
  -2   4  12       2139.92       2199.49        37.73 o                         
  -1   4  12       1608.12       1596.78        30.96 o                         
   0   4  12       2242.75       2093.59        35.66 o                         
   1   4  12         65.85         50.02        15.07 o                         
   2   4  12       2225.24       2209.01        39.72 o                         
   3   4  12       1364.80       1474.74        35.36 o                         
   4   4  12       1587.02       1629.23        39.16 o                         
   5   4  12        303.67        239.79        30.27 o                         
   6   4  12       1784.64       1673.92        68.03 o                         
  -7   5  12         19.37         60.70        55.93 o                         
  -6   5  12        653.95        713.69        45.45 o                         
  -5   5  12         40.88         47.27        28.95 o                         
  -4   5  12       1918.62       1901.30        40.23 o                         
  -3   5  12        501.10        487.19        21.32 o                         
  -2   5  12       1170.24       1121.49        28.33 o                         
  -1   5  12        966.14        968.22        25.21 o                         
   0   5  12        102.17        112.07        15.94 o                         
   1   5  12        289.91        298.57        18.13 o                         
   2   5  12       1259.60       1263.71        30.04 o                         
   3   5  12       3091.63       2801.06        46.56 o                         
   4   5  12         58.14         61.20        23.12 o                         
   5   5  12        894.26        856.27        38.60 o                         
   6   5  12        393.33        317.14        60.20 o                         
  -7   6  12       1232.87       1292.41        69.03 o                         
  -6   6  12         49.89         20.52        47.55 o                         
  -5   6  12       1116.78       1229.62        43.00 o                         
  -4   6  12        140.00        132.34        19.99 o                         
  -3   6  12       2226.26       2433.95        42.02 o                         
  -2   6  12       1769.43       1669.58        35.76 o                         
  -1   6  12       2690.19       2686.70        43.07 o                         
   0   6  12       2421.76       2416.56        39.44 o                         
   1   6  12        188.87        188.68        17.38 o                         
   2   6  12       1404.74       1424.11        32.49 o                         
   3   6  12         32.45         49.12        19.04 o                         
   4   6  12       2253.91       2215.86        46.98 o                         
   5   6  12        119.58         97.71        30.71 o                         
   6   6  12       2218.35       1998.73        84.52 o                         
  -7   7  12          0.19        294.11       323.06 o                         
  -6   7  12        372.57        452.60        47.71 o                         
  -5   7  12         76.19        121.17        34.72 o                         
  -4   7  12       2460.52       2410.40        47.53 o                         
  -3   7  12        485.56        494.20        23.28 o                         
  -2   7  12       2505.37       2502.88        42.48 o                         
  -1   7  12       1914.14       1944.27        37.82 o                         
   0   7  12       1591.28       1592.92        33.74 o                         
   1   7  12       2421.30       2611.54        43.20 o                         
   2   7  12       1192.48       1174.11        30.45 o                         
   3   7  12       3262.65       3106.30        50.54 o                         
   4   7  12        173.31        127.25        25.57 o                         
   5   7  12       1809.12       1906.93        57.49 o                         
   6   7  12        293.91        323.35        98.90 o                         
  -6   8  12         74.88         89.81        52.83 o                         
  -5   8  12        597.78        591.35        31.94 o                         
  -4   8  12        119.23        122.36        25.03 o                         
  -3   8  12        491.02        538.45        24.46 o                         
  -2   8  12        854.65        852.64        26.32 o                         
  -1   8  12        965.34        968.19        28.39 o                         
   0   8  12       2456.50       2542.53        43.41 o                         
   1   8  12        528.47        536.70        23.62 o                         
   2   8  12        646.99        632.31        24.32 o                         
   3   8  12        251.81        253.28        22.29 o                         
   4   8  12        785.50        756.16        34.60 o                         
   5   8  12        505.67        577.80        40.82 o                         
   6   8  12        478.22        499.69        63.31 o                         
  -6   9  12       1079.14        985.27        66.00 o                         
  -5   9  12        260.14        260.84        31.10 o                         
  -4   9  12        763.66        726.82        28.80 o                         
  -3   9  12        853.69        886.89        30.53 o                         
  -2   9  12       2839.56       2813.34        47.68 o                         
  -1   9  12        355.95        376.32        21.85 o                         
   0   9  12       8468.93       8468.51       100.31 o                         
   1   9  12       1828.05       1773.83        36.36 o                         
   2   9  12       1691.51       1636.57        33.30 o                         
   3   9  12       2117.75       2126.71        47.88 o                         
   4   9  12        109.71        108.79        28.48 o                         
   5   9  12       2233.97       2298.41        63.43 o                         
   6   9  12        153.76        138.28        60.01 o                         
  -6  10  12        185.55        157.46        51.33 o                         
  -5  10  12          4.37        -30.70        30.70 o                         
  -4  10  12        114.41        154.62        27.72 o                         
  -3  10  12         35.87         42.46        25.13 o                         
  -2  10  12       1181.22       1095.64        30.32 o                         
  -1  10  12        234.09        225.71        20.75 o                         
   0  10  12        580.19        628.54        25.61 o                         
   1  10  12        267.61        285.44        19.46 o                         
   2  10  12       1219.89       1167.70        29.03 o                         
   3  10  12        109.23        145.75        27.76 o                         
   4  10  12        245.50        310.95        33.83 o                         
   5  10  12        191.11        267.57        47.90 o                         
   6  10  12        211.88        281.97        72.82 o                         
  -6  11  12       2180.55       2100.42        91.44 o                         
  -5  11  12        746.74        868.11        47.67 o                         
  -4  11  12       1262.26       1277.79        46.06 o                         
  -3  11  12       1524.29       1480.87        42.07 o                         
  -2  11  12       4950.04       4907.07        66.45 o                         
  -1  11  12       1402.28       1417.90        34.53 o                         
   0  11  12       3450.21       3382.99        54.73 o                         
   1  11  12       3167.94       3004.97        60.40 o                         
   2  11  12       1207.61       1185.10        31.07 o                         
   3  11  12       3238.04       3246.69        76.40 o                         
   4  11  12        331.08        341.88        31.85 o                         
   5  11  12       2338.66       2400.72        80.49 o                         
   6  11  12          7.76        -72.18        72.18 o                         
  -6  12  12        128.97        237.36        60.75 o                         
  -5  12  12         42.39         39.00        47.12 o                         
  -4  12  12        530.45        552.02        41.18 o                         
  -3  12  12         63.96         63.67        29.21 o                         
  -2  12  12        180.12        181.29        23.80 o                         
  -1  12  12        996.49       1048.90        33.26 o                         
   0  12  12          5.74          1.05        22.35 o                         
   1  12  12        733.64        681.27        30.73 o                         
   2  12  12         56.30         24.72        27.80 o                         
   3  12  12        312.83        261.78        35.86 o                         
   4  12  12         92.19         90.80        34.35 o                         
   5  12  12        197.47        198.74        55.53 o                         
  -6  13  12       1289.95       1408.40        77.86 o                         
  -5  13  12        207.59        270.68        49.60 o                         
  -4  13  12        285.97        385.02        39.47 o                         
  -3  13  12       1208.14       1226.91        43.22 o                         
  -2  13  12       1120.16       1151.78        41.34 o                         
  -1  13  12        924.77        969.34        36.33 o                         
   0  13  12       5786.37       5598.52        82.17 o                         
   1  13  12       3090.18       3029.55        61.96 o                         
   2  13  12        970.21        963.97        40.96 o                         
   3  13  12       1479.47       1582.75        58.12 o                         
   4  13  12        122.93        100.28        36.32 o                         
   5  13  12       1911.19       1818.92        80.07 o                         
  -5  14  12        903.24        871.21        59.15 o                         
  -4  14  12         23.58         84.42        41.26 o                         
  -3  14  12       1022.47       1021.10        60.05 o                         
  -2  14  12        292.60        289.29        31.12 o                         
  -1  14  12         76.79         42.50        27.19 o                         
   0  14  12        341.05        328.59        40.98 o                         
   1  14  12        134.67        148.25        31.73 o                         
   2  14  12        408.44        437.15        37.62 o                         
   3  14  12         33.03         37.41        38.24 o                         
   4  14  12       1032.68        879.11        55.70 o                         
   5  14  12         65.25         86.81        67.18 o                         
  -5  15  12        280.51        359.56        55.66 o                         
  -4  15  12       1535.94       1633.17        56.13 o                         
  -3  15  12         36.33         47.73        36.51 o                         
  -2  15  12       2207.21       2269.98        65.75 o                         
  -1  15  12       2724.30       2686.03        63.64 o                         
   0  15  12        979.44        943.42        45.28 o                         
   1  15  12       2000.86       1991.51        59.02 o                         
   2  15  12        305.68        339.85        47.53 o                         
   3  15  12       1762.33       1819.69        69.20 o                         
   4  15  12        324.82        431.73        52.61 o                         
   5  15  12       2497.86       2564.20       143.22 o                         
  -5  16  12        463.88        409.39        57.85 o                         
  -4  16  12         51.80         45.96        51.24 o                         
  -3  16  12        247.85        269.96        41.60 o                         
  -2  16  12        496.97        471.22        39.06 o                         
  -1  16  12       1064.50       1031.22        53.29 o                         
   0  16  12        459.00        533.96        40.14 o                         
   1  16  12        967.54        909.47        49.36 o                         
   2  16  12        772.31        768.10        48.06 o                         
   3  16  12         93.41        108.33        42.84 o                         
   4  16  12        988.51       1065.30        63.69 o                         
  -4  17  12       1084.62       1175.53        65.43 o                         
  -3  17  12        231.71        197.57        43.46 o                         
  -2  17  12       1044.92       1060.17        49.21 o                         
  -1  17  12       2033.38       1833.75        62.71 o                         
   0  17  12       1743.06       1727.61        59.06 o                         
   1  17  12       2118.17       2147.87        75.35 o                         
   2  17  12        150.07        134.48        46.86 o                         
   3  17  12        931.34        977.55        59.59 o                         
   4  17  12          9.56         77.61        73.00 o                         
  -4  18  12        281.29        336.19        65.16 o                         
  -3  18  12        232.96        247.45        47.56 o                         
  -2  18  12        160.72        211.03        42.43 o                         
  -1  18  12       1693.02       1805.02        64.38 o                         
   0  18  12        842.46        865.47        49.39 o                         
   1  18  12        570.85        653.13        45.24 o                         
   2  18  12       1376.21       1355.38        72.90 o                         
   3  18  12        293.42        304.13        61.75 o                         
   4  18  12        653.51        812.13        87.17 o                         
  -4  19  12         58.83         70.43        68.29 o                         
  -3  19  12         89.72        104.70        49.57 o                         
  -2  19  12        330.28        376.28        51.00 o                         
  -1  19  12         73.96         73.71        46.33 o                         
   0  19  12        346.57        274.06        45.85 o                         
   1  19  12        647.85        619.93        54.87 o                         
   2  19  12        527.64        552.77        84.62 o                         
   3  19  12        696.90        716.34        73.06 o                         
  -3  20  12        382.79        495.39        80.79 o                         
  -2  20  12         89.14         69.86        50.20 o                         
  -1  20  12       1735.67       1643.99        71.21 o                         
   0  20  12       1354.16       1334.47        64.08 o                         
   1  20  12        380.14        386.67        67.70 o                         
   2  20  12       1438.86       1503.88        94.52 o                         
   3  20  12        144.97        120.22        73.88 o                         
  -2  21  12        394.77        533.46        66.03 o                         
  -1  21  12          4.22         95.79        57.96 o                         
   0  21  12          3.00         93.80        52.81 o                         
   1  21  12         40.42         44.03        58.51 o                         
   2  21  12         20.42         52.96        67.52 o                         
  -1  22  12        660.04        608.73        79.29 o                         
   0  22  12       1633.10       1619.15        83.24 o                         
   1  22  12        496.33        408.65        65.21 o                         
  -7   1  13       1145.70       1137.25        70.91 o                         
  -6   1  13       1983.07       1930.23        75.46 o                         
  -5   1  13       1443.73       1477.32        42.97 o                         
  -4   1  13       1164.43       1118.61        27.88 o                         
  -3   1  13        951.23        959.30        27.56 o                         
  -2   1  13       2506.81       2537.85        40.26 o                         
  -1   1  13        366.66        330.27        17.18 o                         
   0   1  13       4755.93       4843.89        59.39 o                         
   1   1  13        486.69        505.63        19.13 o                         
   2   1  13       6799.25       6564.48        83.08 o                         
   3   1  13        139.24        128.65        20.46 o                         
   4   1  13       4514.37       4492.57        74.46 o                         
   5   1  13       1706.62       1825.60        52.00 o                         
   6   1  13       3133.17       3197.00       107.13 o                         
  -7   2  13          1.77        -44.32        66.31 o                         
  -6   2  13        330.33        359.63        54.58 o                         
  -5   2  13        397.28        461.77        29.01 o                         
  -4   2  13        617.42        614.55        22.25 o                         
  -3   2  13        170.38        180.38        19.57 o                         
  -2   2  13        197.00        218.42        18.32 o                         
  -1   2  13         87.42         86.82        15.88 o                         
   0   2  13        180.94        120.99        15.85 o                         
   1   2  13       2453.67       2472.84        42.24 o                         
   2   2  13         10.96         59.28        15.55 o                         
   3   2  13        609.18        601.92        25.03 o                         
   4   2  13        109.11         92.35        23.94 o                         
   5   2  13        231.54        272.80        27.81 o                         
   6   2  13         16.92         97.36        50.97 o                         
  -7   3  13       1361.48       1372.24        70.58 o                         
  -6   3  13       2164.02       2018.89        73.86 o                         
  -5   3  13       1274.52       1274.05        41.25 o                         
  -4   3  13       1132.93       1170.68        29.22 o                         
  -3   3  13       2378.32       2315.00        42.56 o                         
  -2   3  13        816.77        827.68        24.55 o                         
  -1   3  13       1417.13       1543.67        31.72 o                         
   0   3  13       3301.04       3273.53        47.34 o                         
   1   3  13          3.55         -2.47        16.74 o                         
   2   3  13       6177.97       6044.91        74.69 o                         
   3   3  13        288.93        208.30        20.98 o                         
   4   3  13       3256.72       3337.79        58.78 o                         
   5   3  13        751.47        796.01        34.03 o                         
   6   3  13       2462.14       2507.42        90.82 o                         
  -7   4  13         48.34        289.07       203.25 o                         
  -6   4  13         22.35         75.80        45.02 o                         
  -5   4  13        299.44        375.51        33.31 o                         
  -4   4  13        268.92        228.03        21.82 o                         
  -3   4  13        141.46        160.42        19.98 o                         
  -2   4  13        197.35        229.35        18.64 o                         
  -1   4  13       1012.20       1049.87        26.84 o                         
   0   4  13       1210.58       1231.21        28.81 o                         
   1   4  13       2615.62       2598.83        42.26 o                         
   2   4  13        182.33        189.18        19.35 o                         
   3   4  13         40.17         46.98        20.78 o                         
   4   4  13        183.42        217.51        26.92 o                         
   5   4  13        794.91        807.39        33.76 o                         
   6   4  13         44.85        107.57        53.48 o                         
  -6   5  13        549.09        538.25        51.37 o                         
  -5   5  13        880.40        904.94        39.21 o                         
  -4   5  13       2164.20       2192.26        45.42 o                         
  -3   5  13       1036.30       1025.83        28.69 o                         
  -2   5  13       2295.91       2362.04        42.32 o                         
  -1   5  13        388.16        453.11        21.83 o                         
   0   5  13        877.90        853.86        25.63 o                         
   1   5  13         92.24         53.40        17.37 o                         
   2   5  13       2528.42       2586.73        46.39 o                         
   3   5  13         17.50         -0.09        20.58 o                         
   4   5  13        490.75        527.28        30.39 o                         
   5   5  13          9.62         34.29        27.04 o                         
   6   5  13       1873.87       1859.81       101.88 o                         
  -6   6  13        304.08        292.35        60.89 o                         
  -5   6  13        372.74        397.71        35.83 o                         
  -4   6  13       1027.15        975.54        30.28 o                         
  -3   6  13        204.03        217.39        22.62 o                         
  -2   6  13        130.34         93.22        19.03 o                         
  -1   6  13       3071.19       3047.99        50.06 o                         
   0   6  13        298.61        339.77        19.82 o                         
   1   6  13       4541.43       4470.71        60.06 o                         
   2   6  13        297.41        259.97        22.17 o                         
   3   6  13       2258.18       2200.69        46.29 o                         
   4   6  13         65.81         20.29        26.82 o                         
   5   6  13       1907.25       1909.41        49.05 o                         
   6   6  13         88.14        200.59        70.85 o                         
  -6   7  13        290.38        313.68        55.22 o                         
  -5   7  13        636.24        627.76        31.61 o                         
  -4   7  13        349.36        386.09        23.63 o                         
  -3   7  13        754.27        768.05        28.50 o                         
  -2   7  13       1809.89       1769.82        37.30 o                         
  -1   7  13       1838.79       1848.56        39.55 o                         
   0   7  13       1564.57       1640.48        36.05 o                         
   1   7  13        515.03        594.37        24.80 o                         
   2   7  13       1743.54       1823.80        39.89 o                         
   3   7  13        151.05         96.62        23.97 o                         
   4   7  13       1577.84       1617.83        44.04 o                         
   5   7  13          3.44          8.17        32.67 o                         
   6   7  13        839.56        868.41        93.70 o                         
  -6   8  13        957.33       1026.19        62.22 o                         
  -5   8  13        486.39        537.36        44.28 o                         
  -4   8  13       1188.47       1112.38        33.13 o                         
  -3   8  13        915.32        867.58        31.35 o                         
  -2   8  13        586.03        607.11        29.91 o                         
  -1   8  13       4430.93       4268.85        61.58 o                         
   0   8  13         90.74        101.71        21.62 o                         
   1   8  13       4910.87       4773.83        65.14 o                         
   2   8  13         33.30         29.92        19.70 o                         
   3   8  13       3307.60       3163.85        59.02 o                         
   4   8  13         13.87        -30.69        30.69 o                         
   5   8  13       3419.29       3442.68        82.93 o                         
   6   8  13        331.59        216.86       113.62 o                         
  -6   9  13        253.09        277.33        58.61 o                         
  -5   9  13        533.55        630.98        41.95 o                         
  -4   9  13        401.81        416.00        26.01 o                         
  -3   9  13        509.71        497.81        31.13 o                         
  -2   9  13        582.72        645.49        26.98 o                         
  -1   9  13         16.88         -3.27        19.59 o                         
   0   9  13        562.10        598.17        25.93 o                         
   1   9  13         22.07         44.85        21.13 o                         
   2   9  13        645.73        687.93        26.63 o                         
   3   9  13        569.73        563.01        33.84 o                         
   4   9  13       1102.04       1186.09        44.28 o                         
   5   9  13         15.14         75.97        43.59 o                         
   6   9  13         11.18         10.49        69.94 o                         
  -6  10  13       1546.52       1473.72        78.35 o                         
  -5  10  13        798.06        823.31        46.00 o                         
  -4  10  13        901.05        857.70        34.52 o                         
  -3  10  13       2846.95       2884.27        62.00 o                         
  -2  10  13       1349.56       1282.28        34.91 o                         
  -1  10  13       4899.97       4986.16        68.26 o                         
   0  10  13        192.50        215.15        22.89 o                         
   1  10  13       3561.17       3472.48        56.48 o                         
   2  10  13        758.04        761.25        32.30 o                         
   3  10  13       4478.23       4419.24        78.70 o                         
   4  10  13        119.04         71.57        34.84 o                         
   5  10  13       1547.51       1596.21        65.08 o                         
   6  10  13        158.01        212.81        66.96 o                         
  -6  11  13         58.12        -81.13        81.13 o                         
  -5  11  13        164.92        203.72        51.01 o                         
  -4  11  13        106.93         87.94        27.22 o                         
  -3  11  13        481.15        507.01        36.71 o                         
  -2  11  13        100.11        111.57        24.64 o                         
  -1  11  13        438.21        468.47        25.47 o                         
   0  11  13        251.86        278.26        22.27 o                         
   1  11  13        738.20        710.81        29.37 o                         
   2  11  13        300.26        271.86        27.03 o                         
   3  11  13         52.18        125.11        31.51 o                         
   4  11  13        165.96        169.15        37.02 o                         
   5  11  13         14.88        114.15        54.42 o                         
  -5  12  13        320.08        312.57        52.57 o                         
  -4  12  13       1552.06       1393.13        44.73 o                         
  -3  12  13       3657.62       3606.48        76.52 o                         
  -2  12  13       1005.76        997.13        36.20 o                         
  -1  12  13       2080.27       1995.07        52.20 o                         
   0  12  13        568.68        643.41        31.88 o                         
   1  12  13       3162.53       3266.36        64.09 o                         
   2  12  13         14.68         27.06        21.26 o                         
   3  12  13       4179.77       4151.88       101.67 o                         
   4  12  13         15.83         70.52        56.14 o                         
   5  12  13       3070.17       3081.68       114.83 o                         
  -5  13  13         43.89          9.05        51.74 o                         
  -4  13  13        264.88        240.58        33.52 o                         
  -3  13  13         12.01         34.21        34.80 o                         
  -2  13  13         34.24         22.11        28.19 o                         
  -1  13  13         54.08         59.02        29.91 o                         
   0  13  13         69.71         72.18        29.69 o                         
   1  13  13          1.29         29.65        28.20 o                         
   2  13  13         24.38         -7.07        24.87 o                         
   3  13  13        170.74        205.69        42.67 o                         
   4  13  13          5.04         19.04        46.14 o                         
   5  13  13         94.15        138.81        68.61 o                         
  -5  14  13        817.41        808.83        71.44 o                         
  -4  14  13        724.28        711.10        44.89 o                         
  -3  14  13       1769.43       1674.30        54.90 o                         
  -2  14  13        489.01        523.62        41.96 o                         
  -1  14  13       2810.79       2710.94        65.94 o                         
   0  14  13          7.81        -27.27        33.85 o                         
   1  14  13       1202.61       1217.72        48.13 o                         
   2  14  13        293.21        316.08        35.63 o                         
   3  14  13       3817.33       3458.04        99.82 o                         
   4  14  13        158.61        197.72        71.02 o                         
   5  14  13       1276.40       1258.98        90.82 o                         
  -5  15  13         77.55        183.16        58.22 o                         
  -4  15  13        363.79        467.63        47.71 o                         
  -3  15  13        209.88        212.88        43.11 o                         
  -2  15  13        741.99        723.19        42.90 o                         
  -1  15  13        688.17        678.87        46.11 o                         
   0  15  13        826.69        806.51        46.79 o                         
   1  15  13        608.08        609.35        46.18 o                         
   2  15  13         94.63         27.51        46.57 o                         
   3  15  13         89.81        118.70        42.55 o                         
   4  15  13        362.88        351.57        62.16 o                         
  -4  16  13       1300.70       1314.04        72.79 o                         
  -3  16  13       2301.92       2278.01        81.35 o                         
  -2  16  13        204.56        119.53        37.11 o                         
  -1  16  13       1955.44       2113.59        70.71 o                         
   0  16  13       1194.22       1134.73        55.21 o                         
   1  16  13       1780.04       1869.18        67.70 o                         
   2  16  13        395.61        289.96        54.38 o                         
   3  16  13       1868.91       1961.51        74.53 o                         
   4  16  13         34.90         78.74        62.58 o                         
  -4  17  13       1255.48       1288.62        70.69 o                         
  -3  17  13        339.02        404.61        51.18 o                         
  -2  17  13       1003.68       1062.60        61.36 o                         
  -1  17  13        425.08        494.09        46.92 o                         
   0  17  13        513.04        537.41        43.45 o                         
   1  17  13        785.91        792.55        54.26 o                         
   2  17  13        619.52        610.54        65.74 o                         
   3  17  13          0.66         77.55        61.41 o                         
   4  17  13        665.11        608.61        75.96 o                         
  -4  18  13        551.57        493.74        70.28 o                         
  -3  18  13        260.28        171.25        52.93 o                         
  -2  18  13        343.23        388.46        49.66 o                         
  -1  18  13       1098.22       1131.21        58.37 o                         
   0  18  13         46.23         -5.98        42.85 o                         
   1  18  13        344.64        499.06        53.17 o                         
   2  18  13        291.70        173.48        80.31 o                         
   3  18  13         70.50         41.00        65.76 o                         
  -3  19  13        255.88        158.63        63.46 o                         
  -2  19  13       1490.44       1409.55        66.00 o                         
  -1  19  13        744.19        704.76        55.39 o                         
   0  19  13       1206.33       1172.95        62.16 o                         
   1  19  13       1001.15        887.02        60.34 o                         
   2  19  13        925.53        921.61        75.98 o                         
   3  19  13          4.51        -67.69        67.69 o                         
  -2  20  13         88.47        198.93        59.16 o                         
  -1  20  13        238.29        286.26        63.35 o                         
   0  20  13         11.71         60.23        66.44 o                         
   1  20  13        697.63        700.52        61.74 o                         
   2  20  13          4.13         52.88        73.44 o                         
  -2  21  13       1662.31       1585.46        84.13 o                         
  -1  21  13        260.28        216.81        58.75 o                         
   0  21  13       1281.62       1225.97        68.51 o                         
   1  21  13        805.92        929.53        70.25 o                         
  -6   0  14       3724.47       3414.17       137.45 o                         
  -5   0  14        316.77        296.63        45.83 o                         
  -4   0  14       1814.86       1938.56        55.39 o                         
  -3   0  14        488.84        455.90        35.25 o                         
  -2   0  14       2886.07       2707.69        63.12 o                         
  -1   0  14       3366.97       3393.31        66.46 o                         
   0   0  14      15681.69      14789.14       209.57 o                         
   1   0  14        983.23       1035.70        41.99 o                         
   2   0  14       8519.78       8046.91       138.05 o                         
   3   0  14       2211.25       2146.99        63.31 o                         
   4   0  14       2280.34       2304.28        85.54 o                         
   5   0  14       1492.20       1444.72        75.58 o                         
   6   0  14        204.32        226.46       114.32 o                         
  -6   1  14          2.13         33.04        47.89 o                         
  -5   1  14        121.15        114.24        30.70 o                         
  -4   1  14          1.49          4.07        20.19 o                         
  -3   1  14         12.06          2.83        19.55 o                         
  -2   1  14        762.87        809.10        25.18 o                         
  -1   1  14        957.74       1003.85        26.09 o                         
   0   1  14          0.52         26.37        16.24 o                         
   1   1  14         57.04         42.62        18.78 o                         
   2   1  14         75.17         41.88        20.26 o                         
   3   1  14          2.74          2.39        23.57 o                         
   4   1  14        390.64        367.85        34.99 o                         
   5   1  14         84.81        137.32        33.26 o                         
   6   1  14          1.88        -40.73        57.91 o                         
  -6   2  14        614.31        760.48        56.74 o                         
  -5   2  14        345.30        307.73        32.69 o                         
  -4   2  14       2183.29       2182.71        43.07 o                         
  -3   2  14          7.60        -19.08        19.64 o                         
  -2   2  14       3760.82       3783.14        53.82 o                         
  -1   2  14        352.03        387.75        20.27 o                         
   0   2  14      11089.08      11169.36       120.66 o                         
   1   2  14         76.89         70.34        17.12 o                         
   2   2  14       3362.10       3147.11        49.86 o                         
   3   2  14        495.98        534.66        26.58 o                         
   4   2  14       2636.78       2691.63        60.31 o                         
   5   2  14        660.13        703.84        39.92 o                         
   6   2  14       1637.74       1790.80        92.07 o                         
  -6   3  14         89.06         -9.14        51.59 o                         
  -5   3  14        127.88        212.55        37.60 o                         
  -4   3  14        580.16        549.01        25.15 o                         
  -3   3  14         17.18         -4.01        20.97 o                         
  -2   3  14         99.18        102.82        19.43 o                         
  -1   3  14       1048.30       1128.35        28.59 o                         
   0   3  14        409.10        409.15        21.34 o                         
   1   3  14       1090.21       1137.79        30.51 o                         
   2   3  14          3.07         19.87        20.12 o                         
   3   3  14        261.65        244.02        25.13 o                         
   4   3  14         35.25         21.49        30.60 o                         
   5   3  14        553.91        743.50        37.75 o                         
   6   3  14        130.44        210.80        60.13 o                         
  -6   4  14        628.18        664.41        55.94 o                         
  -5   4  14         65.33         91.48        37.83 o                         
  -4   4  14       1308.73       1351.85        34.17 o                         
  -3   4  14       1264.75       1249.80        33.20 o                         
  -2   4  14       3158.86       3238.49        50.25 o                         
  -1   4  14        558.74        582.45        23.18 o                         
   0   4  14       7601.29       7593.33        88.47 o                         
   1   4  14        296.26        288.15        20.96 o                         
   2   4  14       1553.76       1564.84        37.34 o                         
   3   4  14        118.39        126.91        24.90 o                         
   4   4  14        700.48        770.78        36.54 o                         
   5   4  14        301.69        297.37        34.89 o                         
   6   4  14        706.21        834.91        67.87 o                         
  -6   5  14         28.63         37.44        50.23 o                         
  -5   5  14        639.55        689.08        42.39 o                         
  -4   5  14         91.56        124.23        27.57 o                         
  -3   5  14        164.69        200.30        23.39 o                         
  -2   5  14          0.69          8.17        19.80 o                         
  -1   5  14       2984.49       3006.01        51.72 o                         
   0   5  14        296.73        299.60        21.78 o                         
   1   5  14        845.34        859.52        27.62 o                         
   2   5  14          9.60          6.20        19.89 o                         
   3   5  14       1328.77       1401.43        42.32 o                         
   4   5  14        846.47        884.29        42.25 o                         
   5   5  14       2503.08       2512.10        64.26 o                         
   6   5  14        461.44        565.91        68.45 o                         
  -6   6  14         76.57          5.98        50.59 o                         
  -5   6  14         16.20         33.52        33.16 o                         
  -4   6  14       1499.42       1467.29        44.15 o                         
  -3   6  14        479.25        453.37        27.01 o                         
  -2   6  14       2294.75       2224.42        44.12 o                         
  -1   6  14         39.30         50.83        20.55 o                         
   0   6  14       1852.19       1904.83        40.01 o                         
   1   6  14        545.96        560.72        24.99 o                         
   2   6  14        649.24        696.91        29.67 o                         
   3   6  14        694.53        676.01        33.08 o                         
   4   6  14       1316.44       1469.63        46.85 o                         
   5   6  14        301.40        320.33        40.94 o                         
   6   6  14        133.55        130.70        63.32 o                         
  -6   7  14        222.39        157.25        59.74 o                         
  -5   7  14       1210.34       1253.99        48.78 o                         
  -4   7  14        324.13        293.11        28.72 o                         
  -3   7  14        982.07       1010.60        35.27 o                         
  -2   7  14        211.88        164.34        23.43 o                         
  -1   7  14       4882.42       4781.59        66.89 o                         
   0   7  14        296.16        291.93        22.49 o                         
   1   7  14       2278.18       2232.24        44.60 o                         
   2   7  14        105.93        127.90        24.81 o                         
   3   7  14       1561.97       1525.32        46.66 o                         
   4   7  14        265.40        318.26        33.46 o                         
   5   7  14       1761.32       1717.60        63.78 o                         
   6   7  14       2646.57       2589.20       104.23 o                         
  -6   8  14         17.00         18.93        53.32 o                         
  -5   8  14         25.87         28.61        37.02 o                         
  -4   8  14        641.06        601.00        30.91 o                         
  -3   8  14         27.59         14.95        25.70 o                         
  -2   8  14       1256.79       1320.23        36.33 o                         
  -1   8  14          0.89        -13.72        21.25 o                         
   0   8  14        479.53        452.57        26.41 o                         
   1   8  14         34.93         -8.93        22.10 o                         
   2   8  14       1037.60       1146.50        41.07 o                         
   3   8  14        448.51        373.79        30.80 o                         
   4   8  14        405.11        392.81        37.67 o                         
   5   8  14         40.34         47.38        47.76 o                         
   6   8  14         20.81         94.47        74.09 o                         
  -6   9  14        682.00        599.70        64.82 o                         
  -5   9  14       2143.11       2148.16        74.56 o                         
  -4   9  14        220.71        276.62        30.51 o                         
  -3   9  14       3102.20       3351.66        74.93 o                         
  -2   9  14        205.83        172.25        26.45 o                         
  -1   9  14       2694.09       2668.15        49.38 o                         
   0   9  14        224.78        195.92        25.29 o                         
   1   9  14       2350.02       2280.00        47.77 o                         
   2   9  14        978.56       1060.48        39.94 o                         
   3   9  14       1496.99       1534.11        47.95 o                         
   4   9  14        913.93        958.29        44.80 o                         
   5   9  14       1224.37       1133.78        61.63 o                         
  -6  10  14          9.77        126.46        59.34 o                         
  -5  10  14         48.19        116.89        45.36 o                         
  -4  10  14         52.15         96.73        34.07 o                         
  -3  10  14          6.84        -28.93        29.63 o                         
  -2  10  14         48.80        100.67        27.35 o                         
  -1  10  14        479.42        486.28        28.59 o                         
   0  10  14          8.35         18.26        23.95 o                         
   1  10  14         18.30          9.78        25.98 o                         
   2  10  14        160.86        174.50        26.50 o                         
   3  10  14        563.50        481.71        37.62 o                         
   4  10  14         11.56         10.90        36.49 o                         
   5  10  14         37.85         91.73        55.06 o                         
  -5  11  14       3189.67       3432.90       101.10 o                         
  -4  11  14        126.19         86.60        31.26 o                         
  -3  11  14       1810.33       1819.51        64.31 o                         
  -2  11  14          4.61         22.72        26.96 o                         
  -1  11  14        547.94        638.89        32.65 o                         
   0  11  14         84.53         65.75        27.03 o                         
   1  11  14       4483.79       4476.92        78.76 o                         
   2  11  14         37.71         16.55        27.30 o                         
   3  11  14       4391.97       4141.49        84.42 o                         
   4  11  14       1373.85       1312.53        63.62 o                         
   5  11  14        838.27        949.43        67.14 o                         
  -5  12  14        430.63        422.44        57.63 o                         
  -4  12  14        107.18         44.23        35.76 o                         
  -3  12  14          0.17         56.23        37.83 o                         
  -2  12  14        621.87        592.98        42.58 o                         
  -1  12  14         40.30        -10.09        28.60 o                         
   0  12  14         54.77         14.84        33.00 o                         
   1  12  14        124.26        176.67        23.26 o                         
   2  12  14        335.66        371.68        33.75 o                         
   3  12  14          2.85        -28.48        45.37 o                         
   4  12  14         64.89         82.48        50.23 o                         
   5  12  14          4.61         71.79        68.21 o                         
  -5  13  14       1769.87       1709.42        80.94 o                         
  -4  13  14         26.15        -48.83        48.83 o                         
  -3  13  14       4307.11       4315.76        90.37 o                         
  -2  13  14          0.23        -33.22        33.22 o                         
  -1  13  14       1119.94       1194.04        52.14 o                         
   0  13  14         81.51         77.21        32.92 o                         
   1  13  14       2122.67       2086.19        62.64 o                         
   2  13  14       1285.91       1306.20        53.13 o                         
   3  13  14       1562.02       1646.07        71.57 o                         
   4  13  14       1437.59       1476.36        71.36 o                         
   5  13  14        550.57        521.88        74.71 o                         
  -5  14  14         55.83         71.58        62.93 o                         
  -4  14  14         54.32         57.37        68.08 o                         
  -3  14  14         76.56         78.73        43.20 o                         
  -2  14  14        520.32        500.86        43.62 o                         
  -1  14  14        194.95        169.48        38.97 o                         
   0  14  14        216.52        207.07        41.71 o                         
   1  14  14        206.40        182.64        35.59 o                         
   2  14  14        211.07        181.37        47.03 o                         
   3  14  14          4.69        -49.29        49.29 o                         
   4  14  14        455.00        479.49        64.25 o                         
  -4  15  14         29.88         66.06        55.28 o                         
  -3  15  14       1544.48       1525.41        67.37 o                         
  -2  15  14        119.87        113.06        49.68 o                         
  -1  15  14       1948.16       1997.65        64.89 o                         
   0  15  14         74.95         38.71        41.11 o                         
   1  15  14       1106.74       1096.44        52.41 o                         
   2  15  14       1018.76        926.07        55.25 o                         
   3  15  14       2496.49       2481.32        97.43 o                         
   4  15  14        480.54        515.32        68.76 o                         
  -4  16  14        772.15        833.23        66.85 o                         
  -3  16  14          1.18        -30.34        71.41 o                         
  -2  16  14       1301.76       1270.30        57.90 o                         
  -1  16  14        390.98        305.04        46.50 o                         
   0  16  14        184.22        166.05        42.17 o                         
   1  16  14          3.57        -33.87        39.70 o                         
   2  16  14       1160.17       1023.15        59.24 o                         
   3  16  14        353.18        357.44        68.07 o                         
   4  16  14        313.31        349.98        73.40 o                         
  -4  17  14         70.25        -38.58        74.45 o                         
  -3  17  14       1127.32       1082.79        71.65 o                         
  -2  17  14         70.51        -38.19        47.26 o                         
  -1  17  14        840.08        952.99        56.20 o                         
   0  17  14         21.61        -37.25        41.35 o                         
   1  17  14        158.17        201.49        54.11 o                         
   2  17  14        135.63          0.55        56.00 o                         
   3  17  14       1112.11       1096.21        76.94 o                         
  -3  18  14         37.09         18.23        71.72 o                         
  -2  18  14        835.28        749.34        73.25 o                         
  -1  18  14         36.71         67.00        60.43 o                         
   0  18  14        777.45        844.80        65.80 o                         
   1  18  14        129.93        237.41        59.15 o                         
   2  18  14       1897.11       1844.18        86.48 o                         
   3  18  14        136.63         25.31        69.21 o                         
  -3  19  14        388.28        420.96       102.66 o                         
  -2  19  14         86.03         18.80        67.89 o                         
  -1  19  14        451.62        542.72        71.09 o                         
   0  19  14         75.28        226.55        55.03 o                         
   1  19  14        421.72        412.97        59.62 o                         
   2  19  14        278.26        254.06       101.41 o                         
  -2  20  14       1922.64       2047.34        87.05 o                         
  -1  20  14          5.97        -56.50        56.50 o                         
   0  20  14        844.99        895.77        65.77 o                         
   1  20  14        314.19        499.42       104.93 o                         
   0  21  14        158.65        121.46       241.78 o                         
  -6   1  15       3817.51       3603.07       106.64 o                         
  -5   1  15        160.60        174.78        33.77 o                         
  -4   1  15       1530.33       1559.46        41.30 o                         
  -3   1  15       2502.93       2377.73        48.05 o                         
  -2   1  15       2765.89       2746.78        46.51 o                         
  -1   1  15        910.26        870.03        27.17 o                         
   0   1  15       3075.73       2902.65        47.28 o                         
   1   1  15       2114.59       2162.07        44.47 o                         
   2   1  15        926.88        966.31        32.15 o                         
   3   1  15       3595.14       3574.38        72.40 o                         
   4   1  15        466.42        541.47        40.57 o                         
   5   1  15       1531.65       1557.01        61.61 o                         
   6   1  15        313.45        408.35        68.61 o                         
  -6   2  15         62.28        101.70        53.97 o                         
  -5   2  15        176.24        260.48        35.42 o                         
  -4   2  15          0.75         29.55        25.14 o                         
  -3   2  15          9.54         -0.60        23.67 o                         
  -2   2  15         27.19         24.89        20.53 o                         
  -1   2  15        732.11        791.41        27.01 o                         
   0   2  15         71.99         82.69        20.91 o                         
   1   2  15       1488.36       1529.52        34.90 o                         
   2   2  15        178.37        181.76        23.39 o                         
   3   2  15        359.82        330.34        33.77 o                         
   4   2  15        163.36        167.43        35.44 o                         
   5   2  15          8.23         20.38        43.05 o                         
   6   2  15        150.04        176.23        61.89 o                         
  -6   3  15       1582.12       1640.05        73.59 o                         
  -5   3  15        108.49         21.92        37.87 o                         
  -4   3  15       1910.57       1937.28        49.96 o                         
  -3   3  15        666.74        724.83        31.89 o                         
  -2   3  15       1703.80       1740.36        38.44 o                         
  -1   3  15        941.10        977.89        29.23 o                         
   0   3  15       2116.64       2230.92        42.02 o                         
   1   3  15        423.74        422.70        23.51 o                         
   2   3  15       1187.99       1251.85        32.43 o                         
   3   3  15       1795.74       1686.36        48.05 o                         
   4   3  15       1617.73       1673.21        47.43 o                         
   5   3  15       2922.96       2783.22        81.68 o                         
   6   3  15        215.57        276.70        62.96 o                         
  -6   4  15          5.39        -11.42        52.85 o                         
  -5   4  15        805.16        870.77        46.05 o                         
  -4   4  15        243.71        273.38        27.47 o                         
  -3   4  15        832.65        759.46        33.25 o                         
  -2   4  15        226.20        230.34        23.33 o                         
  -1   4  15       4023.59       3995.32        56.96 o                         
   0   4  15         87.39        102.97        20.80 o                         
   1   4  15       3059.54       2930.01        51.00 o                         
   2   4  15       1035.47       1053.13        46.27 o                         
   3   4  15        127.39        132.06        28.63 o                         
   4   4  15       1016.05       1107.53        42.01 o                         
   5   4  15         32.43         51.09        42.41 o                         
   6   4  15        125.72        110.04        66.15 o                         
  -6   5  15        713.67        907.93        78.60 o                         
  -5   5  15         31.55         55.13        33.50 o                         
  -4   5  15       2384.21       2290.20        53.43 o                         
  -3   5  15        293.07        331.03        27.67 o                         
  -2   5  15       2044.01       2079.65        42.94 o                         
  -1   5  15        472.22        531.12        26.39 o                         
   0   5  15       1478.20       1656.47        38.13 o                         
   1   5  15        327.12        322.35        24.22 o                         
   2   5  15        344.84        424.40        33.64 o                         
   3   5  15       2334.50       2392.70        60.67 o                         
   4   5  15         23.27         50.35        31.99 o                         
   5   5  15       1575.92       1742.07        64.64 o                         
   6   5  15        464.57        237.76        93.36 o                         
  -6   6  15         48.40        -35.78        60.07 o                         
  -5   6  15        881.46        869.40        45.27 o                         
  -4   6  15        207.09        199.50        31.09 o                         
  -3   6  15       1307.67       1304.62        40.57 o                         
  -2   6  15        302.63        279.81        25.54 o                         
  -1   6  15       4895.42       4696.51        67.82 o                         
   0   6  15         34.64         59.31        23.97 o                         
   1   6  15       3910.62       3779.82        68.19 o                         
   2   6  15       1841.60       1868.58        48.38 o                         
   3   6  15        631.51        626.13        35.80 o                         
   4   6  15        646.04        694.73        39.76 o                         
   5   6  15        204.05        247.35        48.52 o                         
  -6   7  15         69.12        131.73        71.09 o                         
  -5   7  15         23.06         63.32        48.38 o                         
  -4   7  15       1016.08       1041.15        46.50 o                         
  -3   7  15         81.16         82.11        27.94 o                         
  -2   7  15       2074.59       2034.79        49.02 o                         
  -1   7  15        264.97        227.35        26.68 o                         
   0   7  15        531.89        580.35        27.26 o                         
   1   7  15        960.06        953.01        32.56 o                         
   2   7  15        145.64        157.34        27.70 o                         
   3   7  15        286.13        298.24        36.88 o                         
   4   7  15        317.31        337.45        38.43 o                         
   5   7  15       1150.53       1259.93        63.17 o                         
  -6   8  15         15.42         96.07        64.54 o                         
  -5   8  15       2172.47       2217.09        73.46 o                         
  -4   8  15        568.37        474.18        37.95 o                         
  -3   8  15       2582.39       2512.38        55.68 o                         
  -2   8  15       1867.38       1884.85        49.12 o                         
  -1   8  15       1137.63       1167.98        39.43 o                         
   0   8  15        726.44        733.53        33.58 o                         
   1   8  15        918.78        872.37        35.20 o                         
   2   8  15       1441.51       1449.22        45.01 o                         
   3   8  15       1502.90       1585.55        52.87 o                         
   4   8  15       1558.04       1521.45        54.74 o                         
   5   8  15         37.52        -17.59        50.18 o                         
  -5   9  15         24.19         94.95        45.04 o                         
  -4   9  15        292.80        322.50        34.42 o                         
  -3   9  15          4.74         74.43        34.44 o                         
  -2   9  15        956.59        951.40        39.63 o                         
  -1   9  15         32.28         48.96        28.48 o                         
   0   9  15          7.67         -1.16        27.15 o                         
   1   9  15        640.48        690.69        36.11 o                         
   2   9  15        867.72        783.22        36.88 o                         
   3   9  15        329.88        338.08        39.32 o                         
   4   9  15        218.91        175.59        57.28 o                         
   5   9  15        293.45        295.11        60.11 o                         
  -5  10  15       2019.72       2070.40        78.88 o                         
  -4  10  15        103.41        101.66        36.14 o                         
  -3  10  15       2212.03       2282.97        64.42 o                         
  -2  10  15         32.75         73.03        40.79 o                         
  -1  10  15       2085.03       2039.89        55.26 o                         
   0  10  15       1012.12       1003.82        51.49 o                         
   1  10  15        858.11        892.97        41.60 o                         
   2  10  15        610.75        543.50        32.61 o                         
   3  10  15        819.29        839.65        48.68 o                         
   4  10  15       2207.80       2354.34        76.49 o                         
   5  10  15         24.23        -30.12        59.60 o                         
  -5  11  15          3.82         26.14        60.64 o                         
  -4  11  15        169.98        156.52        43.28 o                         
  -3  11  15          9.94         64.29        37.49 o                         
  -2  11  15         36.01        -34.34        34.34 o                         
  -1  11  15          5.36         30.61        29.21 o                         
   0  11  15        361.87        318.18        34.28 o                         
   1  11  15         34.36         -5.88        27.28 o                         
   2  11  15         47.59         90.34        28.11 o                         
   3  11  15        167.81        135.34        39.26 o                         
   4  11  15         12.71        -32.48        49.34 o                         
   5  11  15        357.19        424.91        65.82 o                         
  -5  12  15        669.77        678.92        67.11 o                         
  -4  12  15          4.01         55.24        45.99 o                         
  -3  12  15       2335.05       2444.23        71.01 o                         
  -2  12  15         16.95         -0.30        31.95 o                         
  -1  12  15       2291.76       2185.36        63.65 o                         
   0  12  15       1959.10       1863.16        59.24 o                         
   1  12  15       1685.98       1670.65        74.92 o                         
   2  12  15       2279.38       2141.59        64.10 o                         
   3  12  15        272.63        301.66        54.89 o                         
   4  12  15       1463.91       1531.32        73.64 o                         
  -5  13  15         92.17         23.26        63.95 o                         
  -4  13  15        107.33        165.14        72.47 o                         
  -3  13  15        301.02        257.00        65.76 o                         
  -2  13  15         55.96         83.02        36.68 o                         
  -1  13  15         37.90          6.09        37.23 o                         
   0  13  15        476.89        476.91        45.43 o                         
   1  13  15        174.99        160.70        43.57 o                         
   2  13  15        376.85        354.23        37.60 o                         
   3  13  15        543.15        458.39        61.71 o                         
   4  13  15         10.91         51.69        57.07 o                         
  -4  14  15        165.49        206.92        58.49 o                         
  -3  14  15       2480.85       2580.48       104.13 o                         
  -2  14  15        162.98        141.56        38.43 o                         
  -1  14  15       2369.17       2532.37        92.17 o                         
   0  14  15       2601.13       2513.83        77.83 o                         
   1  14  15        848.33        973.60        42.81 o                         
   2  14  15       1116.04       1165.44        62.35 o                         
   3  14  15        853.80        679.74       102.38 o                         
   4  14  15       2081.89       2219.53        97.79 o                         
  -4  15  15        243.00        203.62        79.38 o                         
  -3  15  15        131.96         91.09        52.97 o                         
  -2  15  15        508.44        565.76        48.87 o                         
  -1  15  15         28.08         38.15        40.48 o                         
   0  15  15         86.80        145.43        43.99 o                         
   1  15  15        340.47        339.37        47.98 o                         
   2  15  15        320.38        299.54        62.78 o                         
   3  15  15        473.88        457.17        79.76 o                         
   4  15  15        220.85        138.73        72.42 o                         
  -4  16  15          3.20         95.09        64.57 o                         
  -3  16  15       2589.01       2686.69        98.47 o                         
  -2  16  15         20.48        -13.96        46.28 o                         
  -1  16  15       1206.95       1221.66        58.93 o                         
   0  16  15        251.39        249.79        77.95 o                         
   1  16  15        793.20        733.46        65.73 o                         
   2  16  15       1164.74       1229.54        78.01 o                         
   3  16  15        117.88         98.19        66.71 o                         
  -3  17  15         43.46        175.73        61.43 o                         
  -2  17  15         49.67        -23.55        47.47 o                         
  -1  17  15        655.21        686.93        59.07 o                         
   0  17  15         90.46        168.36        47.90 o                         
   1  17  15       1888.13       1675.04        81.37 o                         
   2  17  15        229.04        207.64        66.73 o                         
   3  17  15        684.62        665.29        74.55 o                         
  -3  18  15        627.91        695.09       124.02 o                         
  -2  18  15         21.58        -25.86        57.17 o                         
  -1  18  15        696.65        629.84        59.44 o                         
   0  18  15        518.15        375.96        64.71 o                         
   1  18  15        719.85        720.57        64.15 o                         
   2  18  15        386.23        312.31        70.71 o                         
  -2  19  15        512.20        520.86        66.93 o                         
  -1  19  15       1275.45       1223.87        70.96 o                         
   0  19  15         43.35        -38.50        60.34 o                         
   1  19  15        695.92        793.73        64.22 o                         
   0  20  15         98.86         91.31        60.60 o                         
  -6   0  16       1759.93       1878.11       116.65 o                         
  -5   0  16        331.28        289.75        63.32 o                         
  -4   0  16       1712.42       1686.09        62.53 o                         
  -3   0  16       2104.82       2089.62        72.65 o                         
  -2   0  16       3372.20       3329.25        83.23 o                         
  -1   0  16       1428.56       1305.03        50.32 o                         
   0   0  16         71.02         88.35        31.58 o                         
   1   0  16       2196.61       2109.72        64.46 o                         
   2   0  16        442.15        340.91        76.15 o                         
   3   0  16       1546.98       1477.00        69.48 o                         
   4   0  16          8.19         67.68        58.93 o                         
   5   0  16       2002.88       2194.92       108.69 o                         
  -6   1  16        140.03         62.98        57.64 o                         
  -5   1  16         31.62         24.72        43.36 o                         
  -4   1  16          2.11         56.22        28.46 o                         
  -3   1  16         58.61         79.84        33.37 o                         
  -2   1  16        360.29        419.28        26.79 o                         
  -1   1  16        478.33        508.10        25.53 o                         
   0   1  16        101.65        119.54        20.32 o                         
   1   1  16        268.51        258.32        27.18 o                         
   2   1  16          5.55         54.02        27.02 o                         
   3   1  16         78.97        151.33        40.61 o                         
   4   1  16          4.98         48.87        47.12 o                         
   5   1  16         27.64          2.29        44.85 o                         
  -6   2  16       1087.25       1125.33        72.19 o                         
  -5   2  16        396.09        431.88        47.54 o                         
  -4   2  16       2393.15       2462.58        59.90 o                         
  -3   2  16       1418.09       1392.35        42.44 o                         
  -2   2  16       1643.63       1652.15        42.77 o                         
  -1   2  16         74.88         71.43        21.55 o                         
   0   2  16        526.86        545.61        25.54 o                         
   1   2  16       2640.61       2626.75        51.71 o                         
   2   2  16        247.65        244.51        40.85 o                         
   3   2  16       4264.71       4215.43       112.08 o                         
   4   2  16         56.13        166.04        41.71 o                         
   5   2  16       1673.94       1777.44        78.71 o                         
  -6   3  16         16.08        -33.21        63.01 o                         
  -5   3  16         69.92        100.41        45.44 o                         
  -4   3  16        101.54         87.75        28.73 o                         
  -3   3  16         25.74          0.47        28.57 o                         
  -2   3  16       1015.57       1133.76        36.93 o                         
  -1   3  16       1357.62       1348.60        35.06 o                         
   0   3  16        890.33        965.09        30.82 o                         
   1   3  16        230.98        292.07        24.53 o                         
   2   3  16        850.61        936.19        40.29 o                         
   3   3  16        539.55        576.54        46.35 o                         
   4   3  16        252.90        325.09        43.23 o                         
   5   3  16         27.45         46.95        45.43 o                         
  -6   4  16       1565.90       1706.61        77.44 o                         
  -5   4  16        392.92        497.08        55.51 o                         
  -4   4  16        553.77        571.13        33.29 o                         
  -3   4  16        381.29        431.35        37.24 o                         
  -2   4  16       1241.96       1156.05        37.17 o                         
  -1   4  16       1221.00       1313.48        39.17 o                         
   0   4  16        815.73        794.75        29.48 o                         
   1   4  16       2159.09       2175.58        51.96 o                         
   2   4  16         25.51          0.44        24.04 o                         
   3   4  16       3060.43       2956.87       101.68 o                         
   4   4  16        439.34        454.19        38.29 o                         
   5   4  16       2373.79       2504.81        78.09 o                         
  -6   5  16         11.29        122.09        59.94 o                         
  -5   5  16        564.55        584.01        46.23 o                         
  -4   5  16        890.61        840.45        38.78 o                         
  -3   5  16        896.37        821.61        37.53 o                         
  -2   5  16       1138.56       1139.11        37.41 o                         
  -1   5  16       1410.03       1428.39        42.96 o                         
   0   5  16       1959.37       1920.92        46.08 o                         
   1   5  16        132.87        194.46        29.41 o                         
   2   5  16       1682.70       1659.27        59.27 o                         
   3   5  16        307.94        365.08        37.26 o                         
   4   5  16        983.37        945.11        44.88 o                         
   5   5  16          1.67        -46.77        46.77 o                         
  -5   6  16        483.13        549.30        55.26 o                         
  -4   6  16        483.78        522.62        36.24 o                         
  -3   6  16        408.47        423.86        37.73 o                         
  -2   6  16        333.95        312.65        29.08 o                         
  -1   6  16       1256.85       1336.55        41.90 o                         
   0   6  16        214.48        236.15        30.82 o                         
   1   6  16       3032.60       2978.28        65.20 o                         
   2   6  16        216.12        153.33        29.69 o                         
   3   6  16       1644.39       1802.23        54.58 o                         
   4   6  16         27.62         14.46        39.63 o                         
   5   6  16       1679.34       1777.02        73.12 o                         
  -5   7  16        787.38        787.34        55.04 o                         
  -4   7  16       1346.10       1277.91        52.87 o                         
  -3   7  16       1402.85       1337.16        44.34 o                         
  -2   7  16       1404.24       1473.24        44.50 o                         
  -1   7  16        600.45        620.20        35.53 o                         
   0   7  16       1008.20        944.85        38.68 o                         
   1   7  16        203.19        173.03        31.37 o                         
   2   7  16       1887.21       1937.51        61.47 o                         
   3   7  16        216.25        323.50        41.01 o                         
   4   7  16       1251.12       1242.54        58.25 o                         
   5   7  16          1.05        -35.36        60.42 o                         
  -5   8  16        370.18        404.33        50.81 o                         
  -4   8  16         95.14        183.40        42.44 o                         
  -3   8  16        100.88         99.47        34.50 o                         
  -2   8  16        248.79        275.50        31.65 o                         
  -1   8  16        290.69        270.98        34.14 o                         
   0   8  16        150.52        183.45        36.16 o                         
   1   8  16       1599.14       1556.35        52.17 o                         
   2   8  16        584.22        564.96        40.71 o                         
   3   8  16        621.73        654.60        45.72 o                         
   4   8  16         47.14        108.70        54.23 o                         
   5   8  16       1156.97       1225.68        79.24 o                         
  -5   9  16       1596.66       1496.79        72.09 o                         
  -4   9  16       1016.16        914.99        49.80 o                         
  -3   9  16       1445.88       1456.06        50.49 o                         
  -2   9  16       1472.78       1468.41        52.13 o                         
  -1   9  16         35.00         11.49        33.64 o                         
   0   9  16       1081.49       1117.70        50.73 o                         
   1   9  16        109.28         84.02        38.29 o                         
   2   9  16       3948.55       3853.00        89.61 o                         
   3   9  16        166.92        139.12        42.82 o                         
   4   9  16       1723.23       1792.18        72.32 o                         
   5   9  16         15.78        -60.66        63.52 o                         
  -5  10  16        191.38        196.05        60.76 o                         
  -4  10  16        110.70         17.05        53.05 o                         
  -3  10  16         33.96         79.02        46.35 o                         
  -2  10  16        353.22        348.54        37.11 o                         
  -1  10  16        285.91        300.77        36.47 o                         
   0  10  16        145.59        138.31        38.46 o                         
   1  10  16       2409.83       2285.95        82.55 o                         
   2  10  16          5.03         25.38        48.71 o                         
   3  10  16        217.41        205.63        43.26 o                         
   4  10  16         25.89        -50.31        50.31 o                         
  -5  11  16       1095.56       1158.10        74.82 o                         
  -4  11  16        176.05         57.68        61.05 o                         
  -3  11  16        736.13        647.65        47.48 o                         
  -2  11  16       1927.00       1799.60        62.74 o                         
  -1  11  16        170.03        198.22        42.51 o                         
   0  11  16       2855.88       2908.36        85.87 o                         
   1  11  16         81.92        101.14        40.67 o                         
   2  11  16       1593.90       1538.59        82.38 o                         
   3  11  16        241.82        254.45        44.79 o                         
   4  11  16       2207.27       2112.39        79.41 o                         
  -4  12  16         26.78         44.83        53.68 o                         
  -3  12  16          7.88         47.36        62.76 o                         
  -2  12  16        760.70        692.61        42.56 o                         
  -1  12  16         37.74         -0.05        34.57 o                         
   0  12  16        271.62        311.18        48.82 o                         
   1  12  16        123.76        102.99        49.21 o                         
   2  12  16         58.06         43.03        36.98 o                         
   3  12  16          0.33         -6.55        46.47 o                         
   4  12  16          3.77         35.42        60.30 o                         
  -4  13  16        478.60        499.22        67.36 o                         
  -3  13  16       1663.46       1724.31        71.05 o                         
  -2  13  16       2048.92       2076.84        66.77 o                         
  -1  13  16        157.03        137.72        46.98 o                         
   0  13  16       2767.36       2779.02       100.13 o                         
   1  13  16        215.70        222.83        52.66 o                         
   2  13  16       3161.71       3040.96        92.12 o                         
   3  13  16         49.98         27.55        62.00 o                         
   4  13  16       2160.17       2156.82        88.67 o                         
  -4  14  16          6.38         10.00        69.65 o                         
  -3  14  16         36.55         30.19        54.69 o                         
  -2  14  16        310.05        460.58        48.45 o                         
  -1  14  16        119.80        105.13        48.57 o                         
   0  14  16        742.66        681.38        55.56 o                         
   1  14  16        878.97        751.54        58.99 o                         
   2  14  16         48.73         87.00        58.09 o                         
   3  14  16         69.46         10.67        64.47 o                         
  -3  15  16        183.47        209.14        73.51 o                         
  -2  15  16       1063.75       1167.61        64.09 o                         
  -1  15  16        735.12        659.02        56.74 o                         
   0  15  16       3945.58       4087.56       110.95 o                         
   1  15  16        222.45        231.05        50.75 o                         
   2  15  16       1445.19       1429.88        77.75 o                         
   3  15  16         33.86         45.24        70.25 o                         
  -3  16  16         19.78        185.11        74.83 o                         
  -2  16  16        138.71        162.07        73.35 o                         
  -1  16  16        371.39        356.66        69.56 o                         
   0  16  16         28.83        110.13        53.84 o                         
   1  16  16        334.50        269.98        53.61 o                         
   2  16  16          3.17        -45.83        61.49 o                         
   3  16  16        512.71        559.58        78.52 o                         
  -2  17  16        651.17        737.71        67.66 o                         
  -1  17  16        160.19        152.32        70.27 o                         
   0  17  16       1503.25       1469.35        69.95 o                         
   1  17  16         27.41         77.83        57.13 o                         
   2  17  16       1109.82       1310.22       103.10 o                         
  -2  18  16        148.80        190.70        73.67 o                         
  -1  18  16       1125.87       1012.17        70.71 o                         
   0  18  16        185.05        136.42        73.99 o                         
   1  18  16        349.70        394.94        69.31 o                         
   0  19  16        323.84        651.25       252.79 o                         
  -5   1  17       1083.70       1080.44        79.91 o                         
  -4   1  17       1982.51       1896.67        52.90 o                         
  -3   1  17       2990.14       2939.38        67.93 o                         
  -2   1  17        578.15        510.53        32.39 o                         
  -1   1  17       4537.51       4525.87        72.74 o                         
   0   1  17          4.34        -22.96        32.47 o                         
   1   1  17       1780.67       1814.38        57.80 o                         
   2   1  17          8.66         54.11        31.65 o                         
   3   1  17       2028.91       1882.01        59.18 o                         
   4   1  17        154.09         79.37        45.51 o                         
   5   1  17       2019.03       2104.11        76.25 o                         
  -5   2  17          3.72        -33.80        66.23 o                         
  -4   2  17         27.08         24.09        32.89 o                         
  -3   2  17         23.23        124.15        34.69 o                         
  -2   2  17        685.16        704.02        34.46 o                         
  -1   2  17        398.82        525.61        30.04 o                         
   0   2  17         33.99         19.90        28.88 o                         
   1   2  17         19.95         45.44        34.73 o                         
   2   2  17         44.78         72.76        32.92 o                         
   3   2  17          2.22         33.85        34.29 o                         
   4   2  17        327.92        309.79        46.57 o                         
   5   2  17        243.49        201.81        51.21 o                         
  -5   3  17        743.35        708.33        62.98 o                         
  -4   3  17        421.45        337.82        39.31 o                         
  -3   3  17       2471.19       2591.38        64.45 o                         
  -2   3  17         31.54          6.35        27.94 o                         
  -1   3  17       5075.56       4930.09        76.99 o                         
   0   3  17          5.63         26.91        27.98 o                         
   1   3  17       1845.11       1830.56        52.15 o                         
   2   3  17        190.24        194.55        34.28 o                         
   3   3  17       1567.02       1385.56        58.70 o                         
   4   3  17         95.65        -10.05        44.23 o                         
   5   3  17        775.21        750.50        77.37 o                         
  -5   4  17        240.96        361.14        62.97 o                         
  -4   4  17        167.03        183.52        35.97 o                         
  -3   4  17        162.34        143.61        33.86 o                         
  -2   4  17        562.84        551.88        33.70 o                         
  -1   4  17         12.21         30.36        27.41 o                         
   0   4  17        334.26        311.72        30.49 o                         
   1   4  17         32.23          5.62        33.46 o                         
   2   4  17       1644.11       1520.47        42.46 o                         
   3   4  17        713.16        679.70        49.47 o                         
   4   4  17       1103.33       1174.00        58.90 o                         
   5   4  17       1305.17       1315.25        67.67 o                         
  -5   5  17        539.90        677.85        64.90 o                         
  -4   5  17        362.84        413.35        45.25 o                         
  -3   5  17       1046.55       1070.79        43.50 o                         
  -2   5  17        110.40        119.14        37.48 o                         
  -1   5  17       3550.25       3482.03        71.51 o                         
   0   5  17          1.94          6.86        28.90 o                         
   1   5  17       2298.89       2191.37        66.67 o                         
   2   5  17        163.18        244.99        38.48 o                         
   3   5  17       3415.20       3404.30        80.29 o                         
   4   5  17        684.77        669.24        55.25 o                         
   5   5  17         55.55        163.21        59.52 o                         
  -5   6  17        335.66        289.15        59.74 o                         
  -4   6  17       1266.05       1279.65        53.71 o                         
  -3   6  17        259.22        215.76        42.58 o                         
  -2   6  17       1152.50       1202.13        48.45 o                         
  -1   6  17        301.58        274.15        34.00 o                         
   0   6  17        265.07        316.19        41.81 o                         
   1   6  17         60.15         94.58        34.15 o                         
   2   6  17       1100.40       1016.21        61.42 o                         
   3   6  17        103.94         90.33        36.52 o                         
   4   6  17       1519.07       1553.00        66.74 o                         
   5   6  17       1634.14       1721.81        86.24 o                         
  -5   7  17        706.62        655.12        63.76 o                         
  -4   7  17         13.60        -31.17        51.83 o                         
  -3   7  17         86.24        176.12        35.88 o                         
  -2   7  17        113.44        143.75        37.09 o                         
  -1   7  17        938.20       1012.59        44.35 o                         
   0   7  17        459.90        400.51        40.63 o                         
   1   7  17       2559.25       2504.57        69.96 o                         
   2   7  17         55.67         61.00        34.01 o                         
   3   7  17        414.94        408.70        42.25 o                         
   4   7  17         16.81        -10.90        56.39 o                         
   5   7  17         62.26         77.79       144.45 o                         
  -5   8  17        458.86        486.73        71.35 o                         
  -4   8  17       1158.29       1136.15        58.60 o                         
  -3   8  17        562.43        550.53        44.52 o                         
  -2   8  17       1099.07       1179.35        47.62 o                         
  -1   8  17          7.55         -2.28        41.52 o                         
   0   8  17       1533.26       1654.82        67.54 o                         
   1   8  17          9.37         47.75        36.90 o                         
   2   8  17       1788.68       1739.01        66.70 o                         
   3   8  17         40.57         90.01        41.81 o                         
   4   8  17       2258.06       2254.64        84.43 o                         
  -5   9  17        274.92        395.62        98.04 o                         
  -4   9  17         46.68         80.78        44.80 o                         
  -3   9  17        153.96        122.39        41.33 o
[truncated: 38,964 more chars]
