# Supplementary material for: Two metal–organic frameworks based on Sr2+ and 1,2,4,5-tetra­kis­(4-carb­oxy­phen­yl)benzene linkers
Source: Acta Crystallogr E Crystallogr Commun. 2021 Nov 9;77(Pt 12):1243–8. doi: 10.1107/S2056989021011361 (PMC8647738; doi:10.1107/S2056989021011361)
Supplement: Supplementary file 3 [file e-77-01243-MOF2sup3.hkl]

data_MOF2
#4                                                                          
_shelx_title ' 4_a.res in P-1'                                                  
_shelx_refln_list_code          4                                               
_shelx_F_calc_maximum      233.01                                               
_exptl_crystal_F_000       728.00                                               
_reflns_d_resolution_high  0.7206                                               
                                                                                
loop_                                                                           
 _space_group_symop_operation_xyz                                               
 'x, y, z'                                                                      
 '-x, -y, -z'                                                                   
                                                                                
_cell_length_a     9.2401                                                       
_cell_length_b    11.3301                                                       
_cell_length_c    19.4144                                                       
_cell_angle_alpha  80.147                                                       
_cell_angle_beta   81.815                                                       
_cell_angle_gamma  85.494                                                       
                                                                                
_shelx_F_squared_multiplier     1.000                                           
                                                                                
loop_                                                                           
 _refln_index_h                                                                 
 _refln_index_k                                                                 
 _refln_index_l                                                                 
 _refln_F_squared_calc                                                          
 _refln_F_squared_meas                                                          
 _refln_F_squared_sigma                                                         
 _refln_observed_status                                                         
   1   0   0         29.04         56.45         1.66 o                         
   2   0   0      29295.03      30282.40       312.84 o                         
   3   0   0       2722.65       2682.17        32.53 o                         
   4   0   0        960.20       1082.26        15.36 o                         
   5   0   0        747.09        853.38        17.27 o                         
   6   0   0       2412.26       2407.56        29.20 o                         
   7   0   0        232.97        251.33        10.38 o                         
   8   0   0         71.61         67.10         8.63 o                         
   9   0   0       3013.79       3065.08        43.72 o                         
  10   0   0        257.81        259.31        14.69 o                         
  11   0   0         84.63         97.71        23.03 o                         
  12   0   0        924.61       1029.25        86.41 o                         
 -12   1   0       1259.12       1289.27        58.78 o                         
 -11   1   0         34.80         25.06        12.59 o                         
 -10   1   0        259.53        267.10        17.74 o                         
  -9   1   0       2600.77       2548.18        48.85 o                         
  -8   1   0        111.94        116.11         9.98 o                         
  -7   1   0        804.16        803.27        15.61 o                         
  -6   1   0       2808.89       2864.55        33.11 o                         
  -5   1   0        177.98        133.17        12.54 o                         
  -4   1   0         88.94         64.75         4.62 o                         
  -3   1   0      10087.56      10333.94       108.55 o                         
  -2   1   0       5860.69       5707.01        60.54 o                         
  -1   1   0        404.72        549.27         7.60 o                         
   0   1   0      11768.10      11859.34       151.13 o                         
   1   1   0        380.52        421.97         5.15 o                         
   2   1   0      30474.78      33524.24       308.00 o                         
   3   1   0       4019.67       4166.90        45.40 o                         
   4   1   0        606.56        596.92        10.25 o                         
   5   1   0         52.43         83.19         5.94 o                         
   6   1   0       6399.52       6512.23        86.30 o                         
   7   1   0       1211.12       1217.89        20.79 o                         
   8   1   0         51.62         51.21        10.01 o                         
   9   1   0       1933.17       1941.00        31.41 o                         
  10   1   0        265.77        263.05        19.28 o                         
  11   1   0        965.94       1020.77        60.68 o                         
  12   1   0        393.35        433.70        34.84 o                         
 -12   2   0        488.73        453.99        30.58 o                         
 -11   2   0        371.02        371.53        19.38 o                         
 -10   2   0         12.36         21.91        11.35 o                         
  -9   2   0       2185.78       2090.45        35.25 o                         
  -8   2   0        591.71        623.75        16.18 o                         
  -7   2   0          7.41          7.94         6.23 o                         
  -6   2   0       1866.29       1798.42        23.95 o                         
  -5   2   0        257.92        303.09        10.20 o                         
  -4   2   0        954.87       1014.80        16.14 o                         
  -3   2   0       3881.24       3761.55        49.62 o                         
  -2   2   0        505.98        530.93        15.64 o                         
  -1   2   0        439.45        540.03        10.09 o                         
   1   2   0        175.47        123.51         2.07 o                         
   2   2   0        135.20        175.91         5.24 o                         
   3   2   0       6189.09       6033.74        57.17 o                         
   4   2   0        253.31        372.74         7.56 o                         
   5   2   0         50.96         67.05         6.74 o                         
   6   2   0        229.27        274.80         8.93 o                         
   7   2   0        425.83        439.56        12.11 o                         
   8   2   0       7839.20       7800.32        88.64 o                         
   9   2   0         15.27         36.28        10.09 o                         
  10   2   0        970.68        969.48        40.38 o                         
  11   2   0        810.86        726.58        39.23 o                         
  12   2   0        602.61        720.06        40.97 o                         
 -12   3   0        628.63        618.39        25.73 o                         
 -11   3   0          4.35         10.03        13.71 o                         
 -10   3   0         11.58         -0.79        11.36 o                         
  -9   3   0       1945.50       1929.95        34.37 o                         
  -8   3   0         18.49         12.69         7.91 o                         
  -7   3   0         97.67         99.16         8.22 o                         
  -6   3   0       1298.04       1061.81        23.54 o                         
  -5   3   0        307.33        423.66        12.23 o                         
  -4   3   0       1654.51       1760.74        31.86 o                         
  -3   3   0       3845.87       3612.47        41.91 o                         
  -2   3   0       1577.56       1626.16        28.07 o                         
  -1   3   0       2784.36       2680.87        36.55 o                         
   0   3   0      11966.40      12716.15       131.31 o                         
   1   3   0       2406.50       2226.01        22.05 o                         
   2   3   0       1118.77       1162.01        10.06 o                         
   3   3   0       9153.93       9003.36        83.86 o                         
   4   3   0       3830.20       4178.11        46.30 o                         
   5   3   0         81.23         82.43         8.47 o                         
   6   3   0        847.58        925.82        15.29 o                         
   7   3   0        208.07        201.53         8.32 o                         
   8   3   0        983.08       1015.40        23.25 o                         
   9   3   0        149.33        183.50        32.78 o                         
  10   3   0         17.32         21.83        17.99 o                         
  11   3   0        256.55        276.54        27.77 o                         
  12   3   0        426.89        536.46        37.07 o                         
 -12   4   0        731.75        690.47        42.27 o                         
 -11   4   0         22.73         15.03        14.75 o                         
 -10   4   0        210.73        197.01        16.04 o                         
  -9   4   0       1992.74       1867.86        30.99 o                         
  -8   4   0        341.41        334.90        13.61 o                         
  -7   4   0        160.92        148.06         9.59 o                         
  -6   4   0       6257.01       6189.16        73.04 o                         
  -5   4   0        462.00        418.85        12.95 o                         
  -4   4   0         70.97         91.74         7.74 o                         
  -3   4   0      10588.52      11246.59       120.00 o                         
  -2   4   0       1312.86       1622.14        21.62 o                         
  -1   4   0       1999.83       2208.95        33.21 o                         
   0   4   0        873.24       1398.45        17.81 o                         
   1   4   0       1069.17        844.27        11.35 o                         
   2   4   0        504.98        380.57         5.80 o                         
   3   4   0       9181.91       9498.21       144.62 o                         
   4   4   0         45.33         31.50         7.46 o                         
   5   4   0       1769.62       1559.32        28.93 o                         
   6   4   0        560.27        551.28        13.61 o                         
   7   4   0       1055.39       1053.48        21.19 o                         
   8   4   0       1044.23       1044.30        35.42 o                         
   9   4   0       2972.87       2770.35       120.82 o                         
  10   4   0         10.48          6.20        18.19 o                         
  11   4   0        634.35        685.51        37.54 o                         
  12   4   0        539.64        580.39        42.53 o                         
 -11   5   0        154.92        174.63        18.27 o                         
 -10   5   0        459.34        448.80        21.20 o                         
  -9   5   0       2222.73       2090.11        34.02 o                         
  -8   5   0         33.37         30.64         9.75 o                         
  -7   5   0        343.28        264.90        12.29 o                         
  -6   5   0       3456.73       3389.09        45.74 o                         
  -5   5   0        650.61        651.11        15.98 o                         
  -4   5   0        949.38        918.59        21.82 o                         
  -3   5   0       1372.37       1355.82        23.68 o                         
  -2   5   0        358.08        373.23         8.69 o                         
  -1   5   0       8483.50       8453.10        90.72 o                         
   0   5   0       3327.86       3616.38        41.17 o                         
   1   5   0       1459.61       1867.68        20.24 o                         
   2   5   0        281.86        439.44         8.05 o                         
   3   5   0       4868.68       5271.45        57.14 o                         
   4   5   0        185.57        158.72        11.68 o                         
   5   5   0       2834.20       2800.06        95.62 o                         
   6   5   0         69.02         66.07        12.06 o                         
   7   5   0        278.56        246.83        18.19 o                         
   8   5   0       2011.30       2122.29        74.77 o                         
   9   5   0        193.60        190.71        21.26 o                         
  10   5   0         67.72         59.11        20.29 o                         
  11   5   0       1320.00       1331.47        51.53 o                         
  12   5   0         60.51        108.82        28.71 o                         
 -11   6   0        114.65         87.81        17.42 o                         
 -10   6   0        342.62        369.38        22.69 o                         
  -9   6   0        757.24        784.68        23.17 o                         
  -8   6   0         16.32         17.96        10.30 o                         
  -7   6   0        894.65        785.72        19.51 o                         
  -6   6   0       2836.89       2689.58        39.76 o                         
  -5   6   0        337.45        346.97        14.00 o                         
  -4   6   0       1729.89       1632.63        25.98 o                         
  -3   6   0        648.91        600.30        14.00 o                         
  -2   6   0         62.63         44.45         4.94 o                         
  -1   6   0       1535.28       1575.37        22.19 o                         
   0   6   0         89.06        238.60         9.15 o                         
   1   6   0         95.91         68.74         4.09 o                         
   2   6   0       8023.97       8463.56        90.40 o                         
   3   6   0        416.46        414.33        14.10 o                         
   4   6   0       3119.19       3359.79        60.72 o                         
   5   6   0       3666.92       3871.36        69.91 o                         
   6   6   0        226.44        223.35        17.02 o                         
   7   6   0        322.82        350.92        21.45 o                         
   8   6   0       1150.70       1211.63        84.25 o                         
   9   6   0        188.46        209.42        22.41 o                         
  10   6   0         81.87         67.23        21.20 o                         
  11   6   0        427.25        486.83        34.10 o                         
 -10   7   0        248.23        219.82        29.00 o                         
  -9   7   0       1342.23       1291.71        29.08 o                         
  -8   7   0        161.84        140.11        12.78 o                         
  -7   7   0         94.47         66.04        10.59 o                         
  -6   7   0       1623.72       1603.40        30.02 o                         
  -5   7   0         68.47         89.36        10.47 o                         
  -4   7   0        612.67        553.52        16.16 o                         
  -3   7   0        607.55        503.51        14.26 o                         
  -2   7   0         37.90         38.33         5.53 o                         
  -1   7   0       2538.18       2408.53        31.66 o                         
   0   7   0        322.54        289.17         8.66 o                         
   1   7   0        262.97        232.96         7.22 o                         
   2   7   0       2346.83       2667.52        32.50 o                         
   3   7   0         83.01         94.10         5.02 o                         
   4   7   0         10.32         15.72        12.73 o                         
   5   7   0       5340.67       5398.35        96.71 o                         
   6   7   0        306.08        302.57        19.54 o                         
   7   7   0        905.02        884.46        47.68 o                         
   8   7   0       1220.01       1269.98        41.37 o                         
   9   7   0         16.57          9.59        28.71 o                         
  10   7   0         41.32         48.86        21.24 o                         
  11   7   0       1243.54       1440.70       131.90 o                         
 -10   8   0        394.95        330.31        22.09 o                         
  -9   8   0        175.52        165.44        15.49 o                         
  -8   8   0        745.00        746.38        22.72 o                         
  -7   8   0        899.81        873.73        22.47 o                         
  -6   8   0       1283.84       1233.91        52.31 o                         
  -5   8   0        673.33        614.09        20.50 o                         
  -4   8   0        731.09        688.90        24.16 o                         
  -3   8   0        187.79        130.29         9.65 o                         
  -2   8   0        300.28        324.98        10.80 o                         
  -1   8   0       3582.16       3427.20        43.08 o                         
   0   8   0       1162.44        993.02        14.41 o                         
   1   8   0          2.24          2.94         5.00 o                         
   2   8   0       2715.19       2948.47        37.41 o                         
   3   8   0         37.73         37.37         5.22 o                         
   4   8   0         17.76         20.33        14.63 o                         
   5   8   0       3322.11       3384.97        65.88 o                         
   6   8   0        381.37        372.85        22.48 o                         
   7   8   0         36.76         18.79        15.31 o                         
   8   8   0       1077.71       1108.61        40.42 o                         
   9   8   0         90.12        114.89        37.92 o                         
  10   8   0        242.39        236.66        26.99 o                         
  11   8   0        720.26        690.37        40.02 o                         
  -9   9   0        424.02        423.79        20.65 o                         
  -8   9   0         39.31         61.97        13.58 o                         
  -7   9   0       1501.22       1429.62        28.72 o                         
  -6   9   0         24.52         19.79        11.18 o                         
  -5   9   0        199.28        182.75        13.46 o                         
  -4   9   0       2699.56       2558.29        39.04 o                         
  -3   9   0         10.86          2.70         8.15 o                         
  -2   9   0        941.49        921.17        17.88 o                         
  -1   9   0       5091.88       4896.26        52.67 o                         
   0   9   0        110.27         82.68         6.20 o                         
   1   9   0          7.56         14.61         6.06 o                         
   2   9   0       5787.99       5575.31        63.87 o                         
   3   9   0         48.14         52.80         7.73 o                         
   4   9   0        239.33        156.91        26.28 o                         
   5   9   0       3252.65       3146.21        63.36 o                         
   6   9   0        122.28         92.57        15.89 o                         
   7   9   0         28.14         27.13        16.52 o                         
   8   9   0       2160.84       2152.63        57.40 o                         
   9   9   0          7.03         20.05        19.92 o                         
  10   9   0         20.51         26.42        23.52 o                         
  -9  10   0        207.15        253.03        18.72 o                         
  -8  10   0        119.55        102.85        15.12 o                         
  -7  10   0       1251.97       1195.32        29.88 o                         
  -6  10   0         15.95          7.20        10.90 o                         
  -5  10   0         11.67         11.68        11.16 o                         
  -4  10   0       1416.46       1320.28        28.26 o                         
  -3  10   0          3.85         -0.87         9.03 o                         
  -2  10   0          2.12          7.84         6.56 o                         
  -1  10   0       3340.03       3335.73        33.47 o                         
   0  10   0        566.91        473.38        12.43 o                         
   1  10   0        144.63        155.22        11.73 o                         
   2  10   0       6460.58       6223.32        71.69 o                         
   3  10   0          7.30          5.52        11.18 o                         
   4  10   0         36.66         36.96        13.18 o                         
   5  10   0       1060.94       1065.73        54.72 o                         
   6  10   0        162.06        187.73        19.53 o                         
   7  10   0         79.46         61.77        18.19 o                         
   8  10   0       1751.27       1793.07        54.18 o                         
   9  10   0         21.33         39.01        30.88 o                         
  10  10   0         33.95         20.59        32.51 o                         
  -8  11   0         58.88         50.81        13.68 o                         
  -7  11   0       1012.21        993.04        28.28 o                         
  -6  11   0         86.28         88.05        13.22 o                         
  -5  11   0        157.11        138.29        13.16 o                         
  -4  11   0       1979.26       1896.51        30.92 o                         
  -3  11   0        276.15        264.83        12.97 o                         
  -2  11   0        176.07        168.69         9.83 o                         
  -1  11   0       1884.53       1813.20        22.94 o                         
   0  11   0         18.57         31.53         8.42 o                         
   1  11   0        233.34        216.08        11.89 o                         
   2  11   0        631.91        713.13        27.61 o                         
   3  11   0         44.01         59.28        13.73 o                         
   4  11   0       1360.72       1351.43        39.32 o                         
   5  11   0        411.56        466.84        57.70 o                         
   6  11   0        401.90        404.11        37.92 o                         
   7  11   0        376.04        401.94        40.09 o                         
   8  11   0       1066.44       1093.20        66.10 o                         
   9  11   0         40.10         41.18        33.59 o                         
  -7  12   0        608.26        530.97        19.98 o                         
  -6  12   0         70.57         75.16        12.84 o                         
  -5  12   0        133.70        126.14        12.34 o                         
  -4  12   0        161.58        102.42        10.96 o                         
  -3  12   0          7.78          5.46         9.97 o                         
  -2  12   0       1030.40       1012.96        20.57 o                         
  -1  12   0       1180.46       1303.27        22.06 o                         
   0  12   0        555.91        553.67        30.98 o                         
   1  12   0          1.68          6.32        15.44 o                         
   2  12   0        978.76       1032.64        34.32 o                         
   3  12   0         59.34         66.94        15.27 o                         
   4  12   0        286.97        366.19        35.22 o                         
   5  12   0        505.91        548.77        43.34 o                         
   6  12   0        137.20        134.36        30.88 o                         
   7  12   0        379.03        367.81        41.72 o                         
   8  12   0        368.72        397.61        44.97 o                         
  -6  13   0         36.91         63.61        13.45 o                         
  -5  13   0          2.93         -8.75        11.24 o                         
  -4  13   0        554.87        572.39        18.84 o                         
  -3  13   0        109.71        101.80        11.34 o                         
  -2  13   0        145.58        147.49        11.39 o                         
  -1  13   0       2413.79       2360.40        41.53 o                         
   0  13   0          8.71         24.66        12.23 o                         
   1  13   0         38.39         33.05        21.67 o                         
   2  13   0        427.77        423.62        37.38 o                         
   3  13   0          7.39          0.00        23.30 o                         
   4  13   0        515.47        547.14        42.80 o                         
   5  13   0        134.52        137.07        31.96 o                         
   6  13   0        289.79        288.17        38.47 o                         
   7  13   0        231.92        247.05        39.55 o                         
  -4  14   0       3978.17       4054.07        53.65 o                         
  -3  14   0        201.19        219.94        14.01 o                         
  -2  14   0        100.60         88.22        13.04 o                         
  -1  14   0       1248.52       1229.72        60.68 o                         
   0  14   0        100.24        102.40        27.09 o                         
   1  14   0        709.04        635.99        48.22 o                         
   2  14   0        449.92        487.00        42.80 o                         
   3  14   0        173.62        238.92        34.67 o                         
   4  14   0         15.95         44.43        26.55 o                         
   5  14   0        779.15        859.15        60.68 o                         
  -1  15   0        167.43        121.36        31.42 o                         
   0  15   0         88.07         74.22        28.71 o                         
   1  15   0        495.64        560.14        46.59 o                         
   2  15   0        860.46        805.03        57.43 o                         
   3  15   0        194.35        174.45        34.67 o                         
  -3 -15   1        270.97        322.30        39.55 o                         
  -2 -15   1        632.26        613.78        47.68 o                         
  -1 -15   1        600.68        552.02        46.59 o                         
  -5 -14   1        590.33        606.74        49.84 o                         
  -4 -14   1          2.50         -3.25        26.01 o                         
  -3 -14   1        288.69        273.54        35.22 o                         
  -2 -14   1        779.32        788.77        52.01 o                         
  -1 -14   1         46.07         90.48        27.63 o                         
   0 -14   1         21.95         42.26        24.38 o                         
   1 -14   1        918.42        920.34        38.31 o                         
   2 -14   1        876.24        882.27        23.42 o                         
   3 -14   1          2.98          5.39        11.63 o                         
   4 -14   1        124.64        152.65        15.01 o                         
  -7 -13   1         91.73        108.90        33.59 o                         
  -6 -13   1        131.60        156.57        32.51 o                         
  -5 -13   1        404.10        543.89        44.97 o                         
  -4 -13   1         71.10        115.40        28.17 o                         
  -3 -13   1        148.00         98.60        26.55 o                         
  -2 -13   1        908.64        958.84        52.01 o                         
  -1 -13   1         23.57         25.73        15.32 o                         
   0 -13   1        158.15        129.74        18.19 o                         
   1 -13   1        956.73       1049.30        20.38 o                         
   2 -13   1         95.50        130.49        10.35 o                         
   3 -13   1        118.07        108.70        10.64 o                         
   4 -13   1       2505.05       2519.17        35.73 o                         
   5 -13   1        147.67        137.48        14.36 o                         
   6 -13   1          4.62          6.21        13.50 o                         
  -8 -12   1        514.41        596.44        51.47 o                         
  -7 -12   1         16.06         27.09        28.71 o                         
  -6 -12   1          1.20         -3.25        24.92 o                         
  -5 -12   1       1657.54       1684.76        68.26 o                         
  -4 -12   1        305.42        309.24        23.03 o                         
  -3 -12   1        126.63         95.38        16.46 o                         
  -2 -12   1        709.32        746.90        30.34 o                         
  -1 -12   1         92.31         68.49        18.69 o                         
   0 -12   1         68.92         50.52         8.69 o                         
   1 -12   1       1062.00       1181.36        18.82 o                         
   2 -12   1        705.07        643.62        14.88 o                         
   3 -12   1        268.90        274.08        12.90 o                         
   4 -12   1        772.85        757.74        20.69 o                         
   5 -12   1        261.90        268.14        20.06 o                         
   6 -12   1        143.71        152.26        13.69 o                         
   7 -12   1       1168.73       1172.58        29.90 o                         
  -9 -11   1         47.22         24.38        31.96 o                         
  -8 -11   1        772.63        806.65        57.97 o                         
  -7 -11   1         40.98         48.22        28.17 o                         
  -6 -11   1         17.23         23.51        16.46 o                         
  -5 -11   1       1953.61       1790.72        47.64 o                         
  -4 -11   1         10.17         12.48        13.56 o                         
  -3 -11   1         39.71         64.69        14.17 o                         
  -2 -11   1       2126.00       2160.82        48.43 o                         
  -1 -11   1          9.47          5.49         6.84 o                         
   0 -11   1         74.34         56.63         7.07 o                         
   1 -11   1       2324.26       2265.05        26.33 o                         
   2 -11   1        181.82        149.63         8.92 o                         
   3 -11   1         50.35         62.72        10.06 o                         
   4 -11   1        190.43        158.59        12.43 o                         
   5 -11   1         10.51          7.32        10.98 o                         
   6 -11   1         52.53         53.20        12.81 o                         
   7 -11   1        980.00        986.61        27.97 o                         
   8 -11   1         60.12         72.43        17.13 o                         
  -9 -10   1          4.34         13.16        22.95 o                         
  -8 -10   1       2367.39       2187.22        62.03 o                         
  -7 -10   1          5.62          7.07        24.11 o                         
  -6 -10   1          0.00         -2.45        14.54 o                         
  -5 -10   1        540.43        568.79        42.26 o                         
  -4 -10   1          3.93         14.82        12.83 o                         
  -3 -10   1        961.92        880.80        29.49 o                         
  -2 -10   1       2614.06       2763.33        36.55 o                         
  -1 -10   1        110.54         97.20         7.11 o                         
   0 -10   1         50.52         40.19         6.78 o                         
   1 -10   1       1991.21       1838.24        23.96 o                         
   2 -10   1        475.77        453.66        14.55 o                         
   3 -10   1        132.11        140.27        11.76 o                         
   4 -10   1       2592.82       2498.84        35.44 o                         
   5 -10   1         58.76         50.87        10.58 o                         
   6 -10   1        272.43        252.14        14.86 o                         
   7 -10   1        354.61        360.36        17.64 o                         
   8 -10   1        367.61        358.60        21.51 o                         
   9 -10   1        601.47        607.21        26.95 o                         
 -10  -9   1          2.52          2.76        21.03 o                         
  -9  -9   1         85.26         93.52        22.41 o                         
  -8  -9   1       1996.13       1979.33        54.59 o                         
  -7  -9   1        108.04        104.32        18.55 o                         
  -6  -9   1        896.53        876.86        80.43 o                         
  -5  -9   1        626.77        727.30        38.20 o                         
  -4  -9   1        616.24        586.42        25.09 o                         
  -3  -9   1        413.42        394.13        21.07 o                         
  -2  -9   1       3524.79       3587.71        38.73 o                         
  -1  -9   1        361.99        357.62        10.36 o                         
   0  -9   1        262.70        316.70         9.57 o                         
   1  -9   1       2623.04       2690.30        37.05 o                         
   2  -9   1        949.88        989.33        18.46 o                         
   3  -9   1        627.52        598.56        17.83 o                         
   4  -9   1        693.62        791.55        21.31 o                         
   5  -9   1        663.49        640.71        18.90 o                         
   6  -9   1       1412.37       1337.63        26.61 o                         
   7  -9   1        633.38        653.87        21.44 o                         
   8  -9   1        419.72        425.32        19.15 o                         
   9  -9   1        255.06        282.59        29.18 o                         
 -11  -8   1        792.57        914.89        82.62 o                         
 -10  -8   1         60.68         65.65        22.79 o                         
  -9  -8   1         11.85         39.77        19.70 o                         
  -8  -8   1        673.22        715.49        35.36 o                         
  -7  -8   1        130.71        143.84        24.11 o                         
  -6  -8   1       2037.36       1848.48        45.97 o                         
  -5  -8   1       1964.80       1936.92        45.59 o                         
  -4  -8   1        725.80        689.50        25.28 o                         
  -3  -8   1        189.65        229.34         7.75 o                         
  -2  -8   1       2213.67       2308.99        29.86 o                         
  -1  -8   1       1306.72       1575.58        20.02 o                         
   0  -8   1       2499.86       2350.21        28.28 o                         
   1  -8   1       2238.39       2357.34        32.32 o                         
   2  -8   1        440.21        414.09        12.19 o                         
   3  -8   1        623.22        524.30        15.93 o                         
   4  -8   1       2349.69       2383.27        36.01 o                         
   5  -8   1         76.57         91.25        10.79 o                         
   6  -8   1        408.08        451.80        16.09 o                         
   7  -8   1        208.75        210.27        13.84 o                         
   8  -8   1          9.98         -2.20        11.25 o                         
   9  -8   1        933.13        938.61        30.04 o                         
  10  -8   1         27.31         22.28        16.50 o                         
 -11  -7   1        747.53        781.83        43.04 o                         
 -10  -7   1         94.24         54.38        21.64 o                         
  -9  -7   1        661.87        684.59        36.96 o                         
  -8  -7   1         98.37        108.77        31.15 o                         
  -7  -7   1         76.57         75.55        16.09 o                         
  -6  -7   1       1564.57       1584.42        41.37 o                         
  -5  -7   1       1444.42       1471.54        37.73 o                         
  -4  -7   1        941.37       1072.37        30.07 o                         
  -3  -7   1       1944.24       2020.54        25.39 o                         
  -2  -7   1        291.85        296.80         8.59 o                         
  -1  -7   1       2160.87       2384.11        26.50 o                         
   0  -7   1       4092.97       3732.67        39.77 o                         
   1  -7   1        445.35        438.96        11.96 o                         
   2  -7   1        150.46        177.83         8.30 o                         
   3  -7   1       1232.81       1212.44        21.59 o                         
   4  -7   1       2256.26       2235.54        38.71 o                         
   5  -7   1        128.19        129.17        10.52 o                         
   6  -7   1       3538.11       3337.30        42.28 o                         
   7  -7   1        382.12        347.17        14.96 o                         
   8  -7   1        153.00        108.53        11.97 o                         
   9  -7   1       1565.35       1491.03        34.54 o                         
  10  -7   1         93.47        105.65        19.39 o                         
 -11  -6   1       1467.94       1522.48        53.82 o                         
 -10  -6   1         11.80         17.38        19.70 o                         
  -9  -6   1        699.51        675.13        35.82 o                         
  -8  -6   1        400.90        430.36        35.22 o                         
  -7  -6   1         38.90         23.30        13.79 o                         
  -6  -6   1        578.00        644.98        26.40 o                         
  -5  -6   1       3635.55       3756.86        68.95 o                         
  -4  -6   1       1111.53       1235.99        45.78 o                         
  -3  -6   1       3308.48       3239.80        60.98 o                         
  -2  -6   1         55.81         72.20         5.36 o                         
  -1  -6   1        717.29       1026.16        15.35 o                         
   0  -6   1       1904.43       1781.14        21.20 o                         
   1  -6   1        577.14        486.50        11.22 o                         
   2  -6   1        126.88         85.13         5.54 o                         
   3  -6   1       2353.72       2404.08        32.59 o                         
   4  -6   1       1541.10       1527.41        29.15 o                         
   5  -6   1        472.58        428.03        15.21 o                         
   6  -6   1       3490.74       3405.93        54.40 o                         
   7  -6   1        137.71        134.20        10.81 o                         
   8  -6   1        229.03        168.71        12.20 o                         
   9  -6   1       1865.22       1757.29        35.87 o                         
  10  -6   1         17.77          9.58        14.35 o                         
  11  -6   1         14.14          6.73        15.84 o                         
 -12  -5   1        199.08        189.77        29.30 o                         
 -11  -5   1        352.53        403.80        31.97 o                         
 -10  -5   1         77.85         74.87        40.09 o                         
  -9  -5   1       2313.39       2332.22        58.03 o                         
  -8  -5   1        375.13        372.69        32.78 o                         
  -7  -5   1          3.45         17.46        12.24 o                         
  -6  -5   1       2068.05       2051.24        45.40 o                         
  -5  -5   1       1082.56       1014.16        28.16 o                         
  -4  -5   1       5852.07       6298.67       115.37 o                         
  -3  -5   1       6077.92       6201.58        99.03 o                         
  -2  -5   1       2285.74       2937.40        33.57 o                         
   1  -5   1       2007.44       2034.14        27.29 o                         
   2  -5   1        433.67        567.20        11.76 o                         
   3  -5   1       6591.35       6820.74        76.31 o                         
   4  -5   1       1800.56       1788.65        31.87 o                         
   5  -5   1        225.73        181.33        12.56 o                         
   6  -5   1       2437.65       2453.48        32.00 o                         
   7  -5   1         29.60         45.80         8.53 o                         
   8  -5   1        193.50        184.46        11.68 o                         
   9  -5   1       1044.28       1046.60        27.81 o                         
  10  -5   1         87.82         73.78        14.76 o                         
  11  -5   1          3.68         19.05        15.13 o                         
 -12  -4   1        300.81        343.29        52.01 o                         
 -11  -4   1        193.48        196.26        54.18 o                         
 -10  -4   1         39.31         21.82        18.96 o                         
  -9  -4   1        850.39        885.98        56.07 o                         
  -8  -4   1        783.55        792.95        31.95 o                         
  -7  -4   1        317.37        293.74        18.96 o                         
  -6  -4   1       1176.94       1206.54        17.45 o                         
  -5  -4   1         66.08         50.85         9.75 o                         
  -4  -4   1        731.19        699.36        20.69 o                         
  -3  -4   1       4274.16       3966.61        95.35 o                         
  -2  -4   1        279.68        352.19         5.19 o                         
  -1  -4   1         33.17          8.75         2.23 o                         
   0  -4   1       2535.46       2855.51        34.85 o                         
   1  -4   1        522.43        602.87        10.31 o                         
   2  -4   1         16.31         18.79         3.23 o                         
   3  -4   1      16133.08      16303.11       171.10 o                         
   4  -4   1        163.87        206.67         8.35 o                         
   5  -4   1          0.47          0.99         5.85 o                         
   6  -4   1       3619.02       3439.08        48.88 o                         
   7  -4   1         12.41          6.35         7.33 o                         
   8  -4   1          0.17         -3.63         8.26 o                         
   9  -4   1       1135.57       1167.16        27.59 o                         
  10  -4   1         47.04         41.56        13.37 o                         
  11  -4   1          2.40        -12.10        13.87 o                         
  12  -4   1        873.35        913.10        31.89 o                         
 -12  -3   1       1345.29       1500.61        58.42 o                         
 -11  -3   1         90.89         53.94        22.21 o                         
 -10  -3   1        669.16        671.73        36.75 o                         
  -9  -3   1       1188.03       1104.96        38.87 o                         
  -8  -3   1       1246.49       1329.58        38.69 o                         
  -7  -3   1        210.27        204.44         8.42 o                         
  -6  -3   1        548.09        544.53        16.11 o                         
  -5  -3   1        156.36        180.57         7.55 o                         
  -4  -3   1        386.36        517.67        10.11 o                         
  -3  -3   1       8709.94       8266.47       126.42 o                         
  -2  -3   1       2233.61       2319.27        39.45 o                         
  -1  -3   1      11076.21      11770.56       108.39 o                         
   0  -3   1        591.59        496.56         7.71 o                         
   1  -3   1       1173.04       1203.52        15.49 o                         
   2  -3   1       2035.79       2167.59        23.44 o                         
   3  -3   1       5228.82       4884.56        54.85 o                         
   4  -3   1       3563.17       3959.13        55.46 o                         
   5  -3   1        899.51        974.43        17.77 o                         
   6  -3   1       7573.09       7730.47        78.34 o                         
   7  -3   1         11.65          9.95         6.80 o                         
   8  -3   1        728.95        753.51        20.45 o                         
   9  -3   1       1704.77       1699.66        32.11 o                         
  10  -3   1         92.69        103.06        13.62 o                         
  11  -3   1         29.13         29.00        13.90 o                         
  12  -3   1        881.93        946.81        31.68 o                         
 -12  -2   1        805.09        866.61        47.49 o                         
 -11  -2   1          1.50        -14.12        19.98 o                         
 -10  -2   1        309.45        272.43        42.50 o                         
  -9  -2   1       1914.42       1989.37        65.01 o                         
  -8  -2   1        674.80        660.60        19.39 o                         
  -7  -2   1        183.09        212.19        11.67 o                         
  -6  -2   1       2503.38       2578.09        32.71 o                         
  -5  -2   1        706.47        720.72        12.27 o                         
  -4  -2   1        735.20        807.17        14.14 o                         
  -3  -2   1       7574.95       8275.69        77.28 o                         
  -2  -2   1      22308.39      23410.36       737.82 o                         
  -1  -2   1         69.67         36.16         1.18 o                         
   0  -2   1       6243.12       5295.51        49.57 o                         
   1  -2   1         16.30          6.11         1.75 o                         
   2  -2   1         20.16         34.25         7.46 o                         
   3  -2   1       6635.81       6819.56       110.35 o                         
   4  -2   1        233.66        220.01        12.51 o                         
   5  -2   1         46.77         43.49         7.08 o                         
   6  -2   1       1937.99       1823.91        24.17 o                         
   7  -2   1         98.92         90.56         7.77 o                         
   8  -2   1         11.94          7.24         8.54 o                         
   9  -2   1       1066.90       1069.39        24.72 o                         
  10  -2   1        247.40        231.01        23.05 o                         
  11  -2   1        320.67        365.52        19.40 o                         
  12  -2   1        326.17        321.58        24.22 o                         
 -12  -1   1       1520.47       1600.91        58.80 o                         
 -11  -1   1          0.26         -2.51        20.09 o                         
 -10  -1   1        743.85        792.03        37.54 o                         
  -9  -1   1       2203.92       2121.52        33.44 o                         
  -8  -1   1        616.91        602.65        16.28 o                         
  -7  -1   1        217.15        229.54        15.12 o                         
  -6  -1   1       2778.54       2756.62        34.96 o                         
  -5  -1   1        705.57        872.09        25.51 o                         
  -4  -1   1        644.94        688.18        11.22 o                         
  -3  -1   1       1384.64       1277.26        25.88 o                         
  -1  -1   1       5542.15       3883.59        58.42 o                         
   0  -1   1      32642.69      24457.72       226.25 o                         
   1  -1   1       2035.58       1415.06        13.12 o                         
   2  -1   1       2481.38       2338.00        51.04 o                         
   3  -1   1      20729.73      21195.92       195.26 o                         
   4  -1   1         61.70         74.06         7.95 o                         
   5  -1   1        745.36        661.85        11.72 o                         
   6  -1   1       1655.22       1523.73        20.76 o                         
   7  -1   1        200.16        192.57        10.04 o                         
   8  -1   1         30.63         15.54         8.17 o                         
   9  -1   1       1260.63       1238.85        30.81 o                         
  10  -1   1         19.39         18.30        10.70 o                         
  11  -1   1        751.85        727.76        24.81 o                         
  12  -1   1        125.13        111.47        25.97 o                         
 -12   0   1       1146.12       1222.93        63.93 o                         
 -11   0   1        201.83        181.82        25.25 o                         
 -10   0   1         65.95         62.35        11.54 o                         
  -9   0   1       1833.88       1894.33        39.55 o                         
  -8   0   1        549.14        576.25        16.67 o                         
  -7   0   1          6.64         13.70         5.51 o                         
  -6   0   1       5775.13       5693.33        58.12 o                         
  -5   0   1        519.38        656.48        14.62 o                         
  -4   0   1        241.40        227.42         6.98 o                         
  -3   0   1       3256.54       3191.58        41.13 o                         
  -2   0   1        120.37        112.86         5.60 o                         
  -1   0   1        687.34        613.61         6.65 o                         
   0   0   1       4678.71       6320.61        74.65 o                         
   1   0   1        574.36        624.13         6.78 o                         
   2   0   1      19972.99      20573.60       244.25 o                         
   3   0   1       5103.21       5078.91        63.78 o                         
   4   0   1       5837.98       6193.79        67.57 o                         
   5   0   1       3435.40       3429.64        40.91 o                         
   6   0   1       5390.16       5454.12        62.77 o                         
   7   0   1        134.16        134.03         8.51 o                         
   8   0   1        526.52        515.59        15.95 o                         
   9   0   1        682.09        637.85        18.94 o                         
  10   0   1        964.69        985.03        26.04 o                         
  11   0   1        570.71        488.29        26.91 o                         
  12   0   1       1148.06       1237.28        50.88 o                         
 -12   1   1        319.59        384.92        34.76 o                         
 -11   1   1         88.10        103.72        29.17 o                         
 -10   1   1         73.12         95.56        12.56 o                         
  -9   1   1       1453.99       1523.08        28.63 o                         
  -8   1   1        515.27        482.50        20.62 o                         
  -7   1   1       1699.34       1688.24        23.73 o                         
  -6   1   1       3502.31       3531.27        44.04 o                         
  -5   1   1         39.24         42.70         5.26 o                         
  -4   1   1       3079.05       3160.67        43.48 o                         
  -3   1   1       1324.03       1619.90        20.41 o                         
  -2   1   1      10718.67      11371.35       117.90 o                         
  -1   1   1       6369.54       5682.77        59.32 o                         
   1   1   1       7149.85       5462.32       117.00 o                         
   2   1   1        484.30        622.08         7.47 o                         
   3   1   1       2314.21       2452.05        28.12 o                         
   4   1   1       1270.39       1259.64        17.95 o                         
   5   1   1       1781.27       1841.29        36.89 o                         
   6   1   1       2404.68       2211.80        32.14 o                         
   7   1   1         27.17         19.39         6.09 o                         
   8   1   1        526.67        503.05        15.24 o                         
   9   1   1        166.03        151.44        10.94 o                         
  10   1   1         52.71         64.10        12.53 o                         
  11   1   1        496.20        454.66        34.13 o                         
  12   1   1         44.68         48.46        23.92 o                         
 -12   2   1        442.19        443.23        90.48 o                         
 -11   2   1        252.21        238.88        17.08 o                         
 -10   2   1        172.36        231.95        15.77 o                         
  -9   2   1       1834.45       1832.43        32.75 o                         
  -8   2   1         71.07         55.50         8.52 o                         
  -7   2   1         68.37         75.10         7.51 o                         
  -6   2   1       1774.85       1762.08        26.52 o                         
  -5   2   1       1159.70       1334.09        20.71 o                         
  -4   2   1      14024.94      14880.56       156.40 o                         
  -3   2   1       3632.21       3752.37        59.67 o                         
  -2   2   1      14367.11      14508.44       150.31 o                         
  -1   2   1        180.15        150.34         6.45 o                         
   0   2   1        730.95        624.92         8.21 o                         
   1   2   1        319.73        323.12         4.89 o                         
   2   2   1       7956.31       8456.37        78.39 o                         
   3   2   1        781.55        607.95        10.16 o                         
   4   2   1       4593.90       4885.51        53.88 o                         
   5   2   1       2800.56       2813.54        34.03 o                         
   6   2   1       3963.15       3970.30        47.00 o                         
   7   2   1        188.48        171.37         8.37 o                         
   8   2   1        388.78        315.90        24.55 o                         
   9   2   1       1076.72       1104.61        22.52 o                         
  10   2   1        219.21        221.34        23.17 o                         
  11   2   1        354.27        386.84        32.78 o                         
  12   2   1          4.15        -17.86        30.34 o                         
 -12   3   1        333.05        364.34        18.92 o                         
 -11   3   1          3.27          3.99        13.76 o                         
 -10   3   1        805.37        814.30        25.75 o                         
  -9   3   1       1720.33       1735.90        29.09 o                         
  -8   3   1        366.03        333.62        17.01 o                         
  -7   3   1        417.98        416.30        18.22 o                         
  -6   3   1       2491.37       2552.07        39.16 o                         
  -5   3   1        988.98       1021.68        18.32 o                         
  -4   3   1       6192.83       6509.92        72.64 o                         
  -3   3   1      14274.61      15587.10       163.11 o                         
  -2   3   1        202.58        312.81        10.15 o                         
  -1   3   1        673.83        666.40         8.86 o                         
   0   3   1       5688.11       4868.91        66.16 o                         
   1   3   1       1383.48       1230.10        17.02 o                         
   2   3   1       1321.19       1183.96        14.66 o                         
   3   3   1       6601.17       7258.36        72.62 o                         
   4   3   1        218.67        158.21         8.05 o                         
   5   3   1       2253.17       2130.91        26.94 o                         
   6   3   1         33.78         31.08         4.83 o                         
   7   3   1         21.20         22.69         6.10 o                         
   8   3   1       9435.58       9054.71       101.15 o                         
   9   3   1        151.62        108.95        17.42 o                         
  10   3   1        381.17        342.06        25.67 o                         
  11   3   1       1007.77        982.08        49.57 o                         
  12   3   1        157.39        167.56        27.90 o                         
 -11   4   1        151.32        155.19        17.21 o                         
 -10   4   1        462.11        508.06        21.34 o                         
  -9   4   1       1147.86       1068.13        24.01 o                         
  -8   4   1        179.00        159.83        10.98 o                         
  -7   4   1       3692.60       3583.59        48.49 o                         
  -6   4   1       1002.56       1036.76        25.65 o                         
  -5   4   1       1102.74       1071.18        25.55 o                         
  -4   4   1       1873.14       1822.12        30.48 o                         
  -3   4   1       1536.56       1535.97        30.31 o                         
  -2   4   1         57.51         83.38         4.80 o                         
  -1   4   1       3404.45       3536.30        35.68 o                         
   0   4   1        134.04        196.65         4.79 o                         
   1   4   1       3196.92       3321.94        42.39 o                         
   2   4   1       4189.75       4361.04        47.47 o                         
   3   4   1       2395.25       2684.25        27.11 o                         
   4   4   1       2606.47       2755.62        32.11 o                         
   5   4   1       4622.77       4730.01        53.09 o                         
   6   4   1        587.42        650.59        12.29 o                         
   7   4   1         94.79        111.58         6.87 o                         
   8   4   1       1473.33       1423.40        40.00 o                         
   9   4   1         36.59         41.72        18.42 o                         
  10   4   1        752.36        639.89        35.04 o                         
  11   4   1       2308.30       2215.14        62.39 o                         
  12   4   1          0.06         45.86        24.69 o                         
 -11   5   1         12.46         19.18        15.42 o                         
 -10   5   1        849.70        919.56        40.51 o                         
  -9   5   1         17.09         27.47        11.15 o                         
  -8   5   1          9.99          7.50         9.27 o                         
  -7   5   1       4843.19       4575.66        59.37 o                         
  -6   5   1       1915.52       1867.88        30.06 o                         
  -5   5   1       1544.23       1665.16        26.71 o                         
  -4   5   1       1803.53       1713.50        25.87 o                         
  -3   5   1       2223.06       2358.33        31.09 o                         
  -2   5   1         48.71         64.49         6.73 o                         
  -1   5   1       5692.75       5305.18        52.58 o                         
   0   5   1       4176.08       5055.62        49.63 o                         
   1   5   1        431.01        443.75        12.59 o                         
   2   5   1       7004.22       7573.61        80.54 o                         
   3   5   1        343.44        378.05         7.98 o                         
   4   5   1        137.51        129.18         3.94 o                         
   5   5   1       5622.74       5719.63        62.83 o                         
   6   5   1          9.17         11.08         3.91 o                         
   7   5   1        155.70        149.12        15.87 o                         
   8   5   1       1495.57       1437.47        40.79 o                         
   9   5   1         11.47         19.49        16.46 o                         
  10   5   1         55.16         53.40        19.88 o                         
  11   5   1       1727.15       1718.23        56.88 o                         
  12   5   1        279.10        295.22        31.80 o                         
 -11   6   1        380.77        416.93        23.38 o                         
 -10   6   1       1193.46       1239.76        30.12 o                         
  -9   6   1         38.38         60.89        12.58 o                         
  -8   6   1        206.59        169.53        12.76 o                         
  -7   6   1       2088.98       2215.48        36.94 o                         
  -6   6   1       1054.48       1002.98        22.45 o                         
  -5   6   1        719.82        790.53        21.82 o                         
  -4   6   1       3110.73       3294.27        42.79 o                         
  -3   6   1        618.37        586.46        18.53 o                         
  -2   6   1        891.21       1026.68        17.53 o                         
  -1   6   1       3461.23       3655.58        38.50 o                         
   0   6   1        822.26        841.01        19.25 o                         
   1   6   1        254.95        260.62        11.56 o                         
   2   6   1        291.39        161.53         7.48 o                         
   3   6   1         20.10          9.20         3.49 o                         
   4   6   1        744.71        782.50        12.34 o                         
   5   6   1       4899.21       4894.43        84.46 o                         
   6   6   1         44.76         47.41        12.06 o                         
   7   6   1         54.79         69.88        19.50 o                         
   8   6   1       2372.94       2307.96        54.36 o                         
   9   6   1         84.84         79.49        20.86 o                         
  10   6   1         30.38         42.36        19.32 o                         
  11   6   1        367.48        403.84        32.36 o                         
 -10   7   1        462.11        488.14        21.35 o                         
  -9   7   1         29.36         39.53        12.57 o                         
  -8   7   1         25.49         18.55        10.59 o                         
  -7   7   1       1025.94       1092.67        26.27 o                         
  -6   7   1        103.99        104.46        11.14 o                         
  -5   7   1        563.33        481.71        16.28 o                         
  -4   7   1       2896.25       2873.93        39.60 o                         
  -3   7   1        228.48        252.64        11.03 o                         
  -2   7   1       1029.93        956.25        18.14 o                         
  -1   7   1       1327.84       1382.03        18.76 o                         
   0   7   1        260.49        327.80        11.04 o                         
   1   7   1       1457.88       1679.00        22.77 o                         
   2   7   1       2004.42       1954.70        34.71 o                         
   3   7   1        703.10        767.96        13.11 o                         
   4   7   1          3.66          4.69         3.35 o                         
   5   7   1       7300.36       7214.19       118.74 o                         
   6   7   1        371.46        383.73        21.24 o                         
   7   7   1         25.46         29.80        13.79 o                         
   8   7   1        943.87        829.07        35.36 o                         
   9   7   1         37.51         23.62        17.81 o                         
  10   7   1        202.32        186.91        24.32 o                         
  11   7   1        424.25        402.72        45.78 o                         
 -10   8   1       1052.45       1136.70        27.70 o                         
  -9   8   1        101.49         84.41        14.87 o                         
  -8   8   1         43.39         52.93        11.95 o                         
  -7   8   1       1319.92       1440.20        31.42 o                         
  -6   8   1         23.30         15.41        10.69 o                         
  -5   8   1        201.57        193.67        12.57 o                         
  -4   8   1       4275.55       4109.21        53.33 o                         
  -3   8   1         14.49          6.74         7.31 o                         
  -2   8   1         81.35         50.96         7.30 o                         
  -1   8   1       1176.38       1159.64        16.03 o                         
   0   8   1         42.76         52.24         6.37 o                         
   1   8   1       1592.63       1571.10        22.69 o                         
   2   8   1       3965.01       3699.91        43.88 o                         
   3   8   1        939.96        937.46        15.83 o                         
   4   8   1        866.13        968.91        28.28 o                         
   5   8   1       3728.94       3531.07        67.21 o                         
   6   8   1        360.95        365.48        21.83 o                         
   7   8   1        230.47        211.16        19.98 o                         
   8   8   1       2025.47       1907.49        52.00 o                         
   9   8   1         33.78         38.57        18.38 o                         
  10   8   1         10.70          0.85        24.65 o                         
  11   8   1       1005.27       1038.88        53.32 o                         
  -9   9   1         72.37         74.38        13.10 o                         
  -8   9   1        121.48        113.95        14.09 o                         
  -7   9   1       2016.64       2030.66        38.43 o                         
  -6   9   1         19.74         24.32        11.68 o                         
  -5   9   1         35.96         26.09        10.27 o                         
  -4   9   1       2322.90       2282.02        36.11 o                         
  -3   9   1        310.81        343.25        13.95 o                         
  -2   9   1         12.03         38.26         6.82 o                         
  -1   9   1       2697.95       2727.82        29.94 o                         
   0   9   1        182.79        182.25         8.54 o                         
   1   9   1        239.74        206.85        11.34 o                         
   2   9   1       3680.48       3651.59        54.89 o                         
   3   9   1        544.43        544.53        21.66 o                         
   4   9   1       1492.58       1420.44        36.46 o                         
   5   9   1       2514.01       2547.27        54.68 o                         
   6   9   1        261.32        211.37        19.11 o                         
   7   9   1        166.48        164.58        19.66 o                         
   8   9   1        863.42        921.19        63.93 o                         
   9   9   1         28.96         39.35        20.29 o                         
  10   9   1        238.27        214.54        40.09 o                         
  -9  10   1          7.74         12.96        12.95 o                         
  -8  10   1         86.30         79.34        14.98 o                         
  -7  10   1        634.30        681.61        22.98 o                         
  -6  10   1        489.47        467.52        20.22 o                         
  -5  10   1        562.21        519.11        27.53 o                         
  -4  10   1       1676.31       1674.65        27.81 o                         
  -3  10   1        736.00        749.17        18.18 o                         
  -2  10   1         47.66         44.37         7.74 o                         
  -1  10   1       2510.17       2522.09        29.25 o                         
   0  10   1         89.46         98.35         8.97 o                         
   1  10   1        105.60        161.12        13.76 o                         
   2  10   1       1939.04       1895.91        27.74 o                         
   3  10   1        351.99        326.44        40.90 o                         
   4  10   1       1815.80       1792.88        42.81 o                         
   5  10   1        502.12        525.61        37.11 o                         
   6  10   1         58.47         43.22        23.03 o                         
   7  10   1        471.25        444.99        27.51 o                         
   8  10   1        787.25        936.62        58.51 o                         
   9  10   1        103.28         62.85        32.51 o                         
  10  10   1         89.55         95.35        36.30 o                         
  -8  11   1         77.75        105.41        14.57 o                         
  -7  11   1        852.22        868.52        28.23 o                         
  -6  11   1        246.30        253.60        15.75 o                         
  -5  11   1        150.68        189.19        13.62 o                         
  -4  11   1        883.83        920.41        22.25 o                         
  -3  11   1         12.23         13.61         8.71 o                         
  -2  11   1        813.24        846.31        31.43 o                         
  -1  11   1         45.04         77.56         8.02 o                         
   0  11   1       1429.77       1396.20        25.19 o                         
   1  11   1       1423.91       1438.53        24.82 o                         
   2  11   1       2464.16       2276.14       180.11 o                         
   3  11   1        423.67        380.81        33.59 o                         
   4  11   1        140.47        141.95        26.01 o                         
   5  11   1        192.98        159.82        28.17 o                         
   6  11   1         25.33         51.47        26.01 o                         
   7  11   1        564.26        629.49        48.76 o                         
   8  11   1        929.32        893.82        60.14 o                         
   9  11   1         65.84         98.60        35.22 o                         
  -7  12   1        801.21        850.15        24.71 o                         
  -6  12   1        119.84         95.08        13.85 o                         
  -5  12   1        728.07        685.35        22.34 o                         
  -4  12   1        890.34        930.72        34.39 o                         
  -3  12   1         35.01         24.95        10.14 o                         
  -2  12   1        800.71        916.90        21.93 o                         
  -1  12   1       1914.28       1866.19        26.48 o                         
   0  12   1        117.92        155.48        10.17 o                         
   1  12   1         51.40         56.70        11.08 o                         
   2  12   1        629.30        714.01        44.97 o                         
   3  12   1         48.99         56.89        23.30 o                         
   4  12   1       1148.02       1112.16        57.43 o                         
   5  12   1         17.11         10.84        23.30 o                         
   6  12   1        371.52        396.53        40.09 o                         
   7  12   1        810.07        853.19        58.51 o                         
   8  12   1         82.30         46.05        33.05 o                         
  -6  13   1        115.24        135.02        14.60 o                         
  -5  13   1        815.70        855.81        23.63 o                         
  -4  13   1        271.23        307.77        15.13 o                         
  -3  13   1         80.14        105.07        14.24 o                         
  -2  13   1       1123.14       1186.52        25.61 o                         
  -1  13   1       2126.16       2166.56        33.61 o                         
   0  13   1         27.04         27.06        13.20 o                         
   1  13   1        686.64        653.87        46.05 o                         
   2  13   1        105.44        122.44        28.17 o                         
   3  13   1        139.90        172.28        30.34 o                         
   4  13   1        979.06        946.38        54.72 o                         
   5  13   1        325.77        336.39        39.01 o                         
   6  13   1          5.54         -4.33        27.09 o                         
   7  13   1        229.11        199.92        37.92 o                         
  -4  14   1         51.86         44.88        15.78 o                         
  -3  14   1         82.65         84.12        13.91 o                         
  -2  14   1        928.65        971.19        25.49 o                         
  -1  14   1         98.88         86.75        14.83 o                         
   0  14   1        121.28        119.19        28.71 o                         
   1  14   1       1584.35       1660.38        69.89 o                         
   2  14   1         64.87         68.81        27.63 o                         
   3  14   1          8.00         11.92        25.46 o                         
   4  14   1        876.32        903.58        60.14 o                         
   5  14   1         20.98         36.84        30.88 o                         
   6  14   1        265.76        248.13        40.09 o                         
  -2  15   1        443.93        475.07        33.90 o                         
  -1  15   1        250.42        294.13        38.47 o                         
   0  15   1         45.76         36.30        27.63 o                         
   1  15   1        353.29        433.37        43.34 o                         
   2  15   1        172.35        184.20        34.67 o                         
   3  15   1          1.89         -9.21        28.17 o                         
   4  15   1        140.11        146.82        35.76 o                         
  -5 -14   2       1259.06       1394.37        69.35 o                         
  -4 -14   2         10.12         42.26        26.55 o                         
  -3 -14   2         16.07         39.55        26.01 o                         
  -2 -14   2       1479.70       1514.65        66.10 o                         
  -1 -14   2         52.01         43.34        26.55 o                         
   0 -14   2          3.00        -21.13        21.13 o                         
   1 -14   2       1122.60       1195.21        41.33 o                         
   2 -14   2        173.31        219.37        18.12 o                         
   3 -14   2         19.26         20.21        13.15 o                         
   4 -14   2       1639.90       1695.08        49.66 o                         
  -6 -13   2         22.33          4.33        27.09 o                         
  -5 -13   2       1380.97       1302.32        64.47 o                         
  -4 -13   2        410.81        478.88        41.18 o                         
  -3 -13   2         23.75         37.92        23.84 o                         
  -2 -13   2       1785.32       1792.59        54.72 o                         
  -1 -13   2         12.10         18.42        15.71 o                         
   0 -13   2         24.89         27.43        15.48 o                         
   1 -13   2        879.44        997.61        22.90 o                         
   2 -13   2         89.51         95.59         9.88 o                         
   3 -13   2         79.02         87.57        10.83 o                         
   4 -13   2        230.04        233.42        16.65 o                         
   5 -13   2        217.17        212.10        17.35 o                         
   6 -13   2       1319.26       1400.21        47.26 o                         
  -8 -12   2        525.22        522.76        49.84 o                         
  -7 -12   2         16.73          5.42        28.17 o                         
  -6 -12   2        199.49        194.50        32.51 o                         
  -5 -12   2        992.99        932.42        37.72 o                         
  -4 -12   2         59.41         64.62        17.23 o                         
  -3 -12   2       1714.63       1732.72        45.77 o                         
  -2 -12   2        865.03        783.85        34.10 o                         
  -1 -12   2        120.09        142.03        17.04 o                         
   0 -12   2        149.34        179.65        11.69 o                         
   1 -12   2        843.20        812.13        17.64 o                         
   2 -12   2        358.04        425.44        16.99 o                         
   3 -12   2       1179.53       1252.29        25.93 o                         
   4 -12   2        507.13        517.41        28.72 o                         
   5 -12   2        777.75        724.68        23.13 o                         
   6 -12   2        579.71        545.91        26.48 o                         
   7 -12   2        419.64        415.02        27.35 o                         
  -9 -11   2        129.40        114.31        36.30 o                         
  -8 -11   2        693.84        666.33        52.01 o                         
  -7 -11   2        145.45        151.39        22.60 o                         
  -6 -11   2        181.56        202.35        22.41 o                         
  -5 -11   2        566.46        582.07        30.84 o                         
  -4 -11   2         30.12         41.96        24.65 o                         
  -3 -11   2       1211.83       1117.06        53.91 o                         
  -2 -11   2        346.76        365.38        26.82 o                         
  -1 -11   2         30.04         33.21         8.21 o                         
   0 -11   2       1067.91       1090.64        17.81 o                         
   1 -11   2       1250.80       1193.67        18.29 o                         
   2 -11   2        909.25        830.52        16.39 o                         
   3 -11   2        724.69        730.23        19.88 o                         
   4 -11   2         46.67         24.97        11.55 o                         
   5 -11   2        111.99        103.64        12.67 o                         
   6 -11   2       1111.82       1094.54        27.53 o                         
   7 -11   2        385.86        333.03        20.47 o                         
   8 -11   2         98.59        108.12        20.10 o                         
  -9 -10   2         14.79         29.56        22.21 o                         
  -8 -10   2       1838.57       1851.38        54.57 o                         
  -7 -10   2         46.85         29.29        22.48 o                         
  -6 -10   2        242.79        211.17        21.06 o                         
  -5 -10   2       1170.89       1106.40        54.45 o                         
  -4 -10   2         13.26         -2.48        12.62 o                         
  -3 -10   2        658.22        637.56        26.62 o                         
  -2 -10   2        590.55        574.73        24.69 o                         
  -1 -10   2        434.12        399.53        10.62 o                         
   0 -10   2       1789.20       1841.02        22.81 o                         
   1 -10   2       1768.95       1610.68        29.46 o                         
   2 -10   2        200.10        201.47         9.77 o                         
   3 -10   2        237.09        205.86        12.08 o                         
   4 -10   2         86.42        106.98        10.58 o                         
   5 -10   2         18.04         27.02        10.29 o                         
   6 -10   2        397.34        416.39        17.40 o                         
   7 -10   2        142.92        153.29        14.59 o                         
   8 -10   2        121.84        134.03        17.24 o                         
   9 -10   2        610.74        660.10        27.78 o                         
 -10  -9   2        354.02        314.27        53.88 o                         
  -9  -9   2        221.99        187.24        25.21 o                         
  -8  -9   2       1846.78       1771.92        51.53 o                         
  -7  -9   2        499.78        519.54        29.05 o                         
  -6  -9   2        166.69        155.17        25.19 o                         
  -5  -9   2       1344.86       1277.26        37.16 o                         
  -4  -9   2         47.54         34.15        12.57 o                         
  -3  -9   2       1553.41       1450.85        36.39 o                         
  -2  -9   2        467.74        493.32        17.59 o                         
  -1  -9   2        265.62        253.06         8.24 o                         
   0  -9   2       1841.92       1680.36        22.63 o                         
   1  -9   2        159.46        184.66         8.36 o                         
   2  -9   2       1135.18       1123.75        17.85 o                         
   3  -9   2       2007.89       1833.83        24.70 o                         
   4  -9   2       2954.19       2949.09        38.21 o                         
   5  -9   2        179.83        171.62        11.66 o                         
   6  -9   2        155.92        196.97        13.20 o                         
   7  -9   2         94.71         96.91        12.50 o                         
   8  -9   2         13.48         31.67        13.74 o                         
   9  -9   2        962.61       1020.18        32.55 o                         
 -10  -8   2        129.39         90.74        24.13 o                         
  -9  -8   2        719.61        716.34       105.08 o                         
  -8  -8   2        327.17        296.72        24.69 o                         
  -7  -8   2        113.56        125.38        18.39 o                         
  -6  -8   2        758.33        690.35        30.07 o                         
  -5  -8   2        406.42        420.66        29.26 o                         
  -4  -8   2         96.22         93.79        15.44 o                         
  -3  -8   2       1855.52       1853.87        29.78 o                         
  -2  -8   2        211.31        225.85         9.21 o                         
  -1  -8   2        677.85        782.11        11.71 o                         
   0  -8   2       6881.52       6702.48        67.00 o                         
   1  -8   2         90.93        110.39         8.12 o                         
   2  -8   2       1115.17       1289.88        22.76 o                         
   3  -8   2       2004.07       2146.55        26.32 o                         
   4  -8   2        384.93        386.47        30.37 o                         
   5  -8   2          0.71         -3.95         7.91 o                         
   6  -8   2       3550.52       3278.41        42.72 o                         
   7  -8   2         58.18         56.71        11.04 o                         
   8  -8   2         46.19         23.63        15.41 o                         
   9  -8   2       1677.31       1749.56        38.73 o                         
  10  -8   2        178.77        176.95        21.91 o                         
 -11  -7   2        620.76        547.50        36.75 o                         
 -10  -7   2         17.47         20.90        26.82 o                         
  -9  -7   2        547.29        541.63        36.84 o                         
  -8  -7   2         51.39         52.90        24.38 o                         
  -7  -7   2        152.35        138.15        30.34 o                         
  -6  -7   2       2398.48       2233.54        91.83 o                         
  -5  -7   2       1176.36       1198.68        37.11 o                         
  -4  -7   2        147.95        146.57        19.77 o                         
  -3  -7   2       1261.47       1200.51        36.03 o                         
  -2  -7   2        586.40        593.50        11.23 o                         
   0  -7   2      13097.18      13945.13       132.20 o                         
   1  -7   2        551.66        563.09        13.84 o                         
   2  -7   2        313.96        359.33        12.93 o                         
   3  -7   2       2874.01       2928.61        34.81 o                         
   4  -7   2        337.21        306.83        11.11 o                         
   5  -7   2        130.64        114.24         9.06 o                         
   6  -7   2       2380.33       2222.54        32.09 o                         
   7  -7   2        454.49        407.73        15.64 o                         
   8  -7   2        115.69         86.98        12.89 o                         
   9  -7   2       1505.93       1494.30        34.91 o                         
  10  -7   2        149.76        164.13        17.77 o                         
 -11  -6   2       1182.46       1196.72        64.20 o                         
 -10  -6   2         28.62         40.94        20.81 o                         
  -9  -6   2       1314.96       1324.09        45.40 o                         
  -8  -6   2         43.85         46.64        16.46 o                         
  -7  -6   2         97.00         99.75        34.67 o                         
  -6  -6   2       2583.36       2516.23        54.20 o                         
  -5  -6   2        769.41        708.53        27.63 o                         
  -4  -6   2         66.67         75.32        17.07 o                         
  -3  -6   2       2808.96       2800.84        52.08 o                         
  -2  -6   2        412.98        582.03         8.81 o                         
  -1  -6   2        351.24        170.58         7.48 o                         
   0  -6   2       3614.63       4189.28        43.04 o                         
   1  -6   2         21.79         32.34         4.84 o                         
   2  -6   2         64.43        119.92         8.84 o                         
   3  -6   2       3917.38       3935.16        43.06 o                         
   4  -6   2        746.74        729.60        14.91 o                         
   5  -6   2         60.61         54.88         7.52 o                         
   6  -6   2       2103.59       1992.43        28.98 o                         
   7  -6   2         78.51         67.91         9.70 o                         
   8  -6   2        220.32        189.72        14.57 o                         
   9  -6   2       2053.54       2041.10        38.36 o                         
  10  -6   2        106.64        108.77        15.93 o                         
  11  -6   2        161.96        189.12        21.11 o                         
 -11  -5   2         10.54          7.77        21.80 o                         
 -10  -5   2          7.40         -9.11        18.96 o                         
  -9  -5   2       1960.00       1944.85        57.67 o                         
  -8  -5   2         41.67         27.53        15.13 o                         
  -7  -5   2        119.00        117.05        15.71 o                         
  -6  -5   2       1300.45       1371.31        36.00 o                         
  -5  -5   2        866.68        830.61        25.84 o                         
  -4  -5   2        396.59        416.14        17.79 o                         
  -3  -5   2       3238.64       3291.37       110.52 o                         
  -2  -5   2         72.52         56.06         2.90 o                         
  -1  -5   2         57.50         47.46         5.23 o                         
   0  -5   2       7850.82       7852.29        75.29 o                         
   1  -5   2       1385.21       1355.37        19.00 o                         
   2  -5   2          4.93         11.19         4.35 o                         
   3  -5   2       9284.30       9363.20        91.10 o                         
   4  -5   2        131.88        167.23         7.96 o                         
   5  -5   2         10.40          7.36         5.64 o                         
   6  -5   2       1666.32       1739.98        25.85 o                         
   7  -5   2        161.77        147.54        10.58 o                         
   8  -5   2        351.23        311.85        15.53 o                         
   9  -5   2        733.24        810.27        31.70 o                         
  10  -5   2         78.09         71.02        14.67 o                         
  11  -5   2        297.44        310.35        20.59 o                         
 -12  -4   2        456.50        452.95        36.39 o                         
 -11  -4   2         22.45         35.40        22.59 o                         
 -10  -4   2         66.68         57.43        20.09 o                         
  -9  -4   2       3212.62       3176.71        88.85 o                         
  -8  -4   2         24.04         24.31        15.17 o                         
  -7  -4   2        771.51        850.69        68.24 o                         
  -6  -4   2       4680.08       4788.89        84.28 o                         
  -5  -4   2        358.84        374.48        18.17 o                         
  -4  -4   2        216.27        278.66        14.72 o                         
  -3  -4   2      12198.59      12562.85       189.24 o                         
   0  -4   2       6661.09       7011.71        81.24 o                         
   1  -4   2       3280.45       3369.29        45.28 o                         
   2  -4   2        348.16        333.52         8.52 o                         
   3  -4   2       2615.58       2419.42        30.73 o                         
   4  -4   2       1232.32       1207.42        19.63 o                         
   5  -4   2       1044.60       1065.86        17.33 o                         
   6  -4   2       2942.65       3009.91        36.52 o                         
   7  -4   2        367.74        418.91        15.75 o                         
   8  -4   2        431.01        409.92        19.63 o                         
   9  -4   2        649.92        679.08        22.90 o                         
  10  -4   2        302.70        283.16        17.50 o                         
  11  -4   2        333.95        394.74        21.17 o                         
  12  -4   2        838.38        858.37        37.46 o                         
 -12  -3   2        544.86        584.97        39.27 o                         
 -11  -3   2         10.07         19.74        21.41 o                         
 -10  -3   2         18.06         11.09        18.55 o                         
  -9  -3   2       2383.30       2304.56        56.51 o                         
  -8  -3   2        971.27        959.52        33.90 o                         
  -7  -3   2         83.98         92.23         5.32 o                         
  -6  -3   2       7663.14       7549.93       105.96 o                         
  -5  -3   2        646.53        674.86        11.18 o                         
  -4  -3   2        580.71        565.68        11.39 o                         
  -3  -3   2       5830.29       6006.90       151.16 o                         
  -2  -3   2       1910.92       2358.39        48.76 o                         
  -1  -3   2       5795.62       5800.94        54.62 o                         
   0  -3   2      11516.23      11467.25       106.12 o                         
   1  -3   2       3462.49       3106.96        34.87 o                         
   2  -3   2        777.84        752.39        10.72 o                         
   3  -3   2       7503.27       7565.44        73.27 o                         
   4  -3   2       2804.09       2884.27        41.27 o                         
   5  -3   2        974.36        776.87        14.23 o                         
   6  -3   2        305.19        212.64        11.51 o                         
   7  -3   2        615.58        694.02        17.74 o                         
   8  -3   2       1638.89       1733.21        30.47 o                         
   9  -3   2       1008.69        954.79        24.31 o                         
  10  -3   2        359.27        355.77        18.04 o                         
  11  -3   2        553.60        527.92        23.46 o                         
  12  -3   2        585.89        547.59        24.47 o                         
 -12  -2   2       1372.27       1312.59        54.36 o                         
 -11  -2   2         45.08         35.33        21.52 o                         
 -10  -2   2         36.27         45.76        19.14 o                         
  -9  -2   2        783.07        822.88        35.05 o                         
  -8  -2   2        958.26        991.42        19.68 o                         
  -7  -2   2        306.99        295.61        10.66 o                         
  -6  -2   2       2864.16       2773.40        34.89 o                         
  -5  -2   2        245.75        308.24         7.97 o                         
  -4  -2   2        952.23        836.35        12.94 o                         
  -3  -2   2        708.54        705.81         9.72 o                         
  -2  -2   2      13428.52      13645.96       201.08 o                         
  -1  -2   2      32863.12      33213.52       278.85 o                         
   0  -2   2      12386.63      12244.15       157.87 o                         
   1  -2   2       4953.34       4473.79        55.47 o                         
   2  -2   2      19302.95      19457.92       163.58 o                         
   3  -2   2       1216.15       1097.46        16.26 o                         
   4  -2   2       5836.34       6259.32        61.92 o                         
   5  -2   2       6103.79       6234.55        62.93 o                         
   6  -2   2       1332.72       1374.85        22.30 o                         
   7  -2   2        426.32        470.84        14.79 o                         
   8  -2   2        424.64        417.58        21.82 o                         
   9  -2   2        853.97        811.35        21.96 o                         
  10  -2   2         42.98         34.53        11.29 o                         
  11  -2   2        698.31        692.34        24.84 o                         
  12  -2   2        332.10        362.88        20.65 o                         
 -12  -1   2        716.04        751.98        43.29 o                         
 -11  -1   2        250.34        246.29        27.57 o                         
 -10  -1   2         16.69         20.25        18.34 o                         
  -9  -1   2       1058.01       1032.95        22.54 o                         
  -8  -1   2         14.92          3.06         7.08 o                         
  -7  -1   2        209.52        220.47         9.55 o                         
  -6  -1   2       2463.70       2342.66        27.33 o                         
  -5  -1   2       4848.81       5166.47        58.25 o                         
  -4  -1   2       1002.37        833.39        12.84 o                         
  -3  -1   2      21578.56      22290.59       228.72 o                         
  -2  -1   2        353.40        408.03         6.23 o                         
  -1  -1   2       1196.10       1449.88        13.08 o                         
   0  -1   2       3083.50       3592.30        30.66 o                         
   1  -1   2       6083.30       5327.23       173.10 o                         
   2  -1   2       6465.85       7104.55        74.76 o                         
   3  -1   2         95.66         59.00         4.85 o                         
   4  -1   2       1846.83       1859.55        29.65 o                         
   5  -1   2       2649.71       2622.09        33.16 o                         
   6  -1   2        792.41        779.90        18.53 o                         
   7  -1   2        458.30        429.40        18.14 o                         
   8  -1   2       1868.15       1866.84        30.10 o                         
   9  -1   2        904.86        836.58        21.63 o                         
  10  -1   2        211.60        223.07        14.38 o                         
  11  -1   2        894.34        852.15        26.21 o                         
  12  -1   2        127.81        158.89        51.20 o                         
 -12   0   2        841.92        836.64        49.27 o                         
 -11   0   2        135.46        161.01        34.67 o                         
 -10   0   2         16.14          7.52        12.78 o                         
  -9   0   2       2087.61       2135.16        34.52 o                         
  -8   0   2        372.26        377.89        12.72 o                         
  -7   0   2         55.44         41.15         6.17 o                         
  -6   0   2       6836.83       6778.38        98.51 o                         
  -5   0   2        401.07        432.83        11.26 o                         
  -4   0   2       2193.80       2223.72        27.45 o                         
  -3   0   2        444.40        451.40         8.23 o                         
  -2   0   2         19.54         23.08         1.80 o                         
   2   0   2        239.46        310.35        12.52 o                         
   3   0   2       8524.11       8699.76        91.62 o                         
   4   0   2       3655.81       3769.00        43.05 o                         
   5   0   2       2308.17       2114.35        27.56 o                         
   6   0   2        180.71        124.34         7.24 o                         
   7   0   2       1438.78       1361.93        22.84 o                         
   8   0   2       1624.46       1448.88        25.33 o                         
   9   0   2        662.69        663.55        19.02 o                         
  10   0   2        420.51        413.13        16.94 o                         
  11   0   2        512.81        483.42        23.40 o                         
  12   0   2        137.21        120.29        31.15 o                         
 -12   1   2        798.48        750.73        43.16 o                         
 -11   1   2         55.47         46.81        22.73 o                         
 -10   1   2        246.91        251.91        15.38 o                         
  -9   1   2        717.04        679.70        20.65 o                         
  -8   1   2       1769.82       1721.75        25.74 o                         
  -7   1   2        577.18        561.50        17.83 o                         
  -6   1   2       7846.56       8004.71        89.40 o                         
  -5   1   2        122.91        172.56         7.44 o                         
  -4   1   2       2383.94       2306.60        30.89 o                         
  -2   1   2       3173.09       3070.94        34.25 o                         
  -1   1   2       2857.94       2595.69        25.34 o                         
   0   1   2       1017.90        634.83         6.83 o                         
   1   1   2       1777.61       1957.70        24.16 o                         
   2   1   2       1900.45       1994.49        22.61 o                         
   3   1   2        579.67        604.66         9.47 o                         
   4   1   2       1709.73       1891.77        23.70 o                         
   5   1   2       8988.72       9339.20       100.26 o                         
   6   1   2        639.44        625.56        13.25 o                         
   7   1   2        125.10        127.66         8.07 o                         
   8   1   2       2257.26       2135.11        31.80 o                         
   9   1   2         53.97         71.51         9.39 o                         
  10   1   2        241.20        247.89        13.96 o                         
  11   1   2        903.10        891.64        43.42 o                         
  12   1   2        526.21        558.44        37.28 o                         
 -12   2   2        128.33        149.16        28.31 o                         
 -11   2   2         80.06         79.16        14.63 o                         
 -10   2   2       1476.70       1536.67        36.78 o                         
  -9   2   2        809.52        814.79        19.97 o                         
  -8   2   2        724.66        697.71        16.90 o                         
  -7   2   2       2052.70       2001.00        30.90 o                         
  -6   2   2       1696.76       1755.35        26.70 o                         
  -5   2   2         30.25         12.98         5.05 o                         
  -4   2   2       6729.78       6666.37        73.66 o                         
  -3   2   2        175.19         76.45         4.65 o                         
  -2   2   2        418.00        558.70        13.32 o                         
  -1   2   2      54291.70      53021.43       489.37 o                         
   0   2   2      11188.57      10051.25        92.54 o                         
   1   2   2      22498.00      22906.59       208.63 o                         
   2   2   2       5489.14       5553.62        75.76 o                         
   3   2   2       1286.13       1594.01        19.48 o                         
   4   2   2         24.33         25.12         3.41 o                         
   5   2   2        889.36        902.42        14.70 o                         
   6   2   2          3.40         10.33         4.67 o                         
   7   2   2          5.58          8.37         5.58 o                         
   8   2   2      11567.11      11495.05       126.17 o                         
   9   2   2        526.35        549.77        16.99 o                         
  10   2   2        542.94        623.82        33.90 o                         
  11   2   2       1236.64       1260.45        46.52 o                         
  12   2   2        110.97        114.56        32.78 o                         
 -12   3   2         47.72         20.36        19.85 o                         
 -11   3   2        124.60        117.06        13.72 o                         
 -10   3   2       2111.01       2095.29        38.66 o                         
  -9   3   2       1037.76        950.62        22.18 o                         
  -8   3   2        268.29        275.93        29.62 o                         
  -7   3   2       1532.63       1424.55        25.84 o                         
  -6   3   2        337.69        319.54        12.43 o                         
  -5   3   2        194.63        191.28         9.16 o                         
  -4   3   2       9674.52       9902.63       107.12 o                         
  -3   3   2       5547.82       5445.56        60.79 o                         
  -2   3   2       9317.45       9982.66       105.56 o                         
  -1   3   2       5131.66       4955.78        47.95 o                         
   0   3   2       1576.11       1286.42        15.95 o                         
   1   3   2       1950.11       1792.03        19.83 o                         
   2   3   2      23256.28      24067.53       331.91 o                         
   3   3   2        755.83        755.14        11.25 o                         
   4   3   2       2306.85       2549.10        30.25 o                         
   5   3   2       3451.91       3598.04        41.83 o                         
   6   3   2        460.74        476.07        11.76 o                         
   7   3   2       1824.76       1890.52        26.99 o                         
   8   3   2       4193.12       3990.97        49.87 o                         
   9   3   2        217.56        177.34        21.40 o                         
  10   3   2       1447.38       1409.99        45.57 o                         
  11   3   2       1378.26       1385.55        50.12 o                         
  12   3   2        240.81        169.81        27.77 o                         
 -11   4   2         13.54          4.07        11.97 o                         
 -10   4   2        577.32        577.65        20.42 o                         
  -9   4   2        376.92        414.49        16.40 o                         
  -8   4   2         42.72         20.46        10.18 o                         
  -7   4   2       3382.19       3231.77        44.95 o                         
  -6   4   2         22.03         28.90         8.13 o                         
  -5   4   2        747.16        755.78        17.22 o                         
  -4   4   2       4586.39       4640.69        54.75 o                         
  -3   4   2       4589.06       4835.12        55.36 o                         
  -2   4   2         67.12         96.81         5.79 o                         
  -1   4   2       6100.69       5356.52        61.71 o                         
   0   4   2       1434.14       1639.76        23.94 o                         
   1   4   2          0.52         10.02         2.27 o                         
   2   4   2       6700.55       6729.03        71.55 o                         
   3   4   2         21.88         18.16         3.68 o                         
   4   4   2         11.75         29.70         3.37 o                         
   5   4   2        529.11        469.26         9.92 o                         
   6   4   2        261.94        273.69         8.73 o                         
   7   4   2       1230.32       1274.01        20.46 o                         
   8   4   2       4043.25       3963.03       172.53 o                         
   9   4   2       2974.58       2914.41        76.63 o                         
  10   4   2         32.68         31.61        17.61 o                         
  11   4   2       1710.49       1668.34        55.13 o                         
  12   4   2         59.55         53.74        24.69 o                         
 -11   5   2        233.66        226.03        16.59 o                         
 -10   5   2        493.78        490.68        30.03 o                         
  -9   5   2          1.52         -5.65        10.53 o                         
  -8   5   2         24.41         20.92        10.89 o                         
  -7   5   2       3763.56       3841.24        52.03 o                         
  -6   5   2         22.23         31.83         8.48 o                         
  -5   5   2        238.80        232.67        23.22 o                         
  -4   5   2        386.96        332.08        13.22 o                         
  -3   5   2        158.07        175.28         8.76 o                         
  -2   5   2        295.80        358.31         9.65 o                         
  -1   5   2      17677.78      18223.48       154.49 o                         
   0   5   2       2636.51       2829.64        33.56 o                         
   1   5   2         25.49          5.03         2.72 o                         
   2   5   2       2477.11       2299.49        27.53 o                         
   3   5   2          5.24         22.69         7.26 o                         
   4   5   2       3507.33       3760.12        42.89 o                         
   5   5   2       1558.76       1514.75        20.67 o                         
   6   5   2        599.12        670.20        12.72 o                         
   7   5   2        506.28        455.76        23.92 o                         
   8   5   2       1414.13       1212.09        37.07 o                         
   9   5   2        393.01        395.52        25.46 o                         
  10   5   2        847.15        755.79        75.28 o                         
  11   5   2        387.42        392.17        30.84 o                         
  12   5   2        626.38        480.76        35.81 o                         
 -11   6   2         79.20        104.20        15.58 o                         
 -10   6   2        717.14        697.34        21.21 o                         
  -9   6   2        283.20        222.34        14.87 o                         
  -8   6   2         28.76         26.57        13.30 o                         
  -7   6   2       2701.07       2804.36        42.75 o                         
  -6   6   2        171.21        148.86        11.53 o                         
  -5   6   2        397.38        387.50        14.49 o                         
  -4   6   2       2816.24       2751.56        37.56 o                         
  -3   6   2        156.12        167.13         8.60 o                         
  -2   6   2        182.14        212.78         8.40 o                         
  -1   6   2       9047.08       8771.07        77.30 o                         
   0   6   2        322.27        419.09         9.92 o                         
   1   6   2        583.66        544.45         9.81 o                         
   2   6   2       2340.65       2462.34        30.79 o                         
   3   6   2        155.05        183.27         8.78 o                         
   4   6   2        378.19        388.21         8.71 o                         
   5   6   2       3654.22       3483.06        40.78 o                         
   6   6   2         11.13          6.19        10.71 o                         
   7   6   2        404.78        357.19        21.14 o                         
   8   6   2        612.70        677.65        30.31 o                         
   9   6   2        148.93        147.82        20.86 o                         
  10   6   2        350.29        322.38        32.78 o                         
  11   6   2       1037.71       1019.80        46.15 o                         
  12   6   2          7.95        -23.50        23.50 o                         
 -10   7   2       1509.77       1472.81        29.62 o                         
  -9   7   2        192.63        189.62        15.36 o                         
  -8   7   2         29.09         26.31        12.39 o                         
  -7   7   2       1797.86       1702.74        32.96 o                         
  -6   7   2         39.68         47.04        12.36 o                         
  -5   7   2         29.95         33.17         8.75 o                         
  -4   7   2       2617.92       2551.16        36.31 o                         
  -3   7   2       1152.46       1180.98        21.60 o                         
  -2   7   2          9.60          5.84         4.83 o                         
  -1   7   2       7098.48       7341.34        66.30 o                         
   0   7   2        531.18        632.40        18.21 o                         
   1   7   2        571.24        609.25        13.02 o                         
   2   7   2       1375.40       1322.20        20.59 o                         
   3   7   2        119.48        128.94         6.19 o                         
   4   7   2        176.37        182.02        10.59 o                         
   5   7   2        979.93        866.30        59.57 o                         
   6   7   2         58.56         42.85        12.06 o                         
   7   7   2       2895.56       2800.70        60.26 o                         
   8   7   2       1359.23       1440.60        42.94 o                         
   9   7   2        421.46        403.71        28.00 o                         
  10   7   2         60.59         45.31        20.11 o                         
  11   7   2        566.41        615.57        36.55 o                         
 -10   8   2       1727.57       1716.88        33.15 o                         
  -9   8   2         28.62         32.36        12.27 o                         
  -8   8   2         12.60         15.36        13.24 o                         
  -7   8   2        848.20        780.82        25.27 o                         
  -6   8   2         30.54         26.07        10.44 o                         
  -5   8   2        410.42        385.13        25.81 o                         
  -4   8   2       1791.44       1783.63        45.82 o                         
  -3   8   2        465.84        448.32        14.68 o                         
  -2   8   2        303.00        287.58         9.90 o                         
  -1   8   2       1646.78       1621.44        19.89 o                         
   0   8   2        307.73        311.19        10.62 o                         
   1   8   2       2229.68       2480.21        37.15 o                         
   2   8   2       3923.47       3739.35        51.30 o                         
   3   8   2        592.99        638.98        19.32 o                         
   4   8   2        950.24        897.13        17.70 o                         
   5   8   2       1442.31       1500.30        37.17 o                         
   6   8   2        460.94        430.12        23.74 o                         
   7   8   2       1127.90       1106.06        36.79 o                         
   8   8   2        111.49        101.00        18.17 o                         
   9   8   2         15.25          6.20        22.75 o                         
  10   8   2        808.64        781.83        41.12 o                         
  11   8   2        213.66        243.26        43.34 o                         
  -9   9   2          3.71         -3.91        12.03 o                         
  -8   9   2         29.57         28.42        11.70 o                         
  -7   9   2        583.54        606.65        20.33 o                         
  -6   9   2        280.80        265.80        16.02 o                         
  -5   9   2        274.40        205.61        13.60 o                         
  -4   9   2       1803.64       1901.00        28.79 o                         
  -3   9   2        620.52        529.24        14.91 o                         
  -2   9   2        249.50        257.94        15.12 o                         
  -1   9   2        957.54        931.75        15.26 o                         
   0   9   2         60.43         71.97         6.82 o                         
   1   9   2        856.54        767.07        18.47 o                         
   2   9   2       2251.87       2153.40        35.17 o                         
   3   9   2        337.60        329.76        11.20 o                         
   4   9   2       2945.62       2899.94        56.73 o                         
   6   9   2        224.96        271.06        20.43 o                         
   7   9   2       1231.02       1226.46        40.25 o                         
   8   9   2        205.03        213.74        22.18 o                         
   9   9   2        141.67        154.41        34.13 o                         
  10   9   2        433.46        425.78        47.13 o                         
  -9  10   2         78.14         89.51        14.67 o                         
  -8  10   2         29.55         22.59        12.11 o                         
  -7  10   2       1221.48       1183.71        28.18 o                         
  -6  10   2        318.10        323.30        15.77 o                         
  -5  10   2        553.62        544.08        18.27 o                         
  -4  10   2       1097.18       1035.85        22.24 o                         
  -3  10   2         26.35         16.35         8.01 o                         
  -2  10   2       1089.45       1102.22        20.48 o                         
  -1  10   2         88.57         97.55         8.21 o                         
   0  10   2        147.00        144.85         8.83 o                         
   1  10   2        915.66        808.90        20.50 o                         
   2  10   2        743.82        732.80        16.48 o                         
   3  10   2        652.82        606.50        28.17 o                         
   4  10   2        950.11        937.81        30.58 o                         
   5  10   2        216.78        201.99        17.70 o                         
   6  10   2         44.98         44.97        23.84 o                         
   7  10   2        742.93        847.77        52.55 o                         
   8  10   2        246.34        217.25        35.76 o                         
   9  10   2         26.33         39.01        31.42 o                         
  10  10   2        888.62        920.37        69.35 o                         
  -8  11   2        187.28        212.43        16.09 o                         
  -7  11   2        268.04        281.49        16.01 o                         
  -6  11   2        122.67        125.27        14.66 o                         
  -5  11   2       1470.41       1410.41        29.06 o                         
  -4  11   2        634.99        628.32        27.13 o                         
  -3  11   2         14.86          6.91         8.90 o                         
  -2  11   2       1905.81       1886.79        28.89 o                         
  -1  11   2       1217.23       1177.67        19.72 o                         
   0  11   2        389.96        370.53        11.71 o                         
   1  11   2        802.30        818.05        22.01 o                         
   2  11   2        387.84        434.49        16.92 o                         
   3  11   2        454.53        490.84        24.22 o                         
   4  11   2       1817.74       1721.60        66.64 o                         
   5  11   2        123.86         95.35        26.01 o                         
   6  11   2        280.52        255.72        34.67 o                         
   7  11   2       1018.46        955.04        57.97 o                         
   8  11   2        144.01        211.83        37.38 o                         
   9  11   2         10.19         17.88        32.51 o                         
  -7  12   2        394.24        408.44        18.47 o                         
  -6  12   2         60.36         60.99        13.78 o                         
  -5  12   2       1176.28       1265.13        28.50 o                         
  -4  12   2        317.68        285.57        15.21 o                         
  -3  12   2        241.16        255.51        17.62 o                         
  -2  12   2       3079.25       3016.88        45.50 o                         
  -1  12   2        955.46        974.69        21.56 o                         
   0  12   2        542.10        552.71        18.45 o                         
   1  12   2       2623.15       2601.42        45.14 o                         
   2  12   2        303.71        312.55        32.51 o                         
   3  12   2        127.74        120.27        26.55 o                         
   4  12   2       1086.07       1004.89        55.26 o                         
   5  12   2         16.75         32.51        25.46 o                         
   6  12   2        276.45        312.55        39.01 o                         
   7  12   2       1098.10       1177.17        65.55 o                         
   8  12   2        156.88        114.86        35.76 o                         
  -6  13   2         78.55        103.18        14.01 o                         
  -5  13   2        653.35        617.59        21.83 o                         
  -4  13   2         27.53         32.43        13.52 o                         
  -3  13   2          6.31         -2.79        11.93 o                         
  -2  13   2       3312.38       3414.99        45.90 o                         
  -1  13   2          9.48         10.66        11.94 o                         
   0  13   2        343.06        384.31        26.49 o                         
   1  13   2       1504.17       1503.27        62.85 o                         
   2  13   2        135.32        105.65        27.09 o                         
   3  13   2         67.45         64.47        27.09 o                         
   4  13   2        933.42        961.55        59.05 o                         
   5  13   2          0.21        -18.96        26.01 o                         
   6  13   2         75.50         74.77        30.88 o                         
   7  13   2       1270.10       1260.61        69.89 o                         
  -4  14   2        176.63        174.36        18.47 o                         
  -3  14   2         82.79         76.28        22.60 o                         
  -2  14   2       1326.33       1450.00        34.49 o                         
  -1  14   2         18.69         22.32        19.90 o                         
   0  14   2         54.00         40.63        24.92 o                         
   1  14   2        722.16        796.36        53.09 o                         
   2  14   2        110.27        128.94        30.88 o                         
   3  14   2         21.55         53.09        29.26 o                         
   4  14   2       1068.77       1274.69        66.10 o                         
   5  14   2          7.13         -4.88        28.71 o                         
   6  14   2        367.49        417.66        46.59 o                         
  -2  15   2        266.91        296.72        19.78 o                         
  -1  15   2         38.06         98.60        31.96 o                         
   0  15   2        173.73        178.24        34.13 o                         
   1  15   2       1297.34       1358.61        67.72 o                         
   2  15   2        173.27        163.07        35.22 o                         
   3  15   2         11.01         15.17        28.71 o                         
   4  15   2        339.76        336.93        43.34 o                         
  -5 -14   3        754.64        685.29        50.93 o                         
  -4 -14   3         86.22        111.61        30.88 o                         
   0 -14   3         34.70         41.18        27.09 o                         
   1 -14   3        531.80        567.98        30.84 o                         
   2 -14   3        137.55        131.86        22.18 o                         
   3 -14   3        542.01        529.47        21.75 o                         
   4 -14   3        410.82        410.62        20.70 o                         
  -6 -13   3        118.99        108.36        31.42 o                         
  -5 -13   3       1557.79       1566.66        69.35 o                         
  -4 -13   3        251.22        289.66        28.80 o                         
  -3 -13   3        751.88        707.86        34.09 o                         
  -2 -13   3       1064.56       1038.30        36.97 o                         
  -1 -13   3        511.65        501.00        27.57 o                         
   0 -13   3       1001.04       1021.50        44.97 o                         
   1 -13   3        618.70        638.15        26.11 o                         
   2 -13   3        543.93        560.74        18.29 o                         
   3 -13   3        245.92        285.03        16.58 o                         
   4 -13   3        613.65        630.18        27.12 o                         
   5 -13   3         48.03         47.36        17.26 o                         
  -7 -12   3          3.74          5.96        27.09 o                         
  -6 -12   3        283.68        240.72        34.65 o                         
  -5 -12   3        233.83        249.19        31.13 o                         
  -4 -12   3        504.27        565.39        35.49 o                         
  -3 -12   3       1561.02       1496.29        42.89 o                         
  -2 -12   3        392.25        380.58        23.16 o                         
  -1 -12   3         11.27          5.78        13.50 o                         
   0 -12   3        909.59        895.38        57.70 o                         
   1 -12   3        474.65        448.52        18.80 o                         
   2 -12   3         98.57         84.23         9.80 o                         
   3 -12   3        175.57        180.52        13.66 o                         
   4 -12   3        127.07        142.61        21.99 o                         
   5 -12   3         14.94         14.98        14.88 o                         
   6 -12   3       1311.40       1224.54        37.85 o                         
   7 -12   3         24.77         22.31        17.85 o                         
  -8 -11   3        534.98        540.26        45.51 o                         
  -7 -11   3         21.58          9.36        18.44 o                         
  -6 -11   3        640.35        603.73        57.43 o                         
  -5 -11   3        259.40        246.03        22.21 o                         
  -4 -11   3          6.58          6.50        14.81 o                         
  -3 -11   3       1128.36       1097.82        35.42 o                         
  -2 -11   3        122.10        113.06        15.27 o                         
  -1 -11   3          9.57         25.66        12.41 o                         
   0 -11   3        325.17        299.61        13.13 o                         
   1 -11   3        185.55        194.73        11.67 o                         
   2 -11   3         82.89         86.13         8.33 o                         
   3 -11   3       2274.52       2352.31        32.99 o                         
   4 -11   3        298.24        264.88        21.07 o                         
   5 -11   3        299.06        304.03        17.65 o                         
   6 -11   3       2182.80       2256.58        47.75 o                         
   7 -11   3         10.10         17.88        16.71 o                         
   8 -11   3         81.44         85.88        19.39 o                         
  -9 -10   3        772.28        852.07        72.57 o                         
  -8 -10   3         92.57         94.85        21.20 o                         
  -7 -10   3         34.80         40.02        18.51 o                         
  -6 -10   3        724.08        725.46        34.66 o                         
  -5 -10   3        188.28        167.96        18.72 o                         
  -4 -10   3         19.42         21.96        18.69 o                         
  -3 -10   3       1226.33       1175.65        34.07 o                         
  -2 -10   3         14.16         13.18        11.26 o                         
  -1 -10   3        208.52        223.92        11.66 o                         
   0 -10   3       2763.16       2677.65        42.72 o                         
   1 -10   3        146.82        160.31         8.71 o                         
   2 -10   3          1.70          1.57         7.92 o                         
   3 -10   3       2994.56       2956.87        35.03 o                         
   4 -10   3        148.94        134.84        11.30 o                         
   5 -10   3        124.91        117.78        11.95 o                         
   6 -10   3       1428.16       1545.13        33.34 o                         
   7 -10   3        317.26        295.46        19.86 o                         
   8 -10   3          0.67         22.50        16.68 o                         
   9 -10   3        408.40        415.13        26.77 o                         
 -10  -9   3          8.80         -1.95        22.01 o                         
  -9  -9   3        755.44        803.96        42.14 o                         
  -8  -9   3        258.32        254.54        30.04 o                         
  -7  -9   3         18.14         45.73        33.05 o                         
  -6  -9   3        592.30        481.60        34.94 o                         
  -5  -9   3        436.80        444.23        70.97 o                         
  -4  -9   3        363.39        299.77        34.38 o                         
  -3  -9   3       1255.40       1242.16        33.65 o                         
  -2  -9   3         40.37         50.95         8.13 o                         
  -1  -9   3        109.65        116.07         7.74 o                         
   0  -9   3       2225.57       2206.21        27.46 o                         
   1  -9   3          0.78          3.75         5.46 o                         
   2  -9   3        116.83         98.96         8.35 o                         
   3  -9   3       2334.27       2468.35        30.44 o                         
   4  -9   3        114.36         96.09         9.77 o                         
   5  -9   3         55.20         49.46        11.66 o                         
   6  -9   3       1772.41       1738.65        30.28 o                         
   7  -9   3         19.27         25.14        12.80 o                         
   8  -9   3         40.22         36.56        14.25 o                         
   9  -9   3       1904.11       1869.37        40.78 o                         
 -10  -8   3         67.38         56.17        26.01 o                         
  -9  -8   3       1533.09       1367.07        49.02 o                         
  -8  -8   3        664.19        663.02        36.90 o                         
  -7  -8   3        426.86        397.39        25.81 o                         
  -6  -8   3        449.46        433.16        33.32 o                         
  -5  -8   3        249.06        221.14        40.36 o                         
  -4  -8   3          0.01         -2.61        10.54 o                         
  -3  -8   3       1778.21       1632.45        38.39 o                         
  -2  -8   3          3.37          4.86         4.77 o                         
  -1  -8   3         45.29         18.95         5.22 o                         
   0  -8   3       1513.75       1588.37        20.98 o                         
   1  -8   3         81.75         64.53         5.92 o                         
   2  -8   3        271.85        274.66        14.30 o                         
   3  -8   3       3967.89       3855.19        70.99 o                         
   4  -8   3        138.44        138.35         9.47 o                         
   5  -8   3        144.86        169.92        15.48 o                         
   6  -8   3       1519.18       1511.66        26.94 o                         
   7  -8   3         54.74         61.66        12.03 o                         
   8  -8   3        125.15        110.00        14.68 o                         
   9  -8   3       1182.61       1170.90        32.47 o                         
  10  -8   3          7.51         21.92        18.61 o                         
 -11  -7   3        295.27        292.55        31.22 o                         
 -10  -7   3         19.38         14.90        21.20 o                         
  -9  -7   3       1760.60       1787.96        53.57 o                         
  -8  -7   3        242.31        198.49        36.30 o                         
  -7  -7   3         92.65         87.37        16.63 o                         
  -6  -7   3       1295.85       1235.67        36.72 o                         
  -5  -7   3        360.59        390.11        39.55 o                         
  -4  -7   3         23.75          8.68        10.02 o                         
  -3  -7   3       2401.89       2243.14        72.87 o                         
  -2  -7   3         29.00         32.21         4.90 o                         
  -1  -7   3        134.58        133.13         6.36 o                         
   0  -7   3       5531.21       5663.09        56.81 o                         
   1  -7   3         78.35        128.75         6.81 o                         
   2  -7   3        676.22        724.28        14.04 o                         
   3  -7   3       3057.11       3041.97        32.79 o                         
   4  -7   3        256.19        257.58        15.35 o                         
   5  -7   3        528.81        502.60        15.14 o                         
   6  -7   3       2455.30       2422.86        33.87 o                         
   7  -7   3        192.76        177.39        13.48 o                         
   8  -7   3         50.47         47.10        12.56 o                         
   9  -7   3       1355.56       1376.43        33.14 o                         
  10  -7   3         37.47         61.34        16.07 o                         
 -11  -6   3         79.38         72.51        24.82 o                         
 -10  -6   3         29.78         38.80        21.64 o                         
  -9  -6   3       1714.09       1665.05        50.56 o                         
  -8  -6   3          3.68          4.32        15.65 o                         
  -7  -6   3          3.47         -3.56        13.21 o                         
  -6  -6   3       2089.58       1904.13        45.19 o                         
  -5  -6   3         37.74         44.01        11.26 o                         
  -4  -6   3        133.25        124.95        12.57 o                         
  -3  -6   3       1000.86        958.98        25.75 o                         
  -2  -6   3         10.43         43.52         3.74 o                         
  -1  -6   3         40.01         72.17         9.10 o                         
   0  -6   3      10388.24      11364.76       107.61 o                         
   1  -6   3        676.07        818.41        16.47 o                         
   2  -6   3        466.84        474.18        12.10 o                         
   3  -6   3       5990.64       6332.44        59.09 o                         
   4  -6   3         47.31         44.48         6.42 o                         
   5  -6   3        364.08        350.32        12.14 o                         
   6  -6   3       2627.55       2596.23        34.58 o                         
   7  -6   3        230.35        223.99        13.33 o                         
   8  -6   3         34.39         19.51        11.15 o                         
   9  -6   3        638.18        660.00        24.76 o                         
  10  -6   3        112.81        132.67        16.40 o                         
  11  -6   3        533.84        548.88        24.84 o                         
 -11  -5   3         66.72         66.49        43.88 o                         
 -10  -5   3         14.43         26.85        19.70 o                         
  -9  -5   3       2677.79       2655.67        63.78 o                         
  -8  -5   3        412.53        414.75        25.84 o                         
  -7  -5   3         24.60         16.87        13.21 o                         
  -6  -5   3       3816.14       3587.93        68.75 o                         
  -5  -5   3         53.31         22.75         9.87 o                         
  -4  -5   3        135.08        144.39        11.88 o                         
  -3  -5   3       1969.88       1711.24        35.53 o                         
  -2  -5   3       2414.68       2985.78        42.60 o                         
  -1  -5   3        407.25        226.03         6.32 o                         
   0  -5   3       6514.92       6966.01        67.05 o                         
   1  -5   3        858.88        844.22        13.73 o                         
   2  -5   3       1142.32       1090.50        15.50 o                         
   3  -5   3       2956.97       2852.29        43.17 o                         
   4  -5   3        293.32        299.44        10.01 o                         
   5  -5   3       1088.06       1021.53        20.16 o                         
   6  -5   3       1624.62       1668.79        39.25 o                         
   7  -5   3       1120.28       1131.51        24.35 o                         
   8  -5   3        541.10        524.63        19.74 o                         
   9  -5   3        549.21        578.34        21.67 o                         
  10  -5   3        353.99        309.28        18.63 o                         
  11  -5   3        673.40        707.36        27.11 o                         
 -12  -4   3        770.25        888.56       118.89 o                         
 -11  -4   3         26.14         25.34        22.39 o                         
 -10  -4   3         38.41         42.80        19.92 o                         
  -9  -4   3       1786.98       1743.36        50.17 o                         
  -8  -4   3        910.82        919.24        34.09 o                         
  -7  -4   3       2642.22       2627.68       137.61 o                         
  -6  -4   3       2049.94       2031.76        61.22 o                         
  -5  -4   3       3694.11       3762.26        67.79 o                         
  -4  -4   3       1940.54       2083.50        55.26 o                         
  -3  -4   3      16741.68      18331.00       408.45 o                         
  -2  -4   3        107.42         58.49         3.58 o                         
  -1  -4   3         81.90        135.67         8.91 o                         
   0  -4   3       2793.12       2696.27        31.04 o                         
   1  -4   3         20.50         16.00         3.01 o                         
   2  -4   3       4807.76       5013.14        56.00 o                         
   3  -4   3       4061.96       3890.79        37.34 o                         
   4  -4   3       3027.43       3017.09        54.89 o                         
   5  -4   3       2380.23       2266.19        28.38 o                         
   6  -4   3        553.24        679.27        17.12 o                         
   7  -4   3        674.08        702.41        35.11 o                         
   8  -4   3       1911.01       1884.72        42.60 o                         
   9  -4   3         23.17         31.46        11.16 o                         
  10  -4   3        225.47        217.75        16.44 o                         
  11  -4   3        956.40        945.07        30.02 o                         
  12  -4   3        348.26        390.06        22.91 o                         
 -12  -3   3        602.96        609.09        62.03 o                         
 -11  -3   3        229.12        204.62        30.07 o                         
 -10  -3   3        447.52        464.91        30.06 o                         
  -9  -3   3        799.84        775.90        36.84 o                         
  -8  -3   3         18.46         18.67        13.26 o                         
  -7  -3   3       1458.78       1412.87        37.93 o                         
  -6  -3   3        881.01        878.51        20.88 o                         
  -5  -3   3       2399.05       2533.03        55.04 o                         
  -4  -3   3        544.66        526.95        21.40 o                         
  -3  -3   3      11387.00      13436.24       357.55 o                         
  -2  -3   3         46.74         25.56         2.37 o                         
  -1  -3   3      10097.47      10759.27       111.64 o                         
   0  -3   3       4697.91       4891.58        53.62 o                         
   1  -3   3       1872.31       1837.07        31.19 o                         
   2  -3   3       8582.14       9160.32       135.34 o                         
   3  -3   3       1073.16       1025.73        13.01 o                         
   4  -3   3       1076.51       1138.27        18.42 o                         
   5  -3   3       4240.17       4330.99        51.87 o                         
   6  -3   3        447.28        370.53        13.27 o                         
   7  -3   3         12.44         29.11         8.04 o                         
   8  -3   3        580.54        584.75        20.63 o                         
   9  -3   3         24.84         16.19        10.45 o                         
  10  -3   3          2.00         -9.32        11.27 o                         
  11  -3   3       1195.62       1217.67        31.72 o                         
  12  -3   3        309.41        363.07        21.61 o                         
 -12  -2   3        396.06        429.38        35.96 o                         
 -11  -2   3         61.75         65.75        22.59 o                         
 -10  -2   3        312.32        313.38        27.39 o                         
  -9  -2   3        479.35        427.12        25.97 o                         
  -8  -2   3         72.20         61.37         9.96 o                         
  -7  -2   3        627.31        549.46        14.99 o                         
  -6  -2   3       1929.81       1955.24        33.35 o                         
  -5  -2   3       1184.58       1177.71        17.22 o                         
  -4  -2   3       3043.71       3098.36        60.67 o                         
  -3  -2   3        253.52        223.29         4.29 o                         
  -2  -2   3       2330.49       2600.03        28.31 o                         
  -1  -2   3       2419.43       2204.97        40.43 o                         
   0  -2   3       3039.26       3087.74        39.73 o                         
   1  -2   3      37205.86      38843.52       403.35 o                         
   2  -2   3        209.58        233.55        12.27 o                         
   3  -2   3         22.76         18.98         3.35 o                         
   4  -2   3        110.75        121.87         6.15 o                         
   5  -2   3       5039.60       5089.72        58.84 o                         
   6  -2   3          9.94         19.61         6.38 o                         
   7  -2   3         11.38         11.97         6.93 o                         
   8  -2   3       2418.17       2388.48        36.23 o                         
   9  -2   3         30.97         18.87         9.79 o                         
  10  -2   3         91.39         90.79        12.64 o                         
  11  -2   3       1192.52       1120.23        29.79 o                         
  12  -2   3        106.78        111.97        22.78 o                         
 -12  -1   3        673.26        621.50        40.22 o                         
 -11  -1   3        115.93        108.87        24.27 o                         
 -10  -1   3        549.34        583.21        33.52 o                         
  -9  -1   3        162.61        167.93        13.79 o                         
  -8  -1   3          6.10          8.30         5.92 o                         
  -7  -1   3       1971.97       1827.24        21.52 o                         
  -6  -1   3       1246.10       1149.93        19.95 o                         
  -5  -1   3        799.70        819.40        12.14 o                         
  -4  -1   3       6049.06       6238.53        60.44 o                         
  -3  -1   3         26.61         27.84         2.77 o                         
  -2  -1   3       8030.77       8264.60        86.38 o                         
  -1  -1   3        409.73        282.12         9.54 o                         
   0  -1   3       6053.35       7319.62        67.54 o                         
   1  -1   3        643.15        505.86        12.63 o                         
   2  -1   3        572.62        426.50         8.16 o                         
   3  -1   3       1482.37       1534.83        38.98 o                         
   4  -1   3        331.49        385.00        16.54 o                         
   5  -1   3      14164.61      14981.78       158.30 o                         
   6  -1   3        275.76        358.42        12.67 o                         
   7  -1   3       1249.28       1359.41        23.29 o                         
   8  -1   3       1817.77       1714.16        28.85 o                         
   9  -1   3        552.71        568.09        19.16 o                         
  10  -1   3         27.22         25.43        11.57 o                         
  11  -1   3        359.41        374.59        18.62 o                         
  12  -1   3         10.37         14.81        16.87 o                         
 -12   0   3        162.74        193.23        30.03 o                         
 -11   0   3        263.28        263.88        28.49 o                         
 -10   0   3       1621.48       1604.00        70.43 o                         
  -9   0   3        534.20        529.76        21.24 o                         
  -8   0   3        233.84        235.64        10.54 o                         
  -7   0   3        509.45        527.77        14.82 o                         
  -6   0   3       2221.24       2299.20        31.19 o                         
  -5   0   3        548.18        589.65        12.28 o                         
  -4   0   3       6581.15       6656.52        77.10 o                         
  -3   0   3       1953.06       2220.03        23.46 o                         
  -2   0   3       1118.51       1157.92        17.43 o                         
  -1   0   3       7532.41       7829.29       106.49 o                         
   0   0   3        291.20        462.35         5.69 o                         
   1   0   3       2742.15       2486.62        34.05 o                         
   2   0   3       5826.30       5980.75        63.18 o                         
   3   0   3         14.33         29.59         3.02 o                         
   4   0   3         30.43         63.88         4.30 o                         
   5   0   3       8230.72       8444.72        91.82 o                         
   6   0   3          6.38          5.32         5.01 o                         
   7   0   3         12.67         21.57         6.32 o                         
   8   0   3       2791.90       2762.27        40.04 o                         
   9   0   3        116.22        125.11        10.99 o                         
  10   0   3        121.29        105.57        12.22 o                         
  11   0   3       1206.23       1217.91        29.19 o                         
  12   0   3         19.78         21.96        22.21 o                         
 -12   1   3        315.23        300.11        32.71 o                         
 -11   1   3         31.80         48.53        23.16 o                         
 -10   1   3        876.16        879.19        21.24 o                         
  -9   1   3        768.72        767.23        16.76 o                         
  -8   1   3         52.08         66.27         9.04 o                         
  -7   1   3       1246.80       1221.64        22.20 o                         
  -6   1   3       2243.34       2240.64        31.06 o                         
  -5   1   3        208.61        229.85        13.87 o                         
  -4   1   3      14005.27      14755.11       154.90 o                         
  -3   1   3         35.41         34.16         2.95 o                         
  -2   1   3       3489.55       3124.77        31.24 o                         
  -1   1   3        219.52        166.64         4.10 o                         
   0   1   3       1109.59        976.21        10.51 o                         
   1   1   3       5398.38       5149.65        55.80 o                         
   2   1   3       2533.44       2813.95        33.31 o                         
   3   1   3       2787.99       2652.87        35.97 o                         
   4   1   3       2700.18       2828.63        33.36 o                         
   5   1   3       2228.11       2078.72        27.09 o                         
   6   1   3         51.55         31.49         5.50 o                         
   7   1   3        188.65        156.79         8.62 o                         
   8   1   3       5050.89       5095.41        61.90 o                         
   9   1   3         63.83         59.91         9.63 o                         
  10   1   3        372.39        396.52        16.38 o                         
  11   1   3       1322.65       1298.18        48.20 o                         
  12   1   3        232.81        203.23        52.55 o                         
 -12   2   3        312.58        296.90        32.67 o                         
 -11   2   3          2.95         -0.08        11.94 o                         
 -10   2   3       2089.75       1989.62        29.01 o                         
  -9   2   3        590.05        584.79        17.78 o                         
  -8   2   3        257.22        258.79        14.17 o                         
  -7   2   3       3548.24       3482.70        46.06 o                         
  -6   2   3        103.56         91.06         7.96 o                         
  -5   2   3        143.40        145.51        11.26 o                         
  -4   2   3       4017.93       3736.51        44.24 o                         
  -2   2   3        625.10        732.54        10.72 o                         
  -1   2   3       3837.56       3664.92        42.87 o                         
   0   2   3       2858.96       1941.09        26.04 o                         
   1   2   3       1656.24       1718.10        20.42 o                         
   2   2   3       2636.84       2682.61        29.97 o                         
   3   2   3       6384.31       6928.96        73.73 o                         
   4   2   3       3079.91       3182.10        36.78 o                         
   5   2   3      13796.60      14407.34       151.64 o                         
   6   2   3         36.48         34.73         5.20 o                         
   7   2   3         27.12         21.04         6.01 o                         
   8   2   3       1278.73       1236.05        22.32 o                         
   9   2   3         66.83         65.45         9.22 o                         
  10   2   3       1330.44       1273.13        32.20 o                         
  11   2   3       1526.63       1557.78        51.30 o                         
  12   2   3          8.17         -2.13        26.82 o                         
 -12   3   3         11.22         30.57        25.45 o                         
 -11   3   3        124.44        123.17        13.73 o                         
 -10   3   3       2037.71       2039.78        30.53 o                         
  -9   3   3        397.41        384.26        15.25 o                         
  -8   3   3        209.25        193.32        12.76 o                         
  -7   3   3       2595.02       2502.04        36.95 o                         
  -6   3   3         20.12         28.58         7.31 o                         
  -5   3   3        891.45        940.69        17.97 o                         
  -4   3   3        897.30        620.90        21.97 o                         
  -3   3   3       1598.09       1825.31        24.31 o                         
  -2   3   3        673.00        701.53        10.35 o                         
  -1   3   3      29234.92      31648.91       325.90 o                         
   0   3   3       1217.36       1174.80        14.92 o                         
   1   3   3       4793.21       5726.93        49.60 o                         
   2   3   3      13790.66      15052.19       155.39 o                         
   3   3   3        617.08        680.54        12.42 o                         
   4   3   3       3025.86       3276.57        38.94 o                         
   5   3   3        392.59        308.87         9.23 o                         
   6   3   3         10.31         21.21         4.93 o                         
   7   3   3        536.40        490.11        13.23 o                         
   8   3   3       2792.30       2762.85        37.64 o                         
   9   3   3        716.96        700.26        22.19 o                         
  10   3   3         27.54         29.08        17.35 o                         
  11   3   3       1611.57       1550.15        78.02 o                         
  12   3   3          5.58         16.37        22.59 o                         
 -11   4   3         43.25         36.76        12.87 o                         
 -10   4   3       1697.01       1667.03        28.26 o                         
  -9   4   3          6.25          7.71        10.06 o                         
  -8   4   3          0.86         -6.99        10.62 o                         
  -7   4   3       1657.63       1565.64        28.32 o                         
  -6   4   3        199.70        252.59        11.82 o                         
  -5   4   3       2132.82       2129.01        30.89 o                         
  -4   4   3       6600.35       6682.79        75.61 o                         
  -3   4   3       2042.74       2149.02        28.36 o                         
  -2   4   3        981.54       1327.46        27.75 o                         
  -1   4   3      11291.50      11214.61       105.52 o                         
   0   4   3      10457.56      11063.99       103.28 o                         
   1   4   3       3263.67       3199.52        32.46 o                         
   2   4   3      12072.29      12609.34       131.23 o                         
   3   4   3        362.03        492.79        11.89 o                         
   4   4   3       2943.39       3013.31        35.41 o                         
   5   4   3       1504.91       1400.08        19.89 o                         
   6   4   3        350.01        363.67        10.33 o                         
   7   4   3         37.17         47.67         6.21 o                         
   8   4   3       3597.12       3557.67        53.36 o                         
   9   4   3         41.71         42.80        15.97 o                         
  10   4   3        196.69        192.74        27.90 o                         
  11   4   3         55.48         49.69        21.94 o                         
  12   4   3        168.15        174.24        28.11 o                         
 -11   5   3         37.52         37.51        13.85 o                         
 -10   5   3       1499.37       1498.82        27.90 o                         
  -9   5   3          1.36          8.29        11.39 o                         
  -8   5   3         82.02         72.21        14.31 o                         
  -7   5   3       1571.00       1596.53        49.01 o                         
  -6   5   3       1559.47       1547.80        27.40 o                         
  -5   5   3        128.32        130.91         9.15 o                         
  -4   5   3       3319.08       3248.38        41.63 o                         
  -3   5   3        853.49        884.49        16.50 o                         
  -2   5   3       1608.06       1563.87        19.71 o                         
  -1   5   3       6805.44       6595.79        64.59 o                         
   0   5   3       2564.86       2774.00        28.97 o                         
   1   5   3       1571.00       1567.05        30.68 o                         
   2   5   3       4057.26       4050.48        51.76 o                         
   3   5   3         47.11         25.02         3.91 o                         
   4   5   3       2221.30       2084.25        41.56 o                         
   5   5   3       3201.65       3460.67        41.04 o                         
   6   5   3         45.95         52.66         7.15 o                         
   7   5   3       3296.53       3352.12        49.46 o                         
   8   5   3         30.01         42.86        14.11 o                         
   9   5   3       1266.07       1246.26        40.47 o                         
  10   5   3       1461.78       1424.16        82.86 o                         
  11   5   3        259.66        277.27        27.19 o                         
  12   5   3         43.15         23.71        23.54 o                         
 -11   6   3         10.62         10.52        13.10 o                         
 -10   6   3        509.06        503.70        18.39 o                         
  -9   6   3         47.05         61.31        11.94 o                         
  -8   6   3       1138.58       1103.80        27.71 o                         
  -7   6   3       2320.89       2233.69        37.15 o                         
  -6   6   3        534.25        528.93        18.04 o                         
  -5   6   3        438.67        508.96        16.22 o                         
  -4   6   3        107.17         75.82        10.32 o                         
  -3   6   3        894.77       1027.78        18.66 o                         
  -2   6   3       4866.16       5069.34        52.35 o                         
  -1   6   3       3838.72       3926.96        41.24 o                         
   0   6   3         12.33         12.12         4.01 o                         
   1   6   3       1067.59       1108.25        14.94 o                         
   2   6   3       3191.87       3356.06        38.90 o                         
   3   6   3        104.19        146.97         6.26 o                         
   4   6   3       2077.29       1942.19        25.25 o                         
   5   6   3        943.85        975.97        17.36 o                         
   6   6   3          5.80         16.25         5.14 o                         
   7   6   3       2925.77       2949.26        60.18 o                         
   8   6   3         27.75         41.52        14.50 o                         
   9   6   3         11.14         13.49        16.42 o                         
  10   6   3       1314.23       1312.75        45.93 o                         
  11   6   3        254.70        322.07        34.67 o                         
  12   6   3        436.40        433.30        34.45 o                         
 -10   7   3        846.14        894.92        24.74 o                         
  -9   7   3        664.64        580.03        18.92 o                         
  -8   7   3        441.93        428.35        21.52 o                         
  -7   7   3       1290.92       1257.74        41.91 o                         
  -6   7   3          4.76         -2.01         9.33 o                         
  -5   7   3        579.73        542.35        17.72 o                         
  -4   7   3        223.65        223.37        11.88 o                         
  -3   7   3        148.56        121.03         7.56 o                         
  -2   7   3       2434.60       2485.90        29.85 o                         
  -1   7   3        716.60        582.48        11.70 o                         
   0   7   3         93.43         95.10         7.90 o                         
   1   7   3       3760.46       3907.75        41.39 o                         
   2   7   3       3963.67       4144.52        55.67 o                         
   3   7   3        104.26        112.08         6.08 o                         
   4   7   3       2529.67       2496.35        31.33 o                         
   5   7   3        435.90        424.31        10.92 o                         
   6   7   3         37.55         52.29        12.41 o                         
   7   7   3       1016.70       1001.60        55.26 o                         
   8   7   3         19.31         15.57        15.19 o                         
   9   7   3          2.50          5.85        17.34 o                         
  10   7   3        879.24       1006.00        43.49 o                         
  11   7   3        211.34        194.81        35.22 o                         
 -10   8   3        357.13        367.40        18.56 o                         
  -9   8   3        107.72         95.99        13.82 o                         
  -8   8   3        457.17        409.84        17.51 o                         
  -7   8   3        382.32        352.17        15.76 o                         
  -6   8   3        385.26        394.94        23.42 o                         
  -5   8   3       1081.23        987.40        20.67 o                         
  -4   8   3       1859.83       1856.93        27.09 o                         
  -3   8   3       2023.09       2139.32        31.59 o                         
  -2   8   3       1124.15       1076.76        18.09 o                         
  -1   8   3       1345.08       1440.69        22.99 o                         
   0   8   3         22.32         21.93         4.73 o                         
   1   8   3       1383.30       1349.57        19.18 o                         
   2   8   3       1732.12       1711.04        23.96 o                         
   3   8   3        241.38        262.63         9.72 o                         
   4   8   3        813.09        822.54        17.03 o                         
   5   8   3        418.57        353.15        36.03 o                         
   6   8   3         61.86         85.60        22.21 o                         
   7   8   3       1696.53       1813.88        78.02 o                         
   8   8   3         10.99         24.42        15.87 o                         
   9   8   3         51.81         56.71        19.36 o                         
  10   8   3        530.81        456.12        47.13 o                         
  11   8   3         24.76         31.96        34.13 o                         
  -9   9   3         14.67         21.04        12.67 o                         
  -8   9   3        170.48        168.25        15.05 o                         
  -7   9   3        148.11        140.48        13.32 o                         
  -6   9   3        291.89        288.66        19.80 o                         
  -5   9   3       2418.29       2373.56        34.40 o                         
  -4   9   3       2069.90       1975.33        29.51 o                         
  -3   9   3       1102.59       1123.23        20.51 o                         
  -2   9   3        349.47        367.88        12.09 o                         
  -1   9   3         50.63         39.42         7.15 o                         
   0   9   3        133.77        151.31         7.11 o                         
   1   9   3       1923.16       1897.41        27.14 o                         
   2   9   3        215.92        178.26         8.55 o                         
   3   9   3       1284.81       1227.20        19.95 o                         
   4   9   3       2864.27       2989.41       105.38 o                         
   5   9   3        613.33        553.00        24.20 o                         
   6   9   3        437.74        412.51        24.10 o                         
   8   9   3         69.68         71.51        28.17 o                         
   9   9   3        138.41        136.53        33.59 o                         
  10   9   3        917.58        912.24        68.26 o                         
  -9  10   3         83.39         76.77        14.57 o                         
  -8  10   3        231.42        210.91        16.46 o                         
  -7  10   3        596.86        601.13        21.69 o                         
  -6  10   3         68.61         71.82        11.73 o                         
  -5  10   3       1439.41       1447.88        27.25 o                         
  -4  10   3        878.13        939.93        21.20 o                         
  -3  10   3        171.07        172.69        10.93 o                         
  -2  10   3       3031.26       2864.22        40.94 o                         
  -1  10   3         14.42         11.31         7.36 o                         
   0  10   3         33.32         38.59         6.14 o                         
   1  10   3       1862.73       1837.20        27.58 o                         
   2  10   3         10.81          7.32         6.70 o                         
   3  10   3         67.46         72.08         9.24 o                         
   4  10   3       2849.76       2694.79        54.45 o                         
   5  10   3        157.07        144.65        26.01 o                         
   6  10   3         81.81         77.47        24.92 o                         
   7  10   3       1354.10       1247.06        61.76 o                         
   8  10   3          1.76         -9.75        26.55 o                         
   9  10   3         63.75         38.47        30.88 o                         
  10  10   3       1205.50       1346.75        79.10 o                         
  -8  11   3        828.55        851.50        25.48 o                         
  -7  11   3        372.69        358.38        18.80 o                         
  -6  11   3        202.41        196.42        15.29 o                         
  -5  11   3       1287.47       1299.84        27.23 o                         
  -4  11   3        125.49        120.06        11.80 o                         
  -3  11   3          1.53          1.21        10.31 o                         
  -2  11   3       4006.05       3945.74        53.29 o                         
  -1  11   3        321.24        353.43        16.42 o                         
   0  11   3         19.20         16.61         6.70 o                         
   1  11   3       1563.54       1675.89        27.29 o                         
   2  11   3         35.59         47.72        11.23 o                         
   3  11   3        112.60        102.40        24.38 o                         
   4  11   3       2083.33       1983.77        72.60 o                         
   5  11   3        126.43         72.06        24.92 o                         
   6  11   3          1.42         -5.96        22.75 o                         
   7  11   3       1136.20       1154.42        62.85 o                         
   8  11   3          1.25          3.79        28.17 o                         
   9  11   3          8.33          7.58        31.42 o                         
  -7  12   3         11.19          5.53        14.16 o                         
  -6  12   3        166.57        162.65        15.71 o                         
  -5  12   3       1043.96       1032.37        26.74 o                         
  -4  12   3          3.57         -9.40        11.94 o                         
  -3  12   3          9.02         15.73        11.33 o                         
  -2  12   3       1131.52       1124.03        26.63 o                         
  -1  12   3         58.20         50.87         9.60 o                         
   0  12   3         39.95         37.45         9.12 o                         
   1  12   3       2593.28       2721.51        45.84 o                         
   2  12   3         43.69         72.06        23.30 o                         
   3  12   3          1.12         -2.17        21.67 o                         
   4  12   3       1551.31       1575.87        67.18 o                         
   5  12   3          0.84        -10.84        23.84 o                         
   6  12   3          6.68         -9.21        26.01 o                         
   7  12   3       1018.79       1115.41        64.47 o                         
   8  12   3         16.60        -17.34        30.88 o                         
  -6  13   3          0.66         -5.60        15.42 o                         
  -5  13   3        634.35        551.59        24.03 o                         
  -4  13   3         44.22         38.44        13.58 o                         
  -3  13   3         28.83         22.15        16.04 o                         
  -2  13   3        796.98        879.44        27.28 o                         
  -1  13   3        315.91        335.35        17.82 o                         
   0  13   3        112.13        107.73        14.29 o                         
   1  13   3       2707.16       2746.00        89.93 o                         
   2  13   3        358.22        377.02        37.38 o                         
   3  13   3          8.57         27.63        24.38 o                         
   4  13   3       1156.20       1219.97        63.93 o                         
   5  13   3         13.03         26.55        27.63 o                         
   6  13   3        174.45        196.66        35.22 o                         
   7  13   3        408.87        420.36        46.05 o                         
  -4  14   3        373.05        390.39        26.09 o                         
  -3  14   3         20.27         19.22        18.84 o                         
  -2  14   3       1269.04       1281.67        32.70 o                         
  -1  14   3         11.58         44.11        14.29 o                         
   0  14   3         46.27         53.64        27.63 o                         
   1  14   3        344.02        359.14        37.92 o                         
   2  14   3        232.34        339.64        38.47 o                         
   3  14   3       1025.44       1001.10        61.76 o                         
   4  14   3        796.42        846.69        57.97 o                         
   5  14   3         74.92         80.18        32.51 o                         
   6  14   3        155.69        136.53        35.76 o                         
  -2  15   3        328.25        299.42        21.80 o                         
  -1  15   3          8.07         16.25        28.71 o                         
   0  15   3        245.19        286.00        39.55 o                         
   1  15   3        289.29        277.88        37.92 o                         
   2  15   3        168.52        157.12        35.76 o                         
   3  15   3        366.44        398.15        44.97 o                         
   4  15   3        494.80        455.04        46.59 o                         
  -2 -14   4        241.18        209.13        40.63 o                         
  -1 -14   4          8.98          2.17        27.63 o                         
   0 -14   4        684.22        631.12        49.30 o                         
   1 -14   4          1.65          3.15        17.79 o                         
   2 -14   4        118.88        162.79        23.67 o                         
   3 -14   4        568.76        641.29        24.00 o                         
  -6 -13   4       1021.87       1086.70        62.85 o                         
  -5 -13   4        613.15        660.91        50.39 o                         
  -4 -13   4         23.01         53.46        29.26 o                         
  -3 -13   4        400.36        418.53        26.78 o                         
  -2 -13   4        113.87         95.77        20.47 o                         
  -1 -13   4          4.66         10.29        24.92 o                         
   0 -13   4       1014.46       1083.99        57.43 o                         
   1 -13   4         16.55          7.58        24.38 o                         
   2 -13   4        140.43        143.15        12.38 o                         
   3 -13   4       1642.21       1662.79        38.98 o                         
   4 -13   4         98.67        115.76        17.93 o                         
   5 -13   4        156.24        131.94        19.18 o                         
  -7 -12   4        232.55        235.96        27.37 o                         
  -6 -12   4       1339.62       1395.46        46.93 o                         
  -5 -12   4        628.65        713.39        35.22 o                         
  -4 -12   4        823.08        757.20        34.38 o                         
  -3 -12   4       1131.15       1172.02        38.47 o                         
  -2 -12   4        551.98        481.07        28.17 o                         
  -1 -12   4          7.33         26.19        14.27 o                         
   0 -12   4       1498.42       1578.98        42.06 o                         
   1 -12   4          2.27         -9.35         9.35 o                         
   2 -12   4        261.53        234.88        14.56 o                         
   3 -12   4        565.81        527.72        19.88 o                         
   4 -12   4          5.71          4.28        13.63 o                         
   5 -12   4          9.65         15.47        14.96 o                         
   6 -12   4       1112.89       1114.50        37.17 o                         
   7 -12   4          7.07         11.92        29.26 o                         
  -8 -11   4        182.31        183.15        50.11 o                         
  -7 -11   4          3.96        -18.28        18.28 o                         
  -6 -11   4       1377.16       1336.15        47.11 o                         
  -5 -11   4          3.04         -8.97        15.23 o                         
  -4 -11   4        388.22        403.36        25.19 o                         
  -3 -11   4       3191.95       3036.13        71.22 o                         
  -2 -11   4          2.75          5.12        13.00 o                         
  -1 -11   4        132.09        112.16        14.95 o                         
   0 -11   4       1511.28       1466.88        30.62 o                         
   1 -11   4        228.17        211.62        12.08 o                         
   2 -11   4         15.53         19.17         8.54 o                         
   3 -11   4        930.52        879.69        21.91 o                         
   4 -11   4          9.23          6.88        13.19 o                         
   5 -11   4          0.73         -2.74        13.76 o                         
   6 -11   4       1753.52       1772.31        44.49 o                         
   7 -11   4          8.96         -2.06        15.82 o                         
   8 -11   4          6.02          0.34        17.94 o                         
  -9 -10   4        289.19        271.81        40.34 o                         
  -8 -10   4        114.27         94.13        22.77 o                         
  -7 -10   4          0.34        -16.42        16.42 o                         
  -6 -10   4       1940.64       1920.07        51.82 o                         
  -5 -10   4        107.49         88.64        16.89 o                         
  -4 -10   4         22.72         19.17        16.52 o                         
  -3 -10   4       1329.76       1277.62        36.13 o                         
  -2 -10   4         44.24         34.05        12.57 o                         
  -1 -10   4          6.88         10.55         6.55 o                         
   0 -10   4        456.65        478.71        17.40 o                         
   1 -10   4          3.20          0.79         7.67 o                         
   2 -10   4        762.68        761.88        17.75 o                         
   3 -10   4       3192.13       3207.18        40.77 o                         
   4 -10   4        821.93        849.53        23.08 o                         
   5 -10   4        542.77        553.75        20.58 o                         
   6 -10   4       2526.54       2541.39        45.26 o                         
   7 -10   4        182.01        135.38        17.99 o                         
   8 -10   4        262.63        258.12        22.61 o                         
 -10  -9   4         31.91         36.84        36.30 o                         
  -9  -9   4        633.27        637.47        36.34 o                         
  -8  -9   4         32.67         25.56        19.44 o                         
  -7  -9   4          0.81        -16.26        16.26 o                         
  -6  -9   4       1380.20       1401.29        42.94 o                         
  -5  -9   4          0.02         -7.98        14.90 o                         
  -4  -9   4         43.03         28.62        12.73 o                         
  -3  -9   4       1513.70       1452.20        37.07 o                         
  -2  -9   4         41.16         53.04        11.63 o                         
  -1  -9   4         32.67         30.86         7.97 o                         
   0  -9   4       1567.61       1571.38        34.90 o                         
   1  -9   4        304.94        273.27        17.78 o                         
   2  -9   4        830.10        824.89        19.12 o                         
   3  -9   4       1424.52       1427.63        23.63 o                         
   4  -9   4       1176.84       1149.20        25.81 o                         
   5  -9   4       1692.99       1696.69        31.68 o                         
   6  -9   4       1689.71       1630.16        32.57 o                         
   7  -9   4         32.65         18.84        12.41 o                         
   8  -9   4        513.88        517.41        25.41 o                         
   9  -9   4        901.94        866.49        35.02 o                         
 -10  -8   4          0.33        -13.65        21.58 o                         
  -9  -8   4       1511.74       1470.92        50.53 o                         
  -8  -8   4          0.94         -1.29        20.05 o                         
  -7  -8   4         14.62          1.15        15.65 o                         
  -6  -8   4       2217.47       2107.90        51.47 o                         
  -5  -8   4        288.71        284.73        20.09 o                         
  -4  -8   4        487.26        445.95        21.97 o                         
  -3  -8   4       2118.83       1965.60        43.55 o                         
  -2  -8   4         11.08         30.74         5.16 o                         
  -1  -8   4         38.45         33.36         5.52 o                         
   0  -8   4       2721.91       2724.73        38.63 o                         
   1  -8   4        447.65        428.15        14.78 o                         
   2  -8   4       1281.04       1246.57        25.08 o                         
   3  -8   4       2778.04       2766.99        37.96 o                         
   4  -8   4         19.42         18.67         8.39 o                         
   5  -8   4        416.94        400.83        17.05 o                         
   6  -8   4        120.64        124.06        12.44 o                         
   7  -8   4        105.55        106.51        13.10 o                         
   8  -8   4        718.89        671.34        25.42 o                         
   9  -8   4       1437.09       1458.82        35.49 o                         
  10  -8   4        106.99        109.59        18.73 o                         
 -10  -7   4         92.97         94.02        23.75 o                         
  -9  -7   4       2174.48       1927.69        67.97 o                         
  -8  -7   4        182.38        176.18        29.26 o                         
  -7  -7   4         66.98         69.62        16.50 o                         
  -6  -7   4       3369.78       3274.81       211.02 o                         
  -5  -7   4         88.16        105.47        19.77 o                         
  -4  -7   4        111.27        133.28        13.79 o                         
  -3  -7   4        958.52       1111.86        29.54 o                         
  -2  -7   4        183.83        241.74         7.67 o                         
  -1  -7   4        269.95        395.63        11.10 o                         
   0  -7   4        996.51        894.68        15.89 o                         
   1  -7   4       2555.92       2721.86        38.55 o                         
   2  -7   4       1442.83       1607.26        28.43 o                         
   3  -7   4       3649.16       3739.96        57.49 o                         
   4  -7   4        130.19        115.56         8.47 o                         
   5  -7   4       1153.03       1114.74        23.28 o                         
   6  -7   4        184.93        189.11        12.88 o                         
   7  -7   4        819.33        788.16        23.33 o                         
   8  -7   4        873.89        862.68        26.05 o                         
   9  -7   4        675.10        735.69        26.81 o                         
  10  -7   4         46.88         47.34        15.80 o                         
 -11  -6   4         18.50         46.88        24.13 o                         
 -10  -6   4         50.07         34.67        21.07 o                         
  -9  -6   4       1318.46       1261.09        44.53 o                         
  -8  -6   4        159.64        171.09        20.29 o                         
  -7  -6   4        401.93        407.84        24.10 o                         
  -6  -6   4       3544.58       3684.14       102.12 o                         
  -5  -6   4        432.80        376.52        20.88 o                         
  -4  -6   4        614.41        666.24        24.14 o                         
  -3  -6   4        650.57        637.52        21.44 o                         
  -2  -6   4         10.03          5.73         3.75 o                         
  -1  -6   4       2143.30       1991.05        25.50 o                         
   0  -6   4       4661.81       4730.78        53.44 o                         
   1  -6   4       3168.09       3282.65        58.81 o                         
   2  -6   4        118.43         94.57         6.83 o                         
   3  -6   4        664.84        590.79        12.97 o                         
   4  -6   4         69.90         58.25         7.31 o                         
   5  -6   4       2361.38       2345.32        34.45 o                         
   6  -6   4        635.44        641.05        18.66 o                         
   7  -6   4        232.96        253.48        14.05 o                         
   8  -6   4        972.25       1055.73        50.13 o                         
   9  -6   4        100.67         79.69        13.80 o                         
  10  -6   4        102.12         92.28        15.52 o                         
  11  -6   4        414.86        398.86        22.84 o                         
 -11  -5   4         30.41         30.68        23.17 o                         
 -10  -5   4         21.62         21.91        20.47 o                         
  -9  -5   4        311.11        333.66        26.02 o                         
  -8  -5   4        706.52        675.04        56.62 o                         
  -7  -5   4       3582.16       3468.65        69.89 o                         
  -6  -5   4       1071.20       1083.56        32.92 o                         
  -5  -5   4        486.37        422.45        20.52 o                         
  -4  -5   4       5281.33       5309.48        89.60 o                         
  -3  -5   4       2899.67       2849.47        52.38 o                         
  -2  -5   4        171.43        160.16         6.40 o                         
  -1  -5   4       4985.50       5566.47        60.94 o                         
   0  -5   4       4073.74       3831.85        43.56 o                         
   1  -5   4       2940.62       3302.72        38.92 o                         
   2  -5   4       5156.42       5625.23        63.25 o                         
   3  -5   4        479.66        469.50        11.99 o                         
   4  -5   4       2357.98       2465.64        33.52 o                         
   5  -5   4       1372.74       1342.05        29.54 o                         
   6  -5   4       1086.29       1064.56        25.00 o                         
   7  -5   4        202.47        198.67        12.93 o                         
   8  -5   4       1159.78       1177.30        27.21 o                         
   9  -5   4         18.96         11.18        11.90 o                         
  10  -5   4         22.33         23.93        13.66 o                         
  11  -5   4       1571.10       1700.94        39.45 o                         
 -11  -4   4         67.65         43.07        22.99 o                         
 -10  -4   4        148.99        145.92        23.94 o                         
  -9  -4   4        200.06        212.79        22.41 o                         
  -8  -4   4        212.93        232.12        46.84 o                         
  -7  -4   4       2049.58       2030.75        65.01 o                         
  -6  -4   4        427.01        388.17        21.26 o                         
  -5  -4   4          4.44         21.29        11.92 o                         
  -4  -4   4       4803.09       4733.26        80.04 o                         
  -3  -4   4       6282.83       6346.27       101.49 o                         
  -2  -4   4        106.52         99.79         3.39 o                         
  -1  -4   4      11335.24      12867.45       133.92 o                         
   0  -4   4        396.74        338.70         7.27 o                         
   1  -4   4        421.90        262.73         8.83 o                         
   2  -4   4       8404.32       9023.83        96.77 o                         
   3  -4   4        187.67        162.47         8.97 o                         
   4  -4   4       1000.82        973.38        17.53 o                         
   5  -4   4       2886.22       2999.42        39.27 o                         
   6  -4   4        294.55        322.86        21.74 o                         
   7  -4   4         72.50         64.13         9.77 o                         
   8  -4   4       3451.23       3344.26        87.32 o                         
   9  -4   4         28.04         30.53        11.53 o                         
  10  -4   4          4.02          1.50        12.37 o                         
  11  -4   4       1242.12       1326.51        33.62 o                         
  12  -4   4         36.61         53.91        16.95 o                         
 -12  -3   4        179.37        173.02        29.47 o                         
 -11  -3   4        239.63        271.13        29.29 o                         
 -10  -3   4        622.50        592.39        33.90 o                         
  -9  -3   4        301.38        276.51        24.32 o                         
  -8  -3   4         46.90         56.15        15.31 o                         
  -7  -3   4        611.20        564.18        26.02 o                         
  -6  -3   4        444.21        477.11        12.55 o                         
  -5  -3   4        197.65        204.74         9.75 o                         
  -4  -3   4       3742.95       3724.14        42.11 o                         
  -3  -3   4       1428.05       1445.01        17.82 o                         
  -2  -3   4       1521.83       1886.72        23.46 o                         
  -1  -3   4      18359.16      19229.22       197.70 o                         
   0  -3   4         35.30         25.13         2.52 o                         
   1  -3   4        208.82        385.56         7.58 o                         
   2  -3   4       1077.48        791.43        14.36 o                         
   3  -3   4       1161.37       1392.83        24.92 o                         
   4  -3   4         10.90          6.70         4.41 o                         
   5  -3   4        416.35        356.78        11.57 o                         
   6  -3   4          5.29          2.86         6.27 o                         
   7  -3   4        341.21        372.26        24.91 o                         
   8  -3   4       3900.11       3707.89        50.47 o                         
   9  -3   4        710.74        598.35        21.02 o                         
  10  -3   4         28.88         14.12        11.77 o                         
  11  -3   4       1255.90       1254.81        32.40 o                         
  12  -3   4         28.11         31.09        15.92 o                         
 -12  -2   4        388.56        340.92        57.70 o                         
 -11  -2   4         34.86         38.25        22.59 o                         
 -10  -2   4        722.10        720.68        37.49 o                         
  -9  -2   4         15.78          0.42        16.28 o                         
  -8  -2   4         18.07         10.62        13.98 o                         
  -7  -2   4       3457.22       3424.59        41.94 o                         
  -6  -2   4        206.14        191.87         9.49 o                         
  -5  -2   4       2608.12       3006.96        38.43 o                         
  -4  -2   4       8719.66       9215.55       124.57 o                         
  -3  -2   4       3740.60       3816.66        42.35 o                         
  -2  -2   4        391.63        575.54         8.79 o                         
  -1  -2   4        876.07        733.62        10.22 o                         
   0  -2   4       2629.91       2426.55        27.15 o                         
   1  -2   4          5.05         38.69         3.61 o                         
   2  -2   4        505.43        390.14        10.11 o                         
   3  -2   4       2753.13       3111.99        47.42 o                         
   4  -2   4       1866.83       2141.58        27.82 o                         
   5  -2   4       1807.79       1625.84        23.83 o                         
   6  -2   4          1.60         46.06         6.93 o                         
   7  -2   4        260.21        270.76        16.02 o                         
   8  -2   4       2408.98       2441.82        36.97 o                         
   9  -2   4        310.85        291.06        14.59 o                         
  10  -2   4        160.65        135.57        13.81 o                         
  11  -2   4        695.68        742.07        26.65 o                         
  12  -2   4         24.01         33.36        15.41 o                         
 -12  -1   4        190.59        225.01        30.39 o                         
 -11  -1   4        217.12        220.78        27.57 o                         
 -10  -1   4        792.24        769.87        40.31 o                         
  -9  -1   4          7.65          5.26        16.12 o                         
  -8  -1   4         44.11         41.87         6.70 o                         
  -7  -1   4       5382.71       5491.50        82.25 o                         
  -6  -1   4       2156.15       2279.14        30.38 o                         
  -5  -1   4        360.60        338.98         9.29 o                         
  -4  -1   4       7892.18       8069.03        91.09 o                         
  -3  -1   4        293.68        280.50         9.92 o                         
  -2  -1   4       2763.77       2815.70        31.76 o                         
  -1  -1   4       9134.18       9753.60       117.28 o                         
   0  -1   4       1053.17        964.70        11.58 o                         
   1  -1   4       3237.83       3457.79        49.65 o                         
   2  -1   4      20712.71      20320.33       208.76 o                         
   3  -1   4        317.25        249.85         6.75 o                         
   4  -1   4       2089.78       2444.18        30.27 o                         
   5  -1   4       3726.66       3812.89        45.43 o                         
   6  -1   4          4.32         13.97         5.67 o                         
   7  -1   4       1499.08       1596.67        31.59 o                         
   8  -1   4       3141.92       3194.11        43.92 o                         
   9  -1   4        413.47        420.90        16.66 o                         
  10  -1   4         74.30         79.91        12.24 o                         
  11  -1   4       1820.60       1789.16        35.64 o                         
  12  -1   4        275.19        287.25        20.37 o                         
 -12   0   4        288.81        272.32        32.71 o                         
 -11   0   4         43.42         40.77        22.79 o                         
 -10   0   4       1098.54       1105.11        56.89 o                         
  -9   0   4          3.15         -5.07         6.02 o                         
  -8   0   4         41.92         29.82         8.18 o                         
  -7   0   4       2619.97       2617.04        31.64 o                         
  -6   0   4          1.49         -0.54         4.49 o                         
  -5   0   4        647.87        740.93        12.28 o                         
  -4   0   4      15099.90      15887.16       166.07 o                         
  -3   0   4        186.07        196.16         6.14 o                         
  -2   0   4         32.55         60.20         6.20 o                         
  -1   0   4      11100.41      10865.33       112.55 o                         
   0   0   4       3443.22       2964.69        32.43 o                         
   2   0   4       5115.63       5037.33        48.26 o                         
   3   0   4       3202.68       3284.68        37.31 o                         
   4   0   4       3677.73       3979.26        45.51 o                         
   5   0   4       5753.00       6006.96        80.54 o                         
   6   0   4        673.87        677.43        20.57 o                         
   7   0   4       1514.48       1434.03        33.66 o                         
   8   0   4       5705.46       5743.85        99.76 o                         
   9   0   4        146.39        150.63        11.54 o                         
  10   0   4        615.00        619.74        20.75 o                         
  11   0   4       1616.24       1632.19        33.53 o                         
  12   0   4        598.03        565.21        36.93 o                         
 -12   1   4         20.71         10.03        25.45 o                         
 -11   1   4          6.90          3.48        26.01 o                         
 -10   1   4       2929.46       2899.24        36.06 o                         
  -9   1   4        263.36        258.79        10.98 o                         
  -8   1   4        218.02        211.80        10.24 o                         
  -7   1   4       1027.57       1036.97        21.52 o                         
  -6   1   4        624.25        674.02        14.53 o                         
  -5   1   4       1033.77       1065.35        15.58 o                         
  -4   1   4       7242.68       7474.55        72.70 o                         
  -3   1   4          0.34         10.78         4.04 o                         
  -2   1   4         11.91         27.93         2.83 o                         
  -1   1   4       5064.53       5243.24        56.14 o                         
   0   1   4       3592.25       3578.01        38.86 o                         
   1   1   4        922.42        922.85        11.64 o                         
   2   1   4       2486.26       2834.36        36.70 o                         
   3   1   4       7510.46       7811.37        82.96 o                         
   4   1   4       6082.46       6173.62        67.44 o                         
   5   1   4       3732.04       3790.54        44.53 o                         
   6   1   4        683.02        710.86        16.58 o                         
   7   1   4        379.08        364.69        15.84 o                         
   8   1   4       2566.45       2528.16        38.55 o                         
   9   1   4        203.48        182.61        11.74 o                         
  10   1   4       2357.89       2436.80        45.03 o                         
  11   1   4        280.43        275.04        20.27 o                         
  12   1   4        573.50        559.52        36.16 o                         
 -12   2   4         48.72         58.21        27.44 o                         
 -11   2   4         94.05        105.08        26.04 o                         
 -10   2   4       1586.73       1552.17        25.72 o                         
  -9   2   4        209.80        180.30        10.51 o                         
  -8   2   4         67.17         94.13         8.70 o                         
  -7   2   4       4090.01       4002.96        45.60 o                         
  -6   2   4        136.46        133.24         7.53 o                         
  -5   2   4        116.44        134.24         6.60 o                         
  -4   2   4       3232.53       3084.72        42.32 o                         
  -3   2   4          2.83          7.78         2.98 o                         
  -2   2   4        268.71        297.03         7.04 o                         
  -1   2   4       6496.32       6194.98        66.21 o                         
   0   2   4        737.33        750.41        11.26 o                         
   1   2   4       1293.28       1380.59        17.46 o                         
   2   2   4       5202.66       5007.01        53.75 o                         
   3   2   4       1775.69       1733.47        25.20 o                         
   4   2   4       1087.14       1115.49        16.18 o                         
   5   2   4        630.01        490.71        10.89 o                         
   6   2   4         13.37         10.38         4.94 o                         
   7   2   4        543.91        586.66        14.54 o                         
   8   2   4        428.85        400.39        17.52 o                         
   9   2   4        208.00        215.18        12.06 o                         
  10   2   4        945.42        937.87        27.44 o                         
  11   2   4        866.77        719.45        39.42 o                         
  12   2   4         32.30         33.55        22.95 o                         
 -11   3   4         14.68         17.36        12.12 o                         
 -10   3   4       1210.85       1231.94        24.04 o                         
  -9   3   4        205.49        184.60        17.54 o                         
  -8   3   4        102.47        107.02         9.66 o                         
  -7   3   4       5406.65       5241.19        57.47 o                         
  -6   3   4         65.60         71.97         6.95 o                         
  -5   3   4         18.46         18.31         5.00 o                         
  -4   3   4        681.70        658.03        12.11 o                         
  -3   3   4        875.58        998.45        14.25 o                         
  -2   3   4       1315.64       1261.62        17.70 o                         
  -1   3   4       5725.47       5502.14        81.95 o                         
   0   3   4          9.10         49.11         3.75 o                         
   1   3   4        877.32        934.45        13.54 o                         
   2   3   4       4655.39       4284.74        46.81 o                         
   3   3   4        344.12        312.46         7.22 o                         
   4   3   4       2001.19       2208.97        27.34 o                         
   5   3   4       3675.15       3680.40        43.31 o                         
   6   3   4         60.13         65.03         6.12 o                         
   7   3   4        741.05        687.00        15.46 o                         
   8   3   4        100.10        104.31         8.56 o                         
   9   3   4       1048.24       1105.56        39.57 o                         
  10   3   4        350.82        340.32        43.34 o                         
  11   3   4        599.24        589.40        33.82 o                         
  12   3   4          4.44        -10.35        22.13 o                         
 -11   4   4        124.32        120.34        13.17 o                         
 -10   4   4       2354.24       2429.12        34.47 o                         
  -9   4   4        153.53        146.22        12.14 o                         
  -8   4   4         13.49          6.46         8.43 o                         
  -7   4   4       1298.73       1276.11        22.54 o                         
  -6   4   4        163.16        157.36         9.04 o                         
  -5   4   4       1480.11       1439.85        21.08 o                         
  -4   4   4         74.56         68.23         5.86 o                         
  -3   4   4        866.78        854.94        13.61 o                         
  -2   4   4       8082.00       8560.11        82.54 o                         
  -1   4   4       9434.29      10051.32       106.68 o                         
   0   4   4       9999.86      10380.98       153.72 o                         
   1   4   4       6752.21       6313.01        60.88 o                         
   2   4   4       9936.32      10825.99       113.47 o                         
   3   4   4       3161.55       3532.66        40.65 o                         
   4   4   4       2231.00       2226.54        27.72 o                         
   5   4   4       2821.01       3092.75        37.51 o                         
   6   4   4         44.89         53.80        10.53 o                         
   7   4   4       3735.61       3695.26        45.76 o                         
   8   4   4       1117.10       1134.82        21.12 o                         
   9   4   4        474.85        505.92        27.68 o                         
  10   4   4        350.91        336.48        34.67 o                         
  11   4   4        216.72        198.42        25.07 o                         
  12   4   4         89.99        112.33        25.81 o                         
 -11   5   4        335.95        353.41        17.27 o                         
 -10   5   4        361.17        378.45        17.62 o                         
  -9   5   4        203.19        269.88        14.76 o                         
  -8   5   4        470.67        450.32        15.73 o                         
  -7   5   4       1260.78       1139.61        22.36 o                         
  -6   5   4        663.11        657.39        16.38 o                         
  -5   5   4       2873.01       2826.34        34.54 o                         
  -4   5   4       1333.91       1279.29        19.33 o                         
  -3   5   4       1820.15       1984.10        24.65 o                         
  -2   5   4       5935.54       5967.14        59.89 o                         
  -1   5   4        866.98        862.02        14.23 o                         
   0   5   4       2560.10       2575.02        53.02 o                         
   1   5   4      15806.42      16994.75       176.80 o                         
   2   5   4       6524.82       6852.68        92.65 o                         
   3   5   4       1639.42       1827.19        23.38 o                         
   4   5   4       2345.03       2316.90        28.93 o                         
   5   5   4        857.79        856.60        22.31 o                         
   6   5   4       1036.31       1062.44        17.91 o                         
   7   5   4       2836.40       2715.96        35.80 o                         
   8   5   4       1354.10       1318.86        38.10 o                         
   9   5   4          8.96          5.55        15.04 o                         
  10   5   4        644.24        654.17        35.78 o                         
  11   5   4          3.00         18.34        20.09 o                         
  12   5   4         10.33         20.81        23.76 o                         
 -11   6   4        502.46        529.43        20.46 o                         
 -10   6   4        733.13        729.08        22.15 o                         
  -9   6   4        204.44        176.16        14.23 o                         
  -8   6   4        677.47        637.23        20.11 o                         
  -7   6   4       1067.59       1028.44        28.58 o                         
  -6   6   4        918.25        860.52        18.94 o                         
  -5   6   4        816.93        752.55        16.50 o                         
  -4   6   4        783.40        804.58        15.76 o                         
  -3   6   4        530.45        538.34        12.26 o                         
  -2   6   4       3522.04       3510.36        38.46 o                         
  -1   6   4        218.03        173.72         7.25 o                         
   0   6   4         92.16         86.98         7.66 o                         
   1   6   4       4908.34       5109.50        51.55 o                         
   2   6   4       1980.85       1891.61        28.84 o                         
   3   6   4        335.17        330.29         9.06 o                         
   4   6   4       1874.26       1876.72        24.94 o                         
   5   6   4       1216.59       1337.46        19.91 o                         
   6   6   4         43.99         61.34         6.03 o                         
   7   6   4       2116.18       2113.66        52.01 o                         
   8   6   4        247.38        176.98        18.12 o                         
   9   6   4          8.38         10.82        15.48 o                         
  10   6   4       1519.39       1533.46        48.91 o                         
  11   6   4         14.59         17.95        21.41 o                         
  12   6   4         10.48         23.65        25.07 o                         
 -10   7   4        107.12        133.59        14.25 o                         
  -9   7   4         13.51         13.92        12.38 o                         
  -8   7   4       1041.34       1047.66        28.01 o                         
  -7   7   4        322.17        309.60        20.45 o                         
  -6   7   4        126.17        132.00        19.54 o                         
  -5   7   4        256.17        244.11        11.62 o                         
  -4   7   4         33.28         39.52         6.99 o                         
  -3   7   4          3.32         15.23         6.50 o                         
  -2   7   4       3025.15       3087.14        40.62 o                         
  -1   7   4        286.80        256.81        13.68 o                         
   0   7   4        176.81        175.93        10.53 o                         
   1   7   4       3556.39       3474.21        37.56 o                         
   2   7   4        566.73        560.45        14.00 o                         
   3   7   4          2.83         16.28         4.73 o                         
   4   7   4       2170.73       2232.22        29.05 o                         
   5   7   4         29.20         22.19         6.18 o                         
   6   7   4         41.79         21.94        11.02 o                         
   7   7   4       1353.87       1444.64        40.19 o                         
   8   7   4        328.49        349.66        23.17 o                         
   9   7   4        639.84        605.03        31.77 o                         
  10   7   4       1594.08       1658.69        52.22 o                         
  11   7   4        105.49         67.18        34.67 o                         
 -10   8   4         36.11         26.64        13.76 o                         
  -9   8   4        368.96        370.24        18.68 o                         
  -8   8   4        642.95        677.40        24.08 o                         
  -7   8   4        382.40        419.63        26.95 o                         
  -6   8   4          1.78         -8.54         8.54 o                         
  -5   8   4       2380.45       2303.87        32.74 o                         
  -4   8   4        757.82        740.88        17.37 o                         
  -3   8   4        731.09        647.90        15.24 o                         
  -2   8   4       2092.46       2100.46        30.89 o                         
  -1   8   4          3.51          4.83         5.51 o                         
   0   8   4         69.60         53.50         5.23 o                         
   1   8   4       4686.16       4630.99        49.04 o                         
   2   8   4        262.54        283.29        13.67 o                         
   3   8   4        261.43        247.21         9.23 o                         
   4   8   4       2267.87       2310.87        33.78 o                         
   5   8   4        260.79        223.05        11.12 o                         
   6   8   4        234.81        215.42        32.78 o                         
   7   8   4       1801.13       1721.60        68.26 o                         
   8   8   4          1.61        -11.88        14.81 o                         
   9   8   4        102.64        102.40        30.34 o                         
  10   8   4       1037.28       1084.53        69.35 o                         
  11   8   4         20.42         36.30        33.59 o                         
  -9   9   4        279.16        295.41        18.90 o                         
  -8   9   4       1676.44       1671.85        33.37 o                         
  -7   9   4         55.13         46.81        14.34 o                         
  -6   9   4         39.85         41.31        10.70 o                         
  -5   9   4       2856.76       2834.49        38.73 o                         
  -4   9   4       1313.76       1188.88        26.03 o                         
  -3   9   4         45.56         35.92         7.74 o                         
  -2   9   4       4570.96       4435.29        55.55 o                         
  -1   9   4          7.61         33.09         7.30 o                         
   0   9   4         74.71         83.97         6.42 o                         
   1   9   4       2698.91       2653.37        32.15 o                         
   2   9   4          0.93         12.12         5.97 o                         
   3   9   4         37.90         34.79         6.76 o                         
   4   9   4       1025.44        940.31        18.64 o                         
   5   9   4         17.54         15.36        11.42 o                         
   6   9   4         30.10         52.55        22.75 o                         
   7   9   4       3397.86       3115.97        98.06 o                         
   8   9   4        255.76        235.13        34.13 o                         
   9   9   4         19.83          7.04        28.17 o                         
  10   9   4        679.22        643.58        54.72 o                         
  -9  10   4         31.51          8.13        25.46 o                         
  -8  10   4       1004.00       1039.42        29.24 o                         
  -7  10   4         34.96         32.58        12.59 o                         
  -6  10   4         20.09         27.05        11.08 o                         
  -5  10   4       2263.56       2195.64        47.79 o                         
  -4  10   4        116.98        119.67        11.00 o                         
  -3  10   4         64.69         60.50        11.26 o                         
  -2  10   4       5132.70       5142.45        63.96 o                         
  -1  10   4         75.45         87.59         8.97 o                         
   0  10   4        292.63        333.23        10.38 o                         
   1  10   4       2415.42       2322.63        32.61 o                         
   2  10   4        193.00        182.92         9.40 o                         
   3  10   4        670.82        673.38        21.07 o                         
   4  10   4       1069.96       1098.07        51.47 o                         
   5  10   4        289.91        243.26        30.88 o                         
   6  10   4        110.99        109.44        25.46 o                         
   7  10   4        853.30        823.93        53.09 o                         
   8  10   4         67.19         20.59        28.71 o                         
   9  10   4        625.83        606.74        52.55 o                         
  10  10   4        616.46        673.37        57.43 o                         
  -8  11   4        685.09        728.17        28.48 o                         
  -7  11   4         38.35         41.42        13.94 o                         
  -6  11   4         67.56         47.69        12.70 o                         
  -5  11   4       1250.95       1185.80        26.63 o                         
  -4  11   4        112.55        109.72        12.77 o                         
  -3  11   4          3.12         -2.81         9.70 o                         
  -2  11   4        367.55        325.64        17.52 o                         
  -1  11   4        110.11         88.34        10.64 o                         
   0  11   4       2510.07       2517.66        33.54 o                         
   1  11   4        406.28        444.32        14.78 o                         
   2  11   4        563.00        525.17        19.61 o                         
   3  11   4        684.43        744.89        44.97 o                         
   4  11   4       2320.86       2352.72        81.27 o                         
   5  11   4        238.96        173.91        28.71 o                         
   6  11   4        114.73        114.31        28.71 o                         
   7  11   4        826.62        866.19        59.60 o                         
   8  11   4        231.36        240.55        39.01 o                         
   9  11   4        288.38        310.38        44.43 o                         
  -7  12   4          5.09          6.65        15.96 o                         
  -6  12   4         57.10         54.14        16.34 o                         
  -5  12   4        779.63        767.19        26.20 o                         
  -4  12   4         11.54         -9.42        13.29 o                         
  -3  12   4         39.66         23.21        11.51 o                         
  -2  12   4        618.09        644.83        20.99 o                         
  -1  12   4          4.35        -10.46        10.46 o                         
   0  12   4         32.26         20.14        10.96 o                         
   1  12   4        293.56        371.40        17.63 o                         
   2  12   4          6.20         23.00        16.92 o                         
   3  12   4        518.54        608.36        48.22 o                         
   4  12   4        910.20        874.32        52.55 o                         
   5  12   4        224.96        278.42        35.76 o                         
   6  12   4        803.29        813.64        55.80 o                         
   7  12   4        245.45        227.55        38.47 o                         
   8  12   4         56.63         65.01        34.67 o                         
  -6  13   4        360.44        357.61        54.92 o                         
  -5  13   4        904.58        961.29        37.09 o                         
  -4  13   4        319.01        366.90        24.26 o                         
  -3  13   4        104.11         99.34        17.77 o                         
  -2  13   4       1559.75       1591.08        40.49 o                         
  -1  13   4         32.42         59.32        13.07 o                         
   0  13   4         31.21         34.26        13.36 o                         
   1  13   4        690.41        693.78        32.32 o                         
   2  13   4        183.54        261.68        33.59 o                         
   3  13   4       1068.34       1024.93        59.05 o                         
   4  13   4        664.66        690.71        53.64 o                         
   5  13   4        255.56        239.47        36.30 o                         
   6  13   4        814.85        776.85        61.22 o                         
   7  13   4        901.20       1047.15        70.43 o                         
  -4  14   4        131.02        143.31        21.66 o                         
  -3  14   4        428.57        460.79        26.64 o                         
  -2  14   4        218.37        204.89        18.14 o                         
  -1  14   4        406.52        400.28        20.40 o                         
   0  14   4        869.16        930.86        39.26 o                         
   1  14   4        924.84        884.07        55.26 o                         
   2  14   4        403.59        364.56        40.09 o                         
   3  14   4        854.62        829.89        56.34 o                         
   4  14   4        312.11        260.59        38.47 o                         
   5  14   4        299.82        320.68        42.26 o                         
   6  14   4        866.09        955.04        68.81 o                         
  -2  15   4        308.97        284.69        20.56 o                         
  -1  15   4        334.32        336.93        42.80 o                         
   0  15   4        211.30        238.38        37.92 o                         
   1  15   4        369.67        388.40        42.80 o                         
   2  15   4         29.91         57.97        31.42 o                         
   3  15   4        542.86        549.31        50.93 o                         
   4  15   4         46.51         72.60        34.67 o                         
  -3 -14   5        999.86       1072.61        68.26 o                         
  -2 -14   5        404.51        375.40        40.09 o                         
  -1 -14   5         16.03         16.25        29.26 o                         
   0 -14   5        492.36        499.46        43.88 o                         
   1 -14   5        147.21        140.32        34.13 o                         
   2 -14   5          0.07        -10.44        19.28 o                         
   3 -14   5        655.50        726.42        34.34 o                         
  -5 -13   5          0.03        -28.17        28.17 o                         
  -4 -13   5         45.81         42.26        29.26 o                         
  -3 -13   5       1080.73       1098.07        58.51 o                         
  -2 -13   5          6.66         -5.96        24.38 o                         
  -1 -13   5          7.31         21.67        24.92 o                         
   0 -13   5       1597.19       1654.42        69.89 o                         
   1 -13   5        114.53        113.23        29.80 o                         
   2 -13   5          1.76         -2.77        13.92 o                         
   3 -13   5        236.13        239.39        21.81 o                         
   4 -13   5         22.59         16.06        15.83 o                         
   5 -13   5         10.91          6.68        16.99 o                         
  -7 -12   5        158.53        144.86        25.25 o                         
  -6 -12   5        831.20        834.47        40.96 o                         
  -5 -12   5         34.10         47.69        18.34 o                         
  -4 -12   5          4.58         -2.91        16.14 o                         
  -3 -12   5        686.59        656.92        43.61 o                         
  -2 -12   5         99.06         76.44        16.27 o                         
  -1 -12   5         31.12         43.88        25.46 o                         
   0 -12   5       1353.68       1371.07        59.05 o                         
   1 -12   5         20.49         25.13        14.81 o                         
   2 -12   5        407.21        389.70        17.29 o                         
   3 -12   5       1584.14       1545.23        31.96 o                         
   4 -12   5        289.41        286.21        19.70 o                         
   5 -12   5         37.73         42.15        16.27 o                         
   6 -12   5        827.19        859.50        33.57 o                         
  -8 -11   5        464.65        454.80        32.71 o                         
  -7 -11   5         93.18         92.50        67.18 o                         
  -6 -11   5        965.34        927.17        64.74 o                         
  -5 -11   5         64.53         69.02        17.95 o                         
  -4 -11   5         60.08         59.26        32.51 o                         
  -3 -11   5       2805.86       2709.93       112.69 o                         
  -2 -11   5        125.57        130.64        18.15 o                         
  -1 -11   5         56.80         49.97        13.91 o                         
   0 -11   5       2500.48       2530.93        42.93 o                         
   1 -11   5        196.09        186.03        11.80 o                         
   2 -11   5         26.50         26.38         9.75 o                         
   3 -11   5       1063.10       1058.61        25.46 o                         
   4 -11   5         61.34         43.88        13.45 o                         
   5 -11   5       1131.12       1185.49        40.27 o                         
   6 -11   5        756.18        737.85        30.34 o                         
   7 -11   5        246.91        252.07        31.23 o                         
  -9 -10   5       1463.73       1426.04        54.25 o                         
  -8 -10   5        199.64        196.77        45.51 o                         
  -7 -10   5         37.50         50.64        19.44 o                         
  -6 -10   5        397.48        417.49        27.23 o                         
  -5 -10   5        598.48        506.29        28.54 o                         
  -4 -10   5        453.43        492.59        37.38 o                         
  -3 -10   5       3582.63       3481.67        68.49 o                         
  -2 -10   5       1794.72       1724.72        41.73 o                         
  -1 -10   5         49.05         48.65        10.89 o                         
   0 -10   5       3685.81       3648.56        54.49 o                         
   1 -10   5        417.68        434.53        15.26 o                         
   2 -10   5         44.68         40.85         7.90 o                         
   3 -10   5        545.74        556.93        17.67 o                         
   4 -10   5        114.71        106.42        12.19 o                         
   5 -10   5        856.81        812.04        29.74 o                         
   6 -10   5        812.08        804.43        30.33 o                         
   7 -10   5        112.19         90.28        16.81 o                         
   8 -10   5        707.73        608.48        34.51 o                         
  -9  -9   5        679.86        678.35        37.23 o                         
  -8  -9   5        182.16        173.14        24.29 o                         
  -7  -9   5         26.64         26.70        30.07 o                         
  -6  -9   5       1421.43       1349.50        42.39 o                         
  -5  -9   5        222.69        230.07        20.04 o                         
  -4  -9   5       1469.47       1369.30        38.65 o                         
  -3  -9   5        743.92        680.68        26.61 o                         
  -2  -9   5        335.86        382.66        19.74 o                         
  -1  -9   5        127.69        130.04         8.21 o                         
   0  -9   5       1359.19       1377.66        26.69 o                         
   1  -9   5        336.05        335.00        12.84 o                         
   2  -9   5       1968.91       1835.49        25.81 o                         
   3  -9   5       1174.72       1109.26        20.79 o                         
   4  -9   5       1453.29       1430.63        33.62 o                         
   5  -9   5       1835.03       1848.31        33.16 o                         
   6  -9   5        225.15        235.77        15.62 o                         
   7  -9   5        160.49        162.80        17.99 o                         
   8  -9   5        930.27       1000.45        34.51 o                         
   9  -9   5         36.28         37.02        22.13 o                         
 -10  -8   5        598.66        636.66        38.67 o                         
  -9  -8   5        535.41        565.82        51.74 o                         
  -8  -8   5         86.95        100.39        20.90 o                         
  -7  -8   5        499.94        509.62        29.87 o                         
  -6  -8   5        249.26        239.08        30.34 o                         
  -5  -8   5        909.26        880.67        37.11 o                         
  -4  -8   5       1693.12       1608.41        40.25 o                         
  -3  -8   5        496.26        587.25        23.42 o                         
  -2  -8   5        207.80        206.63         8.66 o                         
  -1  -8   5       1810.01       1887.64        26.29 o                         
   0  -8   5       1611.08       1518.24        27.20 o                         
   1  -8   5        417.71        442.10        12.88 o                         
   2  -8   5       3106.79       3029.84        53.47 o                         
   3  -8   5        309.99        284.04        12.86 o                         
   4  -8   5        387.47        392.23        22.52 o                         
   5  -8   5       4669.57       4627.85        61.76 o                         
   6  -8   5        146.00        135.40        12.90 o                         
   7  -8   5        268.16        245.25        15.80 o                         
   8  -8   5       1292.59       1313.52        31.79 o                         
   9  -8   5        108.03        109.91        17.99 o                         
  10  -8   5        537.60        452.24        33.35 o                         
 -10  -7   5        146.70        167.45        26.78 o                         
  -9  -7   5        933.04        977.64        43.81 o                         
  -8  -7   5          8.13         -8.37        16.42 o                         
  -7  -7   5        618.24        592.39        46.32 o                         
  -6  -7   5        817.97        861.89        32.45 o                         
  -5  -7   5       1121.44        963.51        56.89 o                         
  -4  -7   5       1406.34       1511.19        38.10 o                         
  -3  -7   5        353.75        410.54        19.65 o                         
  -2  -7   5         36.03         34.38         4.58 o                         
  -1  -7   5       3938.36       3882.26        48.64 o                         
   0  -7   5        105.34        103.76         9.39 o                         
   1  -7   5        790.49        737.82        14.14 o                         
   2  -7   5       2568.53       2721.83        36.00 o                         
   3  -7   5        795.99        788.12        17.50 o                         
   4  -7   5         67.37         56.67         8.66 o                         
   5  -7   5        698.34        667.27        19.24 o                         
   6  -7   5        164.88        155.76        12.45 o                         
   7  -7   5        265.38        281.77        15.72 o                         
   8  -7   5       1271.75       1270.97        30.30 o                         
   9  -7   5        262.84        266.56        17.99 o                         
  10  -7   5          6.58         -4.38        15.11 o                         
 -11  -6   5        194.92        175.51        31.96 o                         
 -10  -6   5        530.06        498.36        33.69 o                         
  -9  -6   5        860.28        865.69        39.70 o                         
  -8  -6   5        447.10        428.25        27.13 o                         
  -7  -6   5        322.00        300.68        44.67 o                         
  -6  -6   5        477.29        435.53        24.13 o                         
  -5  -6   5        186.44        172.45        15.87 o                         
  -4  -6   5       3983.83       3925.02       101.58 o                         
  -3  -6   5        134.64        126.92        11.57 o                         
  -2  -6   5         17.20         14.40         4.46 o                         
  -1  -6   5       5233.04       5079.63        56.97 o                         
   0  -6   5       2537.76       2634.89        32.40 o                         
   1  -6   5         51.63         67.85        10.99 o                         
   2  -6   5         86.16         87.54         6.73 o                         
   3  -6   5       1132.18       1171.63        27.17 o                         
   4  -6   5        230.01        216.83        10.46 o                         
   5  -6   5       1628.43       1550.27        26.53 o                         
   6  -6   5         63.78         64.21        13.06 o                         
   7  -6   5        387.10        378.39        16.42 o                         
   8  -6   5       1339.12       1368.89        29.98 o                         
   9  -6   5         22.03         37.63        13.76 o                         
  10  -6   5        122.72        142.93        16.93 o                         
  11  -6   5        455.89        511.45        24.83 o                         
 -11  -5   5        175.79        186.14        28.28 o                         
 -10  -5   5        932.24        893.30        44.06 o                         
  -9  -5   5        285.50        268.57        25.15 o                         
  -8  -5   5         42.68         53.06        20.86 o                         
  -7  -5   5        384.36        351.72        47.95 o                         
  -6  -5   5        357.21        338.94        32.51 o                         
  -5  -5   5         36.72         37.64        16.80 o                         
  -4  -5   5        929.51        889.28        50.11 o                         
  -3  -5   5        164.28        178.79        12.49 o                         
  -2  -5   5        474.39        556.36         9.78 o                         
  -1  -5   5      18909.80      19969.29       206.76 o                         
   0  -5   5       4887.60       4912.69        54.79 o                         
   1  -5   5        199.44        209.78         8.77 o                         
   2  -5   5       1615.81       1580.78        22.45 o                         
   3  -5   5        332.49        366.43        11.97 o                         
   4  -5   5          2.50          5.97         3.14 o                         
   5  -5   5       5172.64       5281.35        66.58 o                         
   6  -5   5         46.72         18.61         7.77 o                         
   7  -5   5        215.07        216.55        13.06 o                         
   8  -5   5       1085.50       1080.94        25.93 o                         
   9  -5   5         16.60         35.78        12.10 o                         
  10  -5   5         69.17         80.48        14.74 o                         
  11  -5   5        876.70        903.63        39.03 o                         
 -11  -4   5         11.62         15.88        22.79 o                         
 -10  -4   5        522.47        520.14        67.72 o                         
  -9  -4   5         26.39         29.84        17.99 o                         
  -8  -4   5        460.23        442.95        26.46 o                         
  -7  -4   5        835.93        810.44        31.35 o                         
  -6  -4   5       1911.73       1767.66        42.44 o                         
  -5  -4   5         32.84         38.19        10.26 o                         
  -4  -4   5       1651.96       1551.62        34.93 o                         
  -3  -4   5       1033.78       1081.20        26.23 o                         
  -2  -4   5        459.07        419.03        10.95 o                         
  -1  -4   5      25912.18      27495.80       387.16 o                         
   0  -4   5         31.27         18.96         3.91 o                         
   1  -4   5         99.32         73.07         7.17 o                         
   2  -4   5       7771.16       7749.05        83.96 o                         
   3  -4   5        223.70        276.01        12.11 o                         
   4  -4   5        399.58        468.38        14.48 o                         
   5  -4   5       1292.08       1294.46        25.95 o                         
   6  -4   5        228.65        195.41        10.58 o                         
   7  -4   5         12.30         41.20         9.17 o                         
   8  -4   5       2128.20       1982.23        33.90 o                         
   9  -4   5        130.75        134.18        13.15 o                         
  10  -4   5         60.08         54.90        13.60 o                         
  11  -4   5       2045.02       2246.60        43.07 o                         
 -11  -3   5         72.86         68.81        24.90 o                         
 -10  -3   5       1152.66       1173.63        46.93 o                         
  -9  -3   5        127.23        117.24        19.91 o                         
  -8  -3   5         29.59         38.81        15.97 o                         
  -7  -3   5       1411.22       1362.48       124.85 o                         
  -6  -3   5          2.04          6.71         3.72 o                         
  -5  -3   5         87.13        115.06         5.17 o                         
  -4  -3   5       2922.09       2571.15        44.33 o                         
  -3  -3   5        752.14        798.81        11.73 o                         
  -2  -3   5        588.10        693.90        10.71 o                         
  -1  -3   5       4933.37       4520.97        49.36 o                         
   0  -3   5       1060.77       1256.39        16.16 o                         
   1  -3   5        306.52        332.53         7.98 o                         
   2  -3   5      12581.11      13232.18       157.57 o                         
   3  -3   5        139.46        142.66        10.69 o                         
   4  -3   5       1751.08       1805.84        28.95 o                         
   5  -3   5       1105.52       1025.97        18.60 o                         
   6  -3   5          6.32         19.57         7.18 o                         
   7  -3   5        190.09        187.73        11.16 o                         
   8  -3   5       3051.28       2834.52        48.09 o                         
   9  -3   5        425.17        387.36        24.49 o                         
  10  -3   5         88.69         82.85        13.43 o                         
  11  -3   5        496.93        514.06        22.20 o                         
  12  -3   5         47.03         53.52        16.34 o                         
 -12  -2   5          6.20         16.30        26.36 o                         
 -11  -2   5        166.99        192.20        33.59 o                         
 -10  -2   5       2473.34       2497.08        65.28 o                         
  -9  -2   5          4.94          7.96        20.59 o                         
  -8  -2   5        267.26        233.51        20.69 o                         
  -7  -2   5       2471.31       2545.15        34.33 o                         
  -6  -2   5         35.12         53.73         9.41 o                         
  -5  -2   5         17.40          6.32         4.02 o                         
  -4  -2   5       5610.03       5505.25        66.71 o                         
  -3  -2   5       1249.40       1558.56        19.90 o                         
  -2  -2   5         14.48         10.70         2.69 o                         
  -1  -2   5       2744.73       2693.47        35.76 o                         
   0  -2   5       4721.17       5768.41        54.56 o                         
   1  -2   5       2051.34       2119.32        46.76 o                         
   2  -2   5      14327.59      15183.22       236.29 o                         
   3  -2   5        581.29        706.08        14.27 o                         
   4  -2   5         36.70         32.29         4.66 o                         
   5  -2   5       3455.09       3392.28        46.52 o                         
   6  -2   5         14.27         14.69         6.29 o                         
   7  -2   5        602.09        518.48        16.02 o                         
   8  -2   5       1024.61        971.72        22.39 o                         
   9  -2   5        358.40        319.60        15.27 o                         
  10  -2   5       1138.21       1054.90        32.30 o                         
  11  -2   5        659.83        635.11        23.99 o                         
  12  -2   5        481.75        484.39        22.97 o                         
 -12  -1   5         63.08         49.49        26.78 o                         
 -11  -1   5         16.15         14.56        23.57 o                         
 -10  -1   5       1662.79       1609.77        77.47 o                         
  -9  -1   5          8.24         16.04        16.12 o                         
  -8  -1   5        216.56        226.28         9.69 o                         
  -7  -1   5       2756.87       2819.68        37.73 o                         
  -6  -1   5        232.81        264.80         9.98 o                         
  -5  -1   5        122.37        100.54         9.77 o                         
  -4  -1   5       9510.12      10407.07       118.14 o                         
  -3  -1   5       1384.56       1446.99        19.02 o                         
  -2  -1   5         14.21         28.62         3.31 o                         
  -1  -1   5      21266.09      22082.51       226.56 o                         
   0  -1   5       2870.83       2875.25        28.18 o                         
   1  -1   5        144.57        111.68        12.28 o                         
   2  -1   5      12109.88      11786.29       122.70 o                         
   3  -1   5         25.76         21.48         6.59 o                         
   4  -1   5       1382.98       1315.36        32.84 o                         
   5  -1   5       3105.89       2939.76        36.83 o                         
   6  -1   5         23.87          3.58         5.78 o                         
   7  -1   5       1896.33       1869.07        28.88 o                         
   8  -1   5       1893.97       1977.07        31.78 o                         
   9  -1   5          9.64         -1.33         9.07 o                         
  10  -1   5       1295.83       1268.30        28.58 o                         
  11  -1   5        494.26        526.41        21.02 o                         
  12  -1   5        377.90        401.89        29.25 o                         
 -12   0   5          0.31         -5.95        24.99 o                         
 -11   0   5        193.37        225.23        31.15 o                         
 -10   0   5       2175.36       2056.05        58.41 o                         
  -9   0   5        188.78        179.94        13.13 o                         
  -8   0   5         83.94         78.29        11.86 o                         
  -7   0   5       4080.10       4138.95        51.68 o                         
  -6   0   5         46.12         32.49         6.05 o                         
  -5   0   5        906.81        971.77        16.64 o                         
  -4   0   5        728.01        622.47        12.00 o                         
  -3   0   5       1840.07       1885.88        23.74 o                         
  -2   0   5       3850.55       3933.36        43.72 o                         
  -1   0   5       4667.08       5011.23        54.10 o                         
   0   0   5        339.57        364.07         6.88 o                         
   1   0   5        840.19        880.53        29.44 o                         
   2   0   5       2260.91       2355.24        39.80 o                         
   3   0   5        151.56        156.04         5.68 o                         
   4   0   5       5345.73       5462.36        63.18 o                         
   5   0   5       1439.55       1532.76        26.82 o                         
   6   0   5       1311.32       1399.05        22.18 o                         
   7   0   5       2015.74       2122.75        30.94 o                         
   8   0   5       1257.84       1202.67        32.77 o                         
   9   0   5        385.90        355.83        14.82 o                         
  10   0   5       1564.93       1543.35        30.45 o                         
  11   0   5        109.70        131.95        14.39 o                         
  12   0   5         87.79        101.09        24.71 o                         
 -12   1   5          9.07          2.56        25.64 o                         
 -11   1   5          4.99          3.55        22.06 o                         
 -10   1   5       1815.79       1750.99        47.86 o                         
  -9   1   5          7.06          3.35         9.34 o                         
  -8   1   5       1501.22       1471.11        27.01 o                         
  -7   1   5        873.13        835.61        19.19 o                         
  -6   1   5       1100.22       1048.51        17.02 o                         
  -5   1   5       1768.04       1723.85        24.97 o                         
  -4   1   5       1219.69       1075.99        17.09 o                         
  -3   1   5        243.67        234.84        10.48 o                         
  -2   1   5       3104.24       2915.23        33.77 o                         
  -1   1   5        133.82        132.22         4.91 o                         
   0   1   5        489.15        553.67         8.86 o                         
   1   1   5       2985.06       3441.17        33.80 o                         
   2   1   5       1307.40       1305.47        16.42 o                         
   3   1   5       1065.30       1018.16        14.41 o                         
   4   1   5      15696.05      16576.60       172.80 o                         
   5   1   5        153.17        143.03        13.54 o                         
   6   1   5       1385.13       1516.13        23.04 o                         
   7   1   5        962.91       1024.85        24.81 o                         
   8   1   5         27.25         39.06         7.96 o                         
   9   1   5         15.04         15.07         8.80 o                         
  10   1   5       1128.06       1061.22        25.52 o                         
  11   1   5        423.00        409.19        21.48 o                         
  12   1   5        124.85        124.35        25.42 o                         
 -11   2   5        496.10        498.04        50.66 o                         
 -10   2   5       1272.49       1308.78        26.74 o                         
  -9   2   5        195.95        193.43        12.14 o                         
  -8   2   5        512.29        501.66        15.47 o                         
  -7   2   5        688.84        657.12        22.21 o                         
  -6   2   5        217.75        188.85        11.57 o                         
  -5   2   5        584.38        602.15        12.51 o                         
  -4   2   5       1520.77       1482.11        21.78 o                         
  -3   2   5       1078.39       1065.74        16.40 o                         
  -2   2   5       4613.19       4699.87        52.40 o                         
  -1   2   5       1650.81       1635.47        20.48 o                         
   0   2   5         83.53         58.48         3.19 o                         
   1   2   5       6987.32       7037.45        60.57 o                         
   2   2   5       1134.87       1100.95        30.58 o                         
   3   2   5         21.70         10.23         2.66 o                         
   4   2   5       8856.02       9018.38        96.36 o                         
   5   2   5        855.58        745.48        13.83 o                         
   6   2   5        310.19        289.54        10.13 o                         
   7   2   5       1001.24        897.55        18.09 o                         
   8   2   5        266.79        260.32        11.49 o                         
   9   2   5        190.46        184.66        11.63 o                         
  10   2   5        393.22        422.11        20.41 o                         
  11   2   5         65.57         45.70        20.21 o                         
  12   2   5        213.95        213.99        27.68 o                         
 -11   3   5        849.71        807.41        25.04 o                         
 -10   3   5        397.26        408.56        16.99 o                         
  -9   3   5        228.44        231.93        13.14 o                         
  -8   3   5         96.68        108.09         9.78 o                         
  -7   3   5       2029.19       2011.99        28.43 o                         
  -6   3   5        379.25        364.61        11.74 o                         
  -5   3   5        604.75        570.49        12.63 o                         
  -4   3   5       1287.95       1271.84        17.92 o                         
  -3   3   5       2929.85       3174.00        38.41 o                         
  -2   3   5       2035.89       1662.60        23.77 o                         
  -1   3   5        397.10        320.06         7.37 o                         
   0   3   5      10563.14      11830.54       123.56 o                         
   1   3   5       1938.89       1824.69        23.20 o                         
   2   3   5       2408.27       2148.79        40.74 o                         
   3   3   5        446.46        360.35         7.96 o                         
   4   3   5       8202.70       8243.82       102.77 o                         
   5   3   5       3658.59       3999.59        46.87 o                         
   6   3   5        260.02        276.17        10.11 o                         
   7   3   5       1086.74       1050.94        19.41 o                         
   8   3   5         74.78         70.29         8.30 o                         
   9   3   5         21.23         24.56         8.62 o                         
  10   3   5        864.39        850.00        57.40 o                         
  11   3   5          4.32        -10.43        18.89 o                         
  12   3   5         43.53         55.23        23.16 o                         
 -11   4   5        225.89        246.30        16.86 o                         
 -10   4   5        186.50        207.41        13.26 o                         
  -9   4   5         38.28         43.84        10.53 o                         
  -8   4   5        757.56        760.47        19.51 o                         
  -7   4   5       2244.72       2182.72        30.73 o                         
  -6   4   5       1705.28       1626.35        24.38 o                         
  -5   4   5       1051.88       1000.23        17.30 o                         
  -4   4   5        295.67        330.83        10.86 o                         
  -3   4   5        104.04        161.98         7.54 o                         
  -2   4   5       7133.64       7227.56        79.32 o                         
  -1   4   5         20.64         30.27         3.67 o                         
   0   4   5       1798.01       2005.51        24.70 o                         
   1   4   5       1760.32       1351.27        19.22 o                         
   2   4   5       1288.04       1313.13        32.29 o                         
   3   4   5        823.80        834.29        21.11 o                         
   4   4   5      11013.32      11300.75       119.84 o                         
   5   4   5         64.56         80.54         6.71 o                         
   6   4   5        193.79        217.77        24.55 o                         
   7   4   5       3649.04       3640.63        45.69 o                         
   8   4   5        196.12        202.18        12.43 o                         
   9   4   5        110.86        143.49        23.30 o                         
  10   4   5       1001.81        962.35        39.70 o                         
  11   4   5         99.89         81.24        23.57 o                         
  12   4   5        164.58        164.79        26.81 o                         
 -11   5   5       1801.71       1937.08        37.69 o                         
 -10   5   5        833.68        824.61        24.32 o                         
  -9   5   5        534.47        544.22        18.80 o                         
  -8   5   5        598.18        565.88        18.27 o                         
  -7   5   5        636.78        616.80        17.58 o                         
  -6   5   5        236.90        216.11        19.67 o                         
  -5   5   5       1825.82       1653.45        31.57 o                         
  -4   5   5        117.57        128.96         7.41 o                         
  -3   5   5         50.84         55.08         5.62 o                         
  -2   5   5       4108.16       3954.63        60.83 o                         
  -1   5   5        352.02        338.86         8.90 o                         
   0   5   5        193.70        219.33         7.82 o                         
   1   5   5      17721.73      18327.75       170.64 o                         
   2   5   5       1788.06       1807.39        35.81 o                         
   3   5   5        491.19        560.27        10.87 o                         
   4   5   5       4317.29       4324.63        51.55 o                         
   5   5   5       2079.70       2224.84        29.21 o                         
   6   5   5         12.07         22.39         9.75 o                         
   7   5   5       6206.57       6136.21        70.91 o                         
   8   5   5        504.66        497.55        18.05 o                         
   9   5   5        290.56        231.65        26.28 o                         
  10   5   5        471.87        486.57        38.47 o                         
  11   5   5         31.43         41.84        20.98 o                         
  12   5   5        132.55        159.87        27.39 o                         
 -10   6   5         17.35         38.79        13.44 o                         
  -9   6   5         17.21         26.64        11.70 o                         
  -8   6   5        817.05        800.16        21.82 o                         
  -7   6   5         16.18         21.56         9.07 o                         
  -6   6   5         18.87         16.82        11.49 o                         
  -5   6   5       4555.21       4588.81        51.58 o                         
  -4   6   5          4.01          1.94         5.73 o                         
  -3   6   5       1089.58       1230.74        18.94 o                         
  -2   6   5       3023.85       3099.83        39.10 o                         
  -1   6   5         21.05         56.15        10.95 o                         
   0   6   5        235.70        339.37         9.15 o                         
   1   6   5      12344.88      13055.38       112.37 o                         
   2   6   5         25.40         33.18         4.14 o                         
   3   6   5        786.58        708.36        15.81 o                         
   4   6   5       3374.15       3557.48        42.25 o                         
   5   6   5        473.09        528.32        12.31 o                         
   6   6   5        805.89        752.16        15.32 o                         
   7   6   5       2884.01       2863.07        44.24 o                         
   8   6   5        627.58        632.14        29.15 o                         
   9   6   5         23.42         15.82        15.65 o                         
  10   6   5        686.68        720.33        37.87 o                         
  11   6   5         67.86         95.34        23.28 o                         
  12   6   5        525.93        540.64        54.72 o                         
 -10   7   5         19.84         18.46        13.84 o                         
  -9   7   5        204.52        158.33        14.90 o                         
  -8   7   5       1216.63       1221.87        27.24 o                         
  -7   7   5        107.63        104.04        11.35 o                         
  -6   7   5         28.94         36.77         9.03 o                         
  -5   7   5       2548.93       2526.13        35.58 o                         
  -4   7   5        115.27        119.70         8.61 o                         
  -3   7   5         50.33         51.23         7.34 o                         
  -2   7   5       7782.83       7858.26        88.46 o                         
  -1   7   5        386.63        349.33        12.67 o                         
   0   7   5        178.65        189.65         7.76 o                         
   1   7   5       1326.56       1238.02        15.07 o                         
   2   7   5       1403.15       1565.58        21.72 o                         
   3   7   5        941.77        981.70        16.17 o                         
   4   7   5       2707.68       2825.82        45.04 o                         
   5   7   5         25.94         24.97         5.79 o                         
   6   7   5         10.46          7.13         6.70 o                         
   7   7   5       1401.03       1232.49       161.96 o                         
   8   7   5        587.90        586.64        29.27 o                         
   9   7   5        609.66        591.57        36.84 o                         
  10   7   5       1847.22       1813.71        81.27 o                         
  11   7   5        182.42        184.20        39.01 o                         
 -10   8   5          7.27          2.81        14.94 o                         
  -9   8   5          1.32          2.18        12.76 o                         
  -8   8   5       3560.87       3593.57        49.43 o                         
  -7   8   5         23.98         24.62        10.89 o                         
  -6   8   5         26.85         27.67        10.34 o                         
  -5   8   5       2893.60       2894.39        38.21 o                         
  -4   8   5       1008.23       1004.09        22.13 o                         
  -3   8   5        588.80        579.39        16.84 o                         
  -2   8   5       2158.28       2078.67        30.76 o                         
  -1   8   5         52.01         42.06         6.62 o                         
   0   8   5        181.63        209.05         9.07 o                         
   1   8   5       4664.30       4326.69        41.79 o                         
   2   8   5       1554.61       1598.51        22.91 o                         
   3   8   5         78.98         76.91         6.38 o                         
   4   8   5       1412.47       1380.83        21.30 o                         
   5   8   5        147.37        176.10         8.56 o                         
   6   8   5        450.88        363.34        24.38 o                         
   7   8   5        923.55        904.42        33.55 o                         
   8   8   5        493.84        343.43        37.92 o                         
   9   8   5       2207.41       2158.76        85.06 o                         
  10   8   5        892.42       1053.65        68.81 o                         
  11   8   5        165.57        193.96        42.26 o                         
  -9   9   5         69.54         22.45        15.63 o                         
  -8   9   5       1177.63       1229.33        29.60 o                         
  -7   9   5        230.11        212.93        14.82 o                         
  -6   9   5        730.44        737.44        20.76 o                         
  -5   9   5       1985.70       1932.65        31.59 o                         
  -4   9   5         26.01         23.25         9.26 o                         
  -3   9   5        395.25        359.60        16.48 o                         
  -2   9   5       6137.31       6033.36       126.20 o                         
  -1   9   5        417.46        442.93        13.84 o                         
   0   9   5        724.45        751.66        16.89 o                         
   1   9   5       3586.79       3471.24        35.46 o                         
   2   9   5        723.74        675.99        14.63 o                         
   3   9   5       1136.97       1213.50        27.37 o                         
   4   9   5        381.76        367.51        14.43 o                         
   5   9   5         34.23         28.17        19.50 o                         
   6   9   5       1104.07       1100.24        53.64 o                         
   7   9   5        290.97        322.84        35.22 o                         
   8   9   5        304.84        280.04        37.38 o                         
   9   9   5        697.47        646.83        53.09 o                         
  10   9   5        767.19        878.11        68.26 o                         
  -8  10   5        332.30        405.57        22.22 o                         
  -7  10   5        464.88        563.29        23.33 o                         
  -6  10   5        589.40        614.17        23.42 o                         
  -5  10   5       1894.27       1876.60        35.29 o                         
  -4  10   5        500.33        500.32        26.27 o                         
  -3  10   5         40.94         33.61        11.50 o                         
  -2  10   5       1380.70       1398.49        30.18 o                         
  -1  10   5          7.49         24.72         7.87 o                         
   0  10   5       3128.76       3035.96        37.23 o                         
   1  10   5        115.86        115.51         6.94 o                         
   2  10   5        648.27        716.04        30.17 o                         
   3  10   5        981.53        967.86        22.73 o                         
   4  10   5        675.58        680.96        43.34 o                         
   5  10   5         31.25         26.55        22.21 o                         
   6  10   5        644.98        673.92        47.68 o                         
   7  10   5        420.56        418.74        41.72 o                         
   8  10   5         80.93         85.60        31.42 o                         
   9  10   5        400.42        403.03        46.05 o                         
  10  10   5        125.82         75.85        36.30 o                         
  -8  11   5        517.75        533.17        33.47 o                         
  -7  11   5        273.41        254.14        19.58 o                         
  -6  11   5        331.09        300.40        18.76 o                         
  -5  11   5        982.43       1046.49        28.56 o                         
  -4  11   5        196.08        163.65        13.91 o                         
  -3  11   5         45.74         24.72        10.44 o                         
  -2  11   5        634.57        630.55        19.28 o                         
  -1  11   5          9.64          4.46         8.31 o                         
   0  11   5         64.61         63.66         9.63 o                         
   1  11   5        233.81        215.87        14.28 o                         
   2  11   5        141.34        122.61        12.73 o                         
   3  11   5        878.97        846.33        29.23 o                         
   4  11   5        724.24        750.85        48.22 o                         
   5  11   5        433.77        430.66        39.55 o                         
   6  11   5        692.70        744.35        52.01 o                         
   7  11   5         90.73         68.81        30.34 o                         
   8  11   5         46.87         70.43        33.59 o                         
   9  11   5        730.85        748.14        59.60 o                         
  -7  12   5         49.76         53.11        31.20 o                         
  -6  12   5        311.89        291.73        19.92 o                         
  -5  12   5        481.33        491.60        21.54 o                         
  -4  12   5        324.83        351.54        19.94 o                         
  -3  12   5        617.00        582.34        21.75 o                         
  -2  12   5       1136.77       1215.70        60.26 o                         
  -1  12   5         84.17        100.65        13.68 o                         
   0  12   5         60.14         58.19        11.98 o                         
   1  12   5        488.07        477.95        20.21 o                         
   2  12   5         44.99         26.20        14.57 o                         
   3  12   5       1134.67       1130.58        56.89 o                         
   4  12   5        218.03        205.88        33.05 o                         
   5  12   5         21.41         18.42        25.46 o                         
   6  12   5       1400.52       1319.66        69.89 o                         
   7  12   5        112.77        147.36        34.67 o                         
   8  12   5          0.98        -10.29        31.96 o                         
  -6  13   5        242.93        241.81        29.14 o                         
  -5  13   5        822.63        910.40        58.78 o                         
  -4  13   5        211.62        198.73        37.65 o                         
  -3  13   5        634.82        648.82        28.36 o                         
  -2  13   5        222.54        162.31        18.59 o                         
  -1  13   5          8.94         16.66        12.78 o                         
   0  13   5        935.54        978.66        28.92 o                         
   1  13   5        159.91        156.89        17.58 o                         
   2  13   5         81.61        121.90        28.71 o                         
   3  13   5       1260.20       1371.62        66.10 o                         
   4  13   5        106.84         74.77        30.88 o                         
   5  13   5         69.84         87.77        31.96 o                         
   6  13   5       1691.02       1767.11        79.64 o                         
   7  13   5        274.47        284.38        42.80 o                         
  -4  14   5        335.92        409.18        30.82 o                         
  -3  14   5        775.50        814.94        34.67 o                         
  -2  14   5        109.29        108.10        16.42 o                         
  -1  14   5         63.54         44.81        14.97 o                         
   0  14   5        571.49        574.30        30.83 o                         
   1  14   5        258.11        277.88        37.38 o                         
   2  14   5        141.67        145.20        32.51 o                         
   3  14   5       1195.10       1219.97        67.72 o                         
   4  14   5          0.42          4.33        28.17 o                         
   5  14   5         20.83         53.64        32.51 o                         
   6  14   5        888.98        950.17        65.55 o                         
  -2  15   5          6.91         17.09        15.73 o                         
  -1  15   5         12.61         16.95        20.03 o                         
   0  15   5       1372.29       1388.41        73.14 o                         
   1  15   5          0.39        -10.29        27.63 o                         
   2  15   5         77.02         52.01        30.88 o                         
   3  15   5       1220.57       1272.53        72.60 o                         
   4  15   5         30.63         55.80        32.51 o                         
  -3 -14   6        623.15        583.98        48.76 o                         
  -2 -14   6         55.15         58.51        31.42 o                         
  -1 -14   6         17.88        -11.38        29.26 o                         
   0 -14   6       1716.48       1756.28        76.39 o                         
   1 -14   6        249.79        257.89        38.47 o                         
   2 -14   6          8.65          7.22        26.28 o                         
  -5 -13   6        114.30        120.27        35.22 o                         
  -4 -13   6          4.98          1.63        29.80 o                         
  -3 -13   6        915.83        959.38        60.14 o                         
  -2 -13   6          8.52        -17.34        26.55 o                         
  -1 -13   6        219.82        176.62        32.51 o                         
   0 -13   6        781.91        712.38        54.18 o                         
   1 -13   6        410.42        383.52        38.47 o                         
   2 -13   6        539.52        580.74        31.97 o                         
   3 -13   6        882.47        962.10        28.49 o                         
   4 -13   6         60.76         68.59        17.38 o                         
   5 -13   6        182.14        211.63        29.42 o                         
  -6 -12   6        794.48        755.72        55.26 o                         
  -5 -12   6         56.91         75.85        31.42 o                         
  -4 -12   6        199.79        174.45        33.05 o                         
  -3 -12   6        352.56        334.76        36.84 o                         
  -2 -12   6        188.27        234.05        33.59 o                         
  -1 -12   6        331.24        361.85        37.92 o                         
   0 -12   6        730.61        672.83        47.13 o                         
   1 -12   6         28.59         21.97        19.12 o                         
   2 -12   6        448.82        460.28        38.22 o                         
   3 -12   6        640.43        679.43        23.79 o                         
   4 -12   6         17.54         28.22        14.68 o                         
   5 -12   6        481.16        526.29        33.77 o                         
   6 -12   6        326.07        326.29        23.44 o                         
  -7 -11   6        138.60        174.43        36.03 o                         
  -6 -11   6        735.64        775.36        38.22 o                         
  -5 -11   6          6.88         12.62        17.44 o                         
  -4 -11   6        487.89        519.15        29.05 o                         
  -3 -11   6        251.42        264.64        20.70 o                         
  -2 -11   6        269.47        281.66        20.81 o                         
  -1 -11   6        328.30        346.87        25.73 o                         
   0 -11   6        532.02        531.43        41.72 o                         
   1 -11   6        129.26        126.99        13.19 o                         
   2 -11   6       1815.66       1871.46        37.73 o                         
   3 -11   6        867.23        809.16        23.80 o                         
   4 -11   6        364.94        398.04        18.27 o                         
   5 -11   6        937.64        939.04        32.01 o                         
   6 -11   6        474.71        450.40        37.09 o                         
   7 -11   6          3.96         -8.28        16.95 o                         
  -8 -10   6        418.14        402.84        30.75 o                         
  -7 -10   6        675.24        672.01        59.05 o                         
  -6 -10   6       1010.42       1022.61        40.03 o                         
  -5 -10   6        931.00        964.12        36.63 o                         
  -4 -10   6        464.14        447.11        25.92 o                         
  -3 -10   6       1617.67       1639.71        87.23 o                         
  -2 -10   6        233.56        245.05        18.61 o                         
  -1 -10   6       1502.10       1495.41        37.79 o                         
   0 -10   6        449.69        409.01        21.89 o                         
   1 -10   6        950.78        931.71        20.13 o                         
   2 -10   6       1181.34       1178.63        23.54 o                         
   3 -10   6       1282.12       1288.96        26.88 o                         
   4 -10   6         77.57         68.74        11.98 o                         
   5 -10   6        889.63        892.51        29.49 o                         
   6 -10   6        245.83        240.56        19.02 o                         
   7 -10   6         32.36         27.13        16.04 o                         
   8 -10   6        595.16        672.16        30.43 o                         
  -9  -9   6        844.40        898.32        44.58 o                         
  -8  -9   6         33.91         65.85        21.34 o                         
  -7  -9   6        581.01        601.90        33.12 o                         
  -6  -9   6         27.84         28.19        16.40 o                         
  -5  -9   6        929.27        973.93        35.09 o                         
  -4  -9   6       4548.76       4372.73       114.59 o                         
  -3  -9   6        929.79        956.07        30.83 o                         
  -2  -9   6       3513.26       3467.89        79.34 o                         
  -1  -9   6       1186.87       1174.11        20.44 o                         
   0  -9   6       1160.09       1091.13        23.82 o                         
   1  -9   6         11.55         11.53         6.74 o                         
   2  -9   6       1629.34       1622.00        25.49 o                         
   3  -9   6        569.81        567.68        27.29 o                         
   4  -9   6        345.37        346.94        16.97 o                         
   5  -9   6       1185.43       1128.42        30.64 o                         
   6  -9   6         42.64         45.52        14.07 o                         
   7  -9   6         64.30         56.40        15.85 o                         
   8  -9   6       1290.71       1316.09        38.36 o                         
   9  -9   6          1.40          1.71        17.70 o                         
 -10  -8   6        239.97        309.84        33.86 o                         
  -9  -8   6        301.85        295.67        61.46 o                         
  -8  -8   6         66.44         42.28        28.44 o                         
  -7  -8   6       1649.98       1736.50        49.31 o                         
  -6  -8   6        831.34        745.81        32.86 o                         
  -5  -8   6        447.79        427.08        24.89 o                         
  -4  -8   6       3168.95       3197.32        63.64 o                         
  -3  -8   6         57.34         72.94        12.10 o                         
  -2  -8   6         71.80         58.18         7.45 o                         
  -1  -8   6        762.74        838.90        15.85 o                         
   0  -8   6        647.18        627.17        17.91 o                         
   1  -8   6        323.79        350.95        12.77 o                         
   2  -8   6       4674.47       4658.23        50.20 o                         
   3  -8   6         75.09         74.38         8.99 o                         
   4  -8   6        725.52        665.44        17.02 o                         
   5  -8   6       4196.57       4167.41        55.58 o                         
   6  -8   6         13.52         19.20         7.98 o                         
   7  -8   6          0.11         -4.93        13.43 o                         
   8  -8   6        698.26        746.08        30.65 o                         
   9  -8   6        194.54        189.77        20.22 o                         
  10  -8   6        101.59        114.64        20.73 o                         
 -10  -7   6        844.53        773.28        71.49 o                         
  -9  -7   6        156.10        169.49        24.65 o                         
  -8  -7   6          4.63         25.93        17.81 o                         
  -7  -7   6       1194.77       1253.18        41.41 o                         
  -6  -7   6         17.49         15.45        13.93 o                         
  -5  -7   6        307.67        322.51        20.59 o                         
  -4  -7   6       4187.06       3960.50        73.41 o                         
  -3  -7   6         68.79         68.77        11.19 o                         
  -2  -7   6        297.56        256.77         8.50 o                         
  -1  -7   6       3026.15       2991.00        36.82 o                         
   0  -7   6         22.63         51.11         5.56 o                         
   1  -7   6         40.31         92.46        13.76 o                         
   2  -7   6        820.75        879.14        17.73 o                         
   3  -7   6        351.80        326.25        22.60 o                         
   4  -7   6        901.87        836.10        17.54 o                         
   5  -7   6       3109.49       3200.56        44.53 o                         
   6  -7   6        689.48        718.11        21.19 o                         
   7  -7   6         98.21        102.52        12.40 o                         
   8  -7   6       1361.95       1359.38        30.99 o                         
   9  -7   6        178.39        154.83        18.75 o                         
  10  -7   6          4.17         28.99        17.61 o                         
 -10  -6   6        704.88        656.01        37.83 o                         
  -9  -6   6         10.44         23.46        21.13 o                         
  -8  -6   6        168.01        139.35        20.43 o                         
  -7  -6   6        743.28        744.37        32.17 o                         
  -6  -6   6        648.31        563.95        41.99 o                         
  -5  -6   6         32.00         38.87        14.09 o                         
  -4  -6   6       1231.36       1154.45        31.46 o                         
  -3  -6   6       1489.99       1543.10        29.05 o                         
  -2  -6   6       1103.13       1025.50        16.97 o                         
  -1  -6   6       4393.95       4495.37        51.37 o                         
   0  -6   6        523.44        651.08        13.27 o                         
   1  -6   6         65.75         49.02         5.12 o                         
   2  -6   6       6071.68       6247.92        70.61 o                         
   3  -6   6         23.12         26.86         6.39 o                         
   4  -6   6        140.65        130.85         8.16 o                         
   5  -6   6        583.76        538.33        45.94 o                         
   6  -6   6          9.31         10.17         8.75 o                         
   7  -6   6         34.38         44.37        10.61 o                         
   8  -6   6       1691.63       1627.90        32.54 o                         
   9  -6   6         26.30         23.90        13.07 o                         
  10  -6   6        225.16        270.41        18.72 o                         
  11  -6   6        540.01        546.21        33.29 o                         
 -11  -5   6          2.13         -4.39        23.33 o                         
 -10  -5   6       1351.08       1329.79        50.73 o                         
  -9  -5   6         12.17          1.81        18.94 o                         
  -8  -5   6        982.21        876.08        36.30 o                         
  -7  -5   6       3322.85       3251.09        67.93 o                         
  -6  -5   6       2258.58       2049.24        47.77 o                         
  -5  -5   6       1060.26       1005.01        42.80 o                         
  -4  -5   6        583.86        591.36        21.83 o                         
  -3  -5   6          3.06          8.81         3.44 o                         
  -2  -5   6        809.77        884.81        20.51 o                         
  -1  -5   6       6124.52       6282.43        68.76 o                         
   0  -5   6        358.96        346.82         9.44 o                         
   1  -5   6          5.37          8.01         3.67 o                         
   2  -5   6       2916.14       3148.42        38.48 o                         
   3  -5   6         43.57         50.96         6.50 o                         
   4  -5   6        176.59        207.43         8.70 o                         
   5  -5   6       2408.30       2359.80        39.81 o                         
   6  -5   6         21.50         28.20         8.40 o                         
   7  -5   6         24.69         20.07         8.95 o                         
   8  -5   6       1763.73       1711.85        32.49 o                         
   9  -5   6        432.01        397.40        18.81 o                         
  10  -5   6        336.91        337.84        19.49 o                         
  11  -5   6        567.77        584.44        28.15 o                         
 -11  -4   6         85.46         73.29        25.04 o                         
 -10  -4   6       1281.18       1256.51        48.05 o                         
  -9  -4   6        225.77        176.69        22.59 o                         
  -8  -4   6         31.45         30.33        16.35 o                         
  -7  -4   6       2942.28       2772.53        60.05 o                         
  -6  -4   6         29.31         36.51        12.34 o                         
  -5  -4   6        828.89        897.67        27.51 o                         
  -4  -4   6       4173.28       4369.68        75.92 o                         
  -3  -4   6       1926.87       2015.09        24.79 o                         
  -2  -4   6        990.92       1151.79        16.12 o                         
  -1  -4   6       4793.19       4641.98        54.26 o                         
   0  -4   6         60.19        103.62         4.75 o                         
   1  -4   6         49.37         37.35         5.16 o                         
   2  -4   6       2829.26       2976.72        51.69 o                         
   3  -4   6       6484.74       7027.25        77.86 o                         
   4  -4   6        362.99        422.94        13.65 o                         
   5  -4   6       6508.94       6497.99        99.98 o                         
   6  -4   6         15.54          5.80         7.02 o                         
   7  -4   6        453.64        383.65        15.31 o                         
   8  -4   6        752.57        806.42        29.45 o                         
   9  -4   6        537.40        604.41        21.79 o                         
  10  -4   6        474.87        438.16        30.81 o                         
  11  -4   6        434.41        448.88        31.34 o                         
 -11  -3   6         28.66         34.81        24.48 o                         
 -10  -3   6       1144.39       1193.56        47.30 o                         
  -9  -3   6         16.66         18.01        19.23 o                         
  -8  -3   6         59.39         65.66        16.04 o                         
  -7  -3   6       3754.93       3652.32        71.99 o                         
  -6  -3   6          4.59         13.89         7.74 o                         
  -5  -3   6       2069.36       2060.72        26.83 o                         
  -4  -3   6       1073.72       1067.82        15.68 o                         
  -3  -3   6         41.95         55.54         4.38 o                         
  -2  -3   6        105.88        118.10         4.87 o                         
  -1  -3   6        317.87        204.86         6.26 o                         
   0  -3   6       6423.60       7332.97       113.33 o                         
   1  -3   6      10656.36      11422.75       119.69 o                         
   2  -3   6       9822.43      10692.25       169.52 o                         
   3  -3   6      11869.44      12740.20       161.78 o                         
   4  -3   6       2851.89       2959.59        33.27 o                         
   5  -3   6       3016.94       2969.51        44.87 o                         
   6  -3   6         21.51         27.68         7.04 o                         
   7  -3   6        765.91        765.74        30.96 o                         
   8  -3   6        927.69        901.20        22.52 o                         
   9  -3   6         70.82         95.91        12.23 o                         
  10  -3   6        764.86        829.62        26.26 o                         
  11  -3   6        125.43        126.82        16.00 o                         
  12  -3   6        431.57        495.74        24.46 o                         
 -11  -2   6          4.00        -20.17        22.98 o                         
 -10  -2   6       1433.31       1369.28        50.56 o                         
  -9  -2   6         29.65         35.05        17.99 o                         
  -8  -2   6        143.62        144.48        25.46 o                         
  -7  -2   6       4076.29       4043.45        59.53 o                         
  -6  -2   6        333.71        325.92        10.28 o                         
  -5  -2   6       3335.15       3466.36        41.63 o                         
  -4  -2   6       3363.25       3282.60        38.68 o                         
  -3  -2   6         33.71         59.04         4.13 o                         
  -2  -2   6        128.15        166.91         5.70 o                         
  -1  -2   6       1082.47       1075.90        17.24 o                         
   0  -2   6       9886.96      10816.66       112.92 o                         
   1  -2   6       9538.88       9646.13       117.92 o                         
   2  -2   6       4713.06       4909.83        84.45 o                         
   3  -2   6        170.00        122.23         7.93 o                         
   4  -2   6       1820.85       1848.75        62.26 o                         
   5  -2   6       1120.30       1074.13        18.61 o                         
   6  -2   6        118.18        178.74         9.47 o                         
   7  -2   6       5125.45       4778.41        59.11 o                         
   8  -2   6       2319.09       2233.86        44.26 o                         
   9  -2   6        411.40        341.90        25.83 o                         
  10  -2   6       1320.48       1347.61        40.80 o                         
  11  -2   6         90.69         84.63        14.51 o                         
  12  -2   6         74.86         76.91        15.94 o                         
 -11  -1   6        212.30        181.87        27.46 o                         
 -10  -1   6       2290.14       2266.24        94.81 o                         
  -9  -1   6        114.22        118.29        19.50 o                         
  -8  -1   6       1010.49        955.76        25.79 o                         
  -7  -1   6       1769.49       1778.51        27.32 o                         
  -6  -1   6       1626.89       1582.01        27.73 o                         
  -5  -1   6       1699.83       1616.32        23.23 o                         
  -4  -1   6       3402.77       3415.52        44.80 o                         
  -3  -1   6        823.49        974.04        14.70 o                         
  -2  -1   6        489.50        386.17         9.70 o                         
  -1  -1   6        910.64        906.86        17.06 o                         
   0  -1   6      11926.55      12921.82       149.47 o                         
   1  -1   6       1678.24       1607.10        23.56 o                         
   2  -1   6       8239.36       8513.27       103.21 o                         
   3  -1   6        873.00        798.85        11.57 o                         
   4  -1   6       1937.93       1977.13        25.99 o                         
   5  -1   6       1620.86       1714.91        24.57 o                         
   6  -1   6        884.23        965.15        18.33 o                         
   7  -1   6       3802.41       3561.47        46.30 o                         
   8  -1   6        810.06        801.29        19.94 o                         
   9  -1   6         73.15         70.93        10.82 o                         
  10  -1   6       1716.14       1607.11        32.14 o                         
  11  -1   6         14.79         16.52        12.79 o                         
  12  -1   6         10.88          9.36        14.48 o                         
 -11   0   6         60.66         42.29        23.95 o                         
 -10   0   6        524.51        572.31        34.48 o                         
  -9   0   6          8.10         -6.02        12.22 o                         
  -8   0   6       2888.77       2841.53        49.25 o                         
  -7   0   6       1048.55       1075.85        39.33 o                         
  -6   0   6       1408.61       1503.17        23.72 o                         
  -5   0   6        893.92        799.63        15.37 o                         
  -4   0   6       4167.17       4534.50        54.65 o                         
  -3   0   6        291.80        308.44         8.09 o                         
  -2   0   6       2825.62       2877.17        33.63 o                         
  -1   0   6       1267.01       1380.11        17.86 o                         
   0   0   6       3853.65       4387.42        53.10 o                         
   1   0   6       7238.81       7716.34        98.60 o                         
   2   0   6        136.01        152.64         7.66 o                         
   3   0   6        834.68        982.58        24.50 o                         
   4   0   6       5610.00       5597.99        93.67 o                         
   5   0   6       2547.75       2744.68        34.73 o                         
   6   0   6        324.16        358.79        11.90 o                         
   7   0   6       1187.29       1207.24        21.97 o                         
   8   0   6        429.81        440.54        15.53 o                         
   9   0   6        112.39        105.63        11.02 o                         
  10   0   6       1969.84       1934.84        34.90 o                         
  11   0   6         42.15         36.46        12.64 o                         
  12   0   6        179.06        201.63        19.98 o                         
 -11   1   6        370.76        386.40        33.99 o                         
 -10   1   6        158.05        166.61        24.99 o                         
  -9   1   6        977.69        897.31        24.71 o                         
  -8   1   6       2271.74       2205.62        34.77 o                         
  -7   1   6       3169.56       3132.95        47.31 o                         
  -6   1   6        686.06        681.35        15.99 o                         
  -5   1   6       1477.60       1391.16        29.15 o                         
  -4   1   6        677.61        591.00        16.66 o                         
  -3   1   6       5036.13       5481.26        61.13 o                         
  -2   1   6      11253.24      11736.64       123.52 o                         
  -1   1   6        871.88        939.81        13.73 o                         
   0   1   6        521.34        584.30         9.79 o                         
   1   1   6       3452.92       3691.22        41.02 o                         
   2   1   6        104.46        110.24         5.10 o                         
   3   1   6          3.03          5.88         2.97 o                         
   4   1   6       5536.45       5346.40        59.66 o                         
   5   1   6       1852.28       1844.39        32.98 o                         
   6   1   6        278.10        262.60        10.18 o                         
   7   1   6       3226.68       3146.41        41.26 o                         
   8   1   6        734.81        694.93        17.99 o                         
   9   1   6         36.99         36.24         9.34 o                         
  10   1   6       1256.06       1244.14        27.15 o                         
  11   1   6          2.00         -4.46        11.63 o                         
  12   1   6         81.64         96.11        24.99 o                         
 -11   2   6        823.72        763.45        42.56 o                         
 -10   2   6        105.88        138.54        12.54 o                         
  -9   2   6        121.78        105.22        12.23 o                         
  -8   2   6       1521.27       1653.46        30.02 o                         
  -7   2   6         35.64         42.99         8.56 o                         
  -6   2   6        577.63        580.13        22.91 o                         
  -5   2   6       5391.95       5456.60        63.66 o                         
  -4   2   6       2668.68       2730.92        42.59 o                         
  -3   2   6       2022.52       2132.83        27.59 o                         
  -2   2   6       3030.47       2833.81        33.96 o                         
  -1   2   6        687.32        700.36        11.57 o                         
   0   2   6       1519.59       1586.16        20.88 o                         
   1   2   6        560.40        508.23         8.70 o                         
   2   2   6         12.12         10.20         2.63 o                         
   3   2   6       1432.08       1643.88        21.21 o                         
   4   2   6      20348.41      21857.80       250.91 o                         
   5   2   6        112.68         96.22         6.24 o                         
   6   2   6        846.92        946.37        17.46 o                         
   7   2   6       5248.38       5267.54        62.57 o                         
   8   2   6         62.17         53.81         8.46 o                         
   9   2   6         33.86         28.68         9.15 o                         
  10   2   6        794.52        859.82        23.26 o                         
  11   2   6         37.05         26.48        29.26 o                         
  12   2   6         22.79         14.19        21.68 o                         
 -11   3   6        550.23        599.71        30.14 o                         
 -10   3   6         98.17        111.25        14.39 o                         
  -9   3   6        256.29        272.35        15.59 o                         
  -8   3   6        486.52        505.58        21.69 o                         
  -7   3   6         26.53         31.96         8.93 o                         
  -6   3   6         10.07          7.80         6.99 o                         
  -5   3   6       2830.33       2664.41        36.20 o                         
  -4   3   6        188.20        173.31         8.91 o                         
  -3   3   6        630.34        628.06        15.25 o                         
  -2   3   6       8381.21       8361.67        90.52 o                         
  -1   3   6        651.63        653.50        13.37 o                         
   0   3   6       5286.60       5800.35        63.18 o                         
   1   3   6       4154.62       3950.85        52.53 o                         
   2   3   6         20.94         38.88         2.42 o                         
   3   3   6        169.10        194.86         6.42 o                         
   4   3   6       6289.46       6405.89        71.86 o                         
   5   3   6         15.81         19.51         4.72 o                         
   6   3   6        322.77        384.48        11.72 o                         
   7   3   6       4713.74       4703.98        56.71 o                         
   8   3   6        175.33        189.12        10.75 o                         
   9   3   6         20.10         17.53         9.77 o                         
  10   3   6       1346.21       1427.40        34.18 o                         
  11   3   6        143.50        165.13        23.60 o                         
  12   3   6         21.56         31.31        22.77 o                         
 -11   4   6       1614.68       1638.36        34.02 o                         
 -10   4   6          8.61          6.64        13.07 o                         
  -9   4   6        267.36        244.86        16.12 o                         
  -8   4   6        903.76        935.72        25.31 o                         
  -7   4   6        980.99        997.93        20.82 o                         
  -6   4   6        204.57        217.70        19.24 o                         
  -5   4   6       4980.70       4967.57        60.25 o                         
  -4   4   6        372.74        402.07        12.38 o                         
  -3   4   6       2849.93       3000.53        37.85 o                         
  -2   4   6       3045.74       2810.22        34.91 o                         
  -1   4   6       3334.89       3967.21        45.73 o                         
   0   4   6       4341.45       5018.09        55.74 o                         
   1   4   6       5282.96       5043.59        65.95 o                         
   2   4   6        227.39        258.46         9.35 o                         
   3   4   6        207.81        218.79         7.06 o                         
   4   4   6       4283.42       4050.53        46.99 o                         
   5   4   6        585.38        569.84        12.56 o                         
   6   4   6        226.92        245.62         9.82 o                         
   7   4   6       3257.16       3235.06        41.86 o                         
   8   4   6        304.01        295.34        12.55 o                         
   9   4   6         18.96         19.78         9.88 o                         
  10   4   6       1406.20       1368.98        44.39 o                         
  11   4   6         24.89         33.47        19.73 o                         
  12   4   6        336.39        434.87        33.82 o                         
 -11   5   6        445.40        489.54        21.55 o                         
 -10   5   6         19.87         28.50        14.39 o                         
  -9   5   6         28.61         38.68        12.78 o                         
  -8   5   6       1864.50       1830.84        37.16 o                         
  -7   5   6         11.52         21.33         8.67 o                         
  -6   5   6       1575.92       1506.34        24.42 o                         
  -5   5   6       2878.85       2872.08        35.58 o                         
  -4   5   6        521.10        554.48        14.92 o                         
  -3   5   6         36.57         47.24         6.27 o                         
  -2   5   6       4688.76       4694.67        58.09 o                         
  -1   5   6          8.00          5.96         3.66 o                         
   0   5   6       1819.66       2048.10        26.15 o                         
   1   5   6       5853.91       5684.41        74.26 o                         
   2   5   6        524.65        707.03        15.45 o                         
   3   5   6        487.79        431.24        12.67 o                         
   4   5   6       1218.41       1266.37        34.88 o                         
   5   5   6        390.45        409.94        11.42 o                         
   6   5   6        749.90        709.70        15.16 o                         
   7   5   6       1943.14       1874.57        28.27 o                         
   8   5   6        490.61        505.51        16.71 o                         
   9   5   6        109.11         84.75        17.42 o                         
  10   5   6        929.76        910.08        39.55 o                         
  11   5   6         13.35         15.28        20.28 o                         
  12   5   6        649.36        629.78        38.22 o                         
 -10   6   6         32.97         30.74        15.37 o                         
  -9   6   6        366.92        384.10        19.82 o                         
  -8   6   6       1628.55       1612.59        33.00 o                         
  -7   6   6        234.98        242.10        12.90 o                         
  -6   6   6        601.01        607.32        18.70 o                         
  -5   6   6       1045.24        994.78        21.86 o                         
  -4   6   6        461.34        518.83        22.68 o                         
  -3   6   6       1385.98       1402.99        23.03 o                         
  -2   6   6       3158.28       3167.08        40.07 o                         
  -1   6   6       1126.18       1264.60        19.63 o                         
   0   6   6        283.45        338.98         8.88 o                         
   1   6   6       7231.18       7630.98        74.89 o                         
   2   6   6        387.42        417.19         8.51 o                         
   3   6   6       2549.77       2527.62        31.30 o                         
   4   6   6         83.91         80.26         6.12 o                         
   5   6   6       2358.54       2424.66        31.80 o                         
   6   6   6       1501.79       1435.63        22.69 o                         
   7   6   6       5271.61       5168.58        70.79 o                         
   8   6   6         43.08         32.81        14.04 o                         
   9   6   6         28.49         25.34        16.14 o                         
  10   6   6        799.42        788.16        37.26 o                         
  11   6   6        235.99        235.67        40.63 o                         
  12   6   6        309.27        245.42        43.34 o                         
 -10   7   6        188.20        160.99        18.34 o                         
  -9   7   6        330.03        317.75        19.38 o                         
  -8   7   6       2110.73       2190.33        40.19 o                         
  -7   7   6        772.94        817.97        33.36 o                         
  -6   7   6       1051.75       1021.76        22.31 o                         
  -5   7   6       5717.96       5618.00        69.67 o                         
  -4   7   6        374.38        327.38        18.45 o                         
  -3   7   6        658.64        612.56        16.05 o                         
  -2   7   6       2363.99       2285.71        39.85 o                         
  -1   7   6       1743.89       1825.10        26.41 o                         
   0   7   6       1180.33       1230.52        19.35 o                         
   1   7   6       6293.16       6256.40        63.24 o                         
   2   7   6       2350.50       2385.87        30.12 o                         
   3   7   6       2643.33       2598.95        32.70 o                         
   4   7   6        600.40        564.16        12.88 o                         
   5   7   6        924.23        953.20        17.26 o                         
   6   7   6        248.39        236.98        16.34 o                         
   7   7   6       1955.49       1963.39        45.97 o                         
   8   7   6        182.51        132.29        53.64 o                         
   9   7   6        995.92       1009.22        61.22 o                         
  10   7   6       1001.02        968.05        62.30 o                         
  11   7   6        178.57        215.63        40.63 o                         
  -9   8   6        279.51        227.45        18.91 o                         
  -8   8   6        914.03        962.38        51.38 o                         
  -7   8   6        137.67        140.28        16.65 o                         
  -6   8   6        579.12        563.44        20.71 o                         
  -5   8   6        813.57        785.14        36.59 o                         
  -4   8   6         48.68         42.65         9.18 o                         
  -3   8   6       4013.69       3892.30        56.46 o                         
  -2   8   6       8494.10       8201.46       142.07 o                         
  -1   8   6       1091.82       1023.21        24.16 o                         
   0   8   6        212.37        236.18        10.08 o                         
   1   8   6       1674.22       1605.59        21.72 o                         
   2   8   6        795.83        808.65        14.75 o                         
   3   8   6       1293.42       1221.97        25.31 o                         
   4   8   6       2770.93       2648.38        34.22 o                         
   5   8   6        147.19        130.79         8.49 o                         
   6   8   6        249.83        218.88        28.17 o                         
   7   8   6         16.03          5.96        21.67 o                         
   8   8   6        202.85        244.34        34.67 o                         
   9   8   6       2203.66       2159.31        84.52 o                         
  10   8   6        459.58        536.85        52.01 o                         
  11   8   6         53.53         63.93        36.30 o                         
  -9   9   6         13.43         12.60        15.81 o                         
  -8   9   6        733.00        726.83        27.45 o                         
  -7   9   6        119.39        124.63        15.09 o                         
  -6   9   6        801.18        813.39        30.64 o                         
  -5   9   6        364.28        357.92        16.68 o                         
  -4   9   6        576.33        541.38        22.52 o                         
  -3   9   6        269.15        332.14        14.16 o                         
  -2   9   6        623.29        631.51        17.27 o                         
  -1   9   6         78.64        104.04        12.36 o                         
   0   9   6       2932.17       2951.57        39.23 o                         
   1   9   6        138.90        122.95         7.43 o                         
   2   9   6        226.41        208.91        14.35 o                         
   3   9   6       1360.06       1304.45        35.24 o                         
   4   9   6        540.21        496.34        16.93 o                         
   5   9   6         28.77         32.08        14.75 o                         
   6   9   6       1842.99       1873.84        72.06 o                         
   7   9   6         15.82         20.05        23.84 o                         
   8   9   6        108.10         71.51        29.26 o                         
   9   9   6       1608.83       1598.08        75.85 o                         
  10   9   6         51.49         63.39        34.13 o                         
  -8  10   6        738.74        758.73        28.61 o                         
  -7  10   6        281.01        271.70        18.82 o                         
  -6  10   6        712.87        688.00        38.63 o                         
  -5  10   6        147.78        177.36        14.80 o                         
  -4  10   6         26.37         35.14        10.39 o                         
  -3  10   6        931.80        937.14        26.12 o                         
  -2  10   6         18.22         14.50         8.52 o                         
  -1  10   6       1166.91       1222.55        23.43 o                         
   0  10   6       1668.94       1565.52        27.41 o                         
   1  10   6       2288.52       2254.49        35.27 o                         
   2  10   6        123.72        113.49        18.58 o                         
   3  10   6        246.64        271.20        13.63 o                         
   4  10   6         72.78         73.92        14.63 o                         
   5  10   6         88.24        115.94        26.55 o                         
   6  10   6       3226.56       3189.66       101.31 o                         
   7  10   6        317.75        242.72        35.22 o                         
   8  10   6         76.92        121.36        33.05 o                         
   9  10   6        630.86        615.95        54.72 o                         
  10  10   6          5.48         16.80        35.76 o                         
  -8  11   6        194.76        215.79        20.67 o                         
  -7  11   6         13.20         34.77        15.14 o                         
  -6  11   6       1107.23       1144.27        33.78 o                         
  -5  11   6         90.27         90.74        14.39 o                         
  -4  11   6        312.89        294.41        16.37 o                         
  -3  11   6       1600.80       1550.56        30.66 o                         
  -2  11   6        479.99        503.37        17.94 o                         
  -1  11   6       1006.10        927.38        34.87 o                         
   0  11   6       1846.64       1741.69        31.80 o                         
   1  11   6        868.91        884.42        23.05 o                         
   2  11   6        141.05        143.06        13.01 o                         
   3  11   6        762.81        704.13        22.43 o                         
   4  11   6        564.50        599.15        44.97 o                         
   5  11   6        151.89        104.56        29.26 o                         
   6  11   6       1892.97       2001.11        80.18 o                         
   7  11   6         31.02         51.47        29.26 o                         
   8  11   6         47.17         84.52        33.59 o                         
   9  11   6        327.66        323.39        46.59 o                         
  -7  12   6        102.21        108.19        18.08 o                         
  -6  12   6        958.47        933.51        31.22 o                         
  -5  12   6        664.97        654.55        25.97 o                         
  -4  12   6        221.29        228.23        20.73 o                         
  -3  12   6        494.26        493.42        24.47 o                         
  -2  12   6          6.94         -3.50        14.01 o                         
  -1  12   6          2.33         12.47        13.48 o                         
   0  12   6       1698.22       1760.01        33.96 o                         
   1  12   6         89.85        117.71        14.21 o                         
   2  12   6          5.83         10.70        13.31 o                         
   3  12   6       1041.80        925.25        53.09 o                         
   4  12   6        189.68        214.54        32.51 o                         
   5  12   6          9.44          7.04        27.09 o                         
   6  12   6       1581.77       1521.15        74.22 o                         
   7  12   6          5.15         -4.33        28.71 o                         
   8  12   6        139.25        137.07        38.47 o                         
  -6  13   6        417.37        454.58        38.87 o                         
  -5  13   6         20.38         19.19        19.46 o                         
  -4  13   6        115.28        126.02        20.39 o                         
  -3  13   6       1509.53       1591.67        43.00 o                         
  -2  13   6          7.87         17.24        16.09 o                         
  -1  13   6         38.67         50.36        13.33 o                         
   0  13   6        997.84       1115.83        29.13 o                         
   1  13   6          3.30         -3.46        13.12 o                         
   2  13   6          4.66         22.75        25.46 o                         
   3  13   6       1843.71       1844.59        75.85 o                         
   4  13   6         66.69         39.55        30.34 o                         
   5  13   6         20.46         52.55        29.80 o                         
   6  13   6        732.14        740.01        56.34 o                         
   7  13   6        168.39        211.29        39.55 o                         
  -4  14   6         37.13         19.30        19.66 o                         
  -3  14   6        869.99        888.68        36.14 o                         
  -2  14   6         47.47         55.50        15.97 o                         
  -1  14   6          6.86          6.24        14.34 o                         
   0  14   6        988.17       1005.10        32.74 o                         
   1  14   6          6.15         11.38        28.17 o                         
   2  14   6        124.94        145.74        33.05 o                         
   3  14   6        735.58        836.94        62.85 o                         
   4  14   6         85.17        137.07        35.76 o                         
   5  14   6        103.61        138.69        35.76 o                         
   6  14   6        669.87        759.52        59.05 o                         
  -2  15   6          9.12          1.96        16.11 o                         
  -1  15   6         59.83         93.05        17.70 o                         
   0  15   6        553.61        567.19        51.47 o                         
   1  15   6          9.19         10.84        29.26 o                         
   2  15   6        170.87        173.37        36.84 o                         
   3  15   6        495.99        421.45        48.22 o                         
   4  15   6         24.66         -9.75        31.42 o                         
  -2 -14   7          2.54          0.00        29.26 o                         
  -1 -14   7        484.81        418.20        43.34 o                         
   0 -14   7        267.85        264.39        39.55 o                         
   1 -14   7        242.01        231.34        39.01 o                         
  -4 -13   7        313.74        276.25        40.63 o                         
  -3 -13   7         29.13         33.59        28.71 o                         
  -2 -13   7        125.87        145.20        33.05 o                         
  -1 -13   7       1569.81       1528.19        69.35 o                         
   0 -13   7        528.90        576.94        46.05 o                         
   1 -13   7        519.59        485.38        43.34 o                         
   2 -13   7        900.19        840.39       101.83 o                         
   3 -13   7        562.34        539.90        30.58 o                         
   4 -13   7          8.56         23.83        16.13 o                         
  -6 -12   7        567.76        596.44        52.01 o                         
  -5 -12   7        136.41        121.36        34.13 o                         
  -4 -12   7        354.94        373.77        42.26 o                         
  -3 -12   7        404.06        438.78        41.72 o                         
  -2 -12   7         17.22         27.09        27.09 o                         
  -1 -12   7       1273.83       1249.23        60.68 o                         
   0 -12   7         11.53        -15.71        24.38 o                         
   1 -12   7        184.95        160.37        30.88 o                         
   2 -12   7       1205.60       1296.72        33.40 o                         
   3 -12   7         68.94         71.48        13.68 o                         
   4 -12   7         20.20         26.75        13.55 o                         
   5 -12   7       1222.95       1188.35        37.46 o                         
   6 -12   7        358.31        389.16        25.53 o                         
  -7 -11   7       1005.40        972.57        44.98 o                         
  -6 -11   7        473.73        445.33        30.37 o                         
  -5 -11   7        164.63        156.43        26.28 o                         
  -4 -11   7        658.67        772.52        56.34 o                         
  -3 -11   7         40.40         56.89        26.55 o                         
  -2 -11   7         57.31         44.43        24.38 o                         
  -1 -11   7       2025.51       2167.43        76.39 o                         
   0 -11   7        413.78        354.27        34.13 o                         
   1 -11   7          2.32          8.56        10.84 o                         
   2 -11   7        801.41        827.48        50.23 o                         
   3 -11   7         94.57         98.92        16.89 o                         
   4 -11   7        226.44        220.77        15.97 o                         
   5 -11   7        506.44        535.71        42.41 o                         
   6 -11   7        104.71         98.64        17.91 o                         
   7 -11   7         20.82         22.72        17.76 o                         
  -8 -10   7         15.86         32.59        21.20 o                         
  -7 -10   7        182.55        210.73        24.53 o                         
  -6 -10   7         16.29         36.51        17.81 o                         
  -5 -10   7        257.11        264.30        22.78 o                         
  -4 -10   7       1050.97       1050.71        39.82 o                         
  -3 -10   7         20.67         17.94        13.33 o                         
  -2 -10   7         77.92         86.35        15.17 o                         
  -1 -10   7       1260.91       1270.94        36.03 o                         
   0 -10   7          4.39         12.05         8.97 o                         
   1 -10   7        127.42        127.39        12.35 o                         
   2 -10   7       2921.18       2781.05        46.79 o                         
   3 -10   7          4.92         -5.86        11.11 o                         
   4 -10   7        299.21        301.87        21.71 o                         
   5 -10   7       1130.35       1182.63        53.64 o                         
   6 -10   7          8.31         12.94        14.66 o                         
   7 -10   7         11.95         11.05        15.60 o                         
   8 -10   7        496.25        529.86        28.42 o                         
  -9  -9   7          0.73         -3.30        25.46 o                         
  -8  -9   7         84.64         93.99        22.75 o                         
  -7  -9   7       1292.78       1245.12        44.35 o                         
  -6  -9   7         33.27         23.74        16.65 o                         
  -5  -9   7        445.03        447.89        26.03 o                         
  -4  -9   7       1400.84       1475.51        41.23 o                         
  -3  -9   7       1486.02       1475.16        38.76 o                         
  -2  -9   7        106.57        127.58        21.13 o                         
  -1  -9   7       2786.12       2778.11        43.23 o                         
   0  -9   7       1262.61       1343.06        26.67 o                         
   1  -9   7         93.31        107.77         8.75 o                         
   2  -9   7       2245.60       2158.21        32.47 o                         
   3  -9   7         42.14         43.08        11.15 o                         
   4  -9   7         39.69         43.95        10.55 o                         
   5  -9   7       1168.07       1164.37        31.35 o                         
   6  -9   7        273.96        281.88        18.55 o                         
   7  -9   7          3.33        -13.36        14.58 o                         
   8  -9   7       1189.02       1204.93        43.32 o                         
   9  -9   7         49.61         49.76        18.97 o                         
  -9  -8   7          7.74         13.21        21.41 o                         
  -8  -8   7         10.12          7.84        19.50 o                         
  -7  -8   7        730.56        702.66        35.09 o                         
  -6  -8   7          5.82         18.68        15.62 o                         
  -5  -8   7        400.60        401.53        23.28 o                         
  -4  -8   7       5234.96       5215.87        93.24 o                         
  -3  -8   7        949.74        929.88        29.55 o                         
  -2  -8   7        183.46        167.59        14.02 o                         
  -1  -8   7      11324.95      11178.72       182.19 o                         
   0  -8   7        222.77        293.93        28.03 o                         
   1  -8   7         42.32         54.23         7.52 o                         
   2  -8   7        284.01        324.71        10.88 o                         
   3  -8   7         21.91         26.37         8.44 o                         
   4  -8   7          5.40         -2.64         8.81 o                         
   5  -8   7       1192.88       1188.32        29.89 o                         
   6  -8   7        260.67        304.19        18.85 o                         
   7  -8   7         60.11         66.97        15.21 o                         
   8  -8   7       1508.74       1581.09        40.14 o                         
   9  -8   7          4.52         -4.33        16.89 o                         
  10  -8   7        190.08        199.92        40.09 o                         
 -10  -7   7        400.66        379.53        33.06 o                         
  -9  -7   7        120.43        100.98        23.12 o                         
  -8  -7   7         62.54         82.04        20.43 o                         
  -7  -7   7       1310.65       1248.92        41.73 o                         
  -6  -7   7         20.69          6.70        14.18 o                         
  -5  -7   7        112.32        130.05        16.01 o                         
  -4  -7   7       3521.06       3425.56        66.17 o                         
  -3  -7   7       1434.28       1397.37        43.34 o                         
  -2  -7   7        913.53        871.45        15.26 o                         
  -1  -7   7        679.09        665.54        13.92 o                         
   0  -7   7          2.50          9.45         4.81 o                         
   1  -7   7       2172.08       2202.66        29.91 o                         
   2  -7   7       2342.47       2366.47        35.23 o                         
   3  -7   7       1171.44       1110.69        31.36 o                         
   4  -7   7         78.60         84.03         8.83 o                         
   5  -7   7       3135.52       3042.20        75.21 o                         
   6  -7   7        318.49        350.52        24.80 o                         
   7  -7   7        293.41        329.18        19.57 o                         
   8  -7   7        357.05        354.49        21.23 o                         
   9  -7   7         30.57         25.29        16.47 o                         
  10  -7   7        689.73        636.21        29.71 o                         
 -10  -6   7        575.00        602.12        46.32 o                         
  -9  -6   7        359.91        322.56        27.93 o                         
  -8  -6   7        140.75        106.16        20.21 o                         
  -7  -6   7       1851.33       1921.75        50.19 o                         
  -6  -6   7         74.69         95.65        16.00 o                         
  -5  -6   7        548.52        570.90        25.75 o                         
  -4  -6   7       1771.96       1751.10        44.15 o                         
  -3  -6   7         72.04         73.69        13.16 o                         
  -2  -6   7       2591.73       2634.83        32.68 o                         
  -1  -6   7       3661.56       3850.61        45.12 o                         
   0  -6   7         72.36         64.97         6.26 o                         
   1  -6   7         65.36         95.92         6.01 o                         
   2  -6   7        869.08        833.58        16.12 o                         
   3  -6   7        595.36        584.31        14.72 o                         
   4  -6   7       3681.14       3651.84        42.07 o                         
   5  -6   7        493.97        465.87        16.66 o                         
   6  -6   7       1026.93       1013.14        22.62 o                         
   7  -6   7       1846.02       1819.22        34.79 o                         
   8  -6   7        924.46        903.41        25.36 o                         
   9  -6   7        269.65        245.64        17.23 o                         
  10  -6   7        465.23        511.91        26.41 o                         
  11  -6   7       1199.32       1209.07        58.47 o                         
 -11  -5   7         32.22         48.41        26.61 o                         
 -10  -5   7       1119.71       1104.42        47.50 o                         
  -9  -5   7          6.83         11.32        19.70 o                         
  -8  -5   7         85.43         91.45        31.96 o                         
  -7  -5   7       1112.04       1202.89        38.05 o                         
  -6  -5   7        466.60        555.70        26.91 o                         
  -5  -5   7       1315.00       1335.94        35.71 o                         
  -4  -5   7       1938.04       1980.92        42.88 o                         
  -3  -5   7       3299.74       3357.13        39.41 o                         
  -2  -5   7        632.22        692.37        12.83 o                         
  -1  -5   7       3248.72       3323.86        39.16 o                         
   0  -5   7        225.71        180.64         6.79 o                         
   1  -5   7        922.59        914.41        14.81 o                         
   2  -5   7       3612.18       3615.77        43.32 o                         
   3  -5   7       2719.17       2783.45        35.95 o                         
   4  -5   7       1688.09       1698.00        23.64 o                         
   5  -5   7        356.31        341.07        27.08 o                         
   6  -5   7        995.20        938.05        31.41 o                         
   7  -5   7        868.59        826.00        21.79 o                         
   8  -5   7       1599.35       1703.97        32.42 o                         
   9  -5   7        100.33        131.40        14.63 o                         
  10  -5   7        664.19        676.20        29.29 o                         
  11  -5   7         94.54        107.27        19.26 o                         
 -11  -4   7        517.02        457.72        36.20 o                         
 -10  -4   7       1276.88       1345.91        51.70 o                         
  -9  -4   7        559.90        557.97        32.29 o                         
  -8  -4   7         25.76         31.42        17.57 o                         
  -7  -4   7       4802.61       4562.13        86.52 o                         
  -6  -4   7         20.56         18.72        12.49 o                         
  -5  -4   7        492.16        509.28        22.99 o                         
  -4  -4   7        686.41        682.65        11.38 o                         
  -3  -4   7         35.10         27.60         3.96 o                         
  -2  -4   7       1366.99       1482.92        26.97 o                         
  -1  -4   7       1434.83       1410.39        21.35 o                         
   0  -4   7        121.90        142.48         7.90 o                         
   1  -4   7        614.96        644.64        12.52 o                         
   2  -4   7        743.44        726.82        14.62 o                         
   3  -4   7        517.85        502.20        14.93 o                         
   4  -4   7      10039.78      10175.15        99.57 o                         
   5  -4   7        205.33        173.89        10.00 o                         
   6  -4   7        697.72        675.57        17.65 o                         
   7  -4   7       2284.85       2277.29        35.41 o                         
   8  -4   7       1082.64       1137.92        26.05 o                         
   9  -4   7        200.23        212.92        15.39 o                         
  10  -4   7        268.08        276.43        17.84 o                         
  11  -4   7         54.60         50.15        15.33 o                         
 -11  -3   7        680.76        639.48        39.02 o                         
 -10  -3   7        975.33        917.22        45.39 o                         
  -9  -3   7        220.17        216.00        24.22 o                         
  -8  -3   7        114.94        116.35        19.28 o                         
  -7  -3   7       2329.58       2186.89       120.27 o                         
  -6  -3   7         96.37         75.48        13.88 o                         
  -5  -3   7       3165.35       3129.74        38.11 o                         
  -4  -3   7        180.82        191.20        10.00 o                         
  -3  -3   7        255.14        264.76         9.14 o                         
  -2  -3   7       3668.04       3711.05        42.51 o                         
  -1  -3   7       1939.16       2088.48        30.08 o                         
   0  -3   7        277.20        286.04         6.74 o                         
   1  -3   7        765.06        700.10        16.77 o                         
   2  -3   7         37.46         41.95         6.09 o                         
   3  -3   7         27.43         31.03         4.44 o                         
   4  -3   7       4608.30       4492.86        56.52 o                         
   5  -3   7         29.04         27.82         5.58 o                         
   6  -3   7        914.67        856.16        23.84 o                         
   7  -3   7       4373.38       4376.53        58.96 o                         
   8  -3   7        121.71        127.19        15.09 o                         
   9  -3   7         18.07         11.88        10.35 o                         
  10  -3   7       1447.29       1414.83        31.98 o                         
  11  -3   7        115.18        134.39        23.38 o                         
  12  -3   7          0.01        -11.15        17.83 o                         
 -11  -2   7        462.56        472.90        36.19 o                         
 -10  -2   7        661.27        653.65        37.35 o                         
  -9  -2   7         55.92         46.62        20.09 o                         
  -8  -2   7        799.84        815.38        34.84 o                         
  -7  -2   7        730.78        760.60        38.17 o                         
  -6  -2   7       1043.03       1042.18        30.97 o                         
  -5  -2   7       3821.95       3731.05        44.82 o                         
  -4  -2   7       1108.23       1155.24        17.67 o                         
  -3  -2   7        139.83        169.52        13.14 o                         
  -2  -2   7        496.35        461.14         9.44 o                         
  -1  -2   7       1030.88       1230.73        16.95 o                         
   0  -2   7        720.66        836.43        15.64 o                         
   1  -2   7      15772.28      16712.51       201.20 o                         
   2  -2   7       6049.16       6890.01       100.78 o                         
   3  -2   7       1825.89       1963.12        25.30 o                         
   4  -2   7        771.29        618.94        11.55 o                         
   5  -2   7        120.25        185.50        10.95 o                         
   6  -2   7         13.49         19.63         6.75 o                         
   7  -2   7       4177.60       4171.10        53.09 o                         
   8  -2   7       1356.46       1279.17        25.64 o                         
   9  -2   7          8.34          4.70        10.14 o                         
  10  -2   7        836.76        882.55        26.13 o                         
  11  -2   7        170.59        174.24        16.00 o                         
  12  -2   7          0.63        -12.90        15.11 o                         
 -11  -1   7        201.26        202.96        28.71 o                         
 -10  -1   7       1100.42       1132.77        46.93 o                         
  -9  -1   7          5.93        -11.89        16.84 o                         
  -8  -1   7       1521.81       1488.84        45.78 o                         
  -7  -1   7        161.43        166.28        11.10 o                         
  -6  -1   7       1156.25       1196.38        22.05 o                         
  -5  -1   7        858.07        787.42        15.12 o                         
  -4  -1   7       1845.83       1906.81        25.60 o                         
  -3  -1   7        314.19        302.21        10.36 o                         
  -2  -1   7       3084.30       2905.18        34.34 o                         
  -1  -1   7         62.60         59.79         4.43 o                         
   0  -1   7       1828.23       2276.24        27.11 o                         
   1  -1   7       7636.99       7921.75        98.11 o                         
   2  -1   7        798.04        799.90        12.17 o                         
   3  -1   7        131.89        134.50         5.73 o                         
   4  -1   7       3958.54       4016.96        89.78 o                         
   5  -1   7         27.98         28.27         5.50 o                         
   6  -1   7       1461.21       1402.86        23.00 o                         
   7  -1   7       2367.91       2203.32        32.69 o                         
   8  -1   7         47.13         48.74         9.20 o                         
   9  -1   7         50.99         29.90        10.35 o                         
  10  -1   7       1395.69       1359.56        29.78 o                         
  11  -1   7          6.36          4.73        12.80 o                         
  12  -1   7          7.52          9.86        14.76 o                         
 -11   0   7        645.35        667.59        54.99 o                         
 -10   0   7         36.96         69.26        22.25 o                         
  -9   0   7         93.38        122.46        38.47 o                         
  -8   0   7       2594.29       2481.15        55.56 o                         
  -7   0   7         14.82          6.50         6.10 o                         
  -6   0   7        385.08        365.17        16.66 o                         
  -5   0   7       1457.04       1402.84        21.83 o                         
  -4   0   7        733.30        751.01        14.20 o                         
  -3   0   7        321.48        430.26        10.10 o                         
  -2   0   7      13999.42      14824.17       155.05 o                         
  -1   0   7         26.10         25.94         3.49 o                         
   0   0   7         12.87         20.98         3.18 o                         
   1   0   7       6427.32       6573.06        70.47 o                         
   2   0   7       1134.25       1266.40        16.83 o                         
   3   0   7       1525.44       1605.85        46.41 o                         
   4   0   7       3623.82       3551.50        41.98 o                         
   5   0   7        112.41        116.92         8.76 o                         
   6   0   7        150.80        177.17         8.86 o                         
   7   0   7       1737.11       1668.56        26.79 o                         
   8   0   7       1284.45       1163.19        23.40 o                         
   9   0   7         74.65         73.63        10.71 o                         
  10   0   7       2165.67       2121.28        36.95 o                         
  11   0   7        246.53        219.39        16.20 o                         
  12   0   7         16.08         12.95        18.22 o                         
 -11   1   7        520.06        570.13        37.78 o                         
 -10   1   7         55.61          7.78        21.44 o                         
  -9   1   7         72.63         52.65        10.59 o                         
  -8   1   7       1918.52       1875.25        31.89 o                         
  -7   1   7        126.94        125.28        10.01 o                         
  -6   1   7        267.89        282.55        16.64 o                         
  -5   1   7       3423.47       3668.17        48.56 o                         
  -4   1   7         60.20         88.43         7.66 o                         
  -3   1   7       2592.81       2526.21        31.65 o                         
  -2   1   7      21313.58      22469.10       232.60 o                         
  -1   1   7         21.10         23.83         3.65 o                         
   0   1   7       1388.15       1476.19        24.24 o                         
   1   1   7       3907.33       3788.55        42.57 o                         
   2   1   7          2.40         13.84         4.46 o                         
   3   1   7        508.55        523.18        10.19 o                         
   4   1   7      10368.84      11070.53       117.90 o                         
   5   1   7        358.12        411.69        11.14 o                         
   6   1   7         13.67          7.41         5.80 o                         
   7   1   7       3502.30       3560.97        45.82 o                         
   8   1   7        451.92        370.32        15.54 o                         
   9   1   7        296.04        238.81        13.14 o                         
  10   1   7        620.65        658.79        21.80 o                         
  11   1   7         77.47        103.90        13.68 o                         
  12   1   7        294.08        271.87        29.05 o                         
 -11   2   7        696.86        765.82       106.43 o                         
 -10   2   7         11.02         21.90        14.35 o                         
  -9   2   7         67.02         53.87        11.31 o                         
  -8   2   7       1603.39       1580.18        29.39 o                         
  -7   2   7        445.05        433.07        24.95 o                         
  -6   2   7          9.33          8.40         6.86 o                         
  -5   2   7       2005.58       1918.37        28.31 o                         
  -4   2   7        858.62        981.38        17.45 o                         
  -3   2   7        102.21         94.71         6.04 o                         
  -2   2   7      17010.24      17625.64       184.17 o                         
  -1   2   7       1417.59       1423.62        19.60 o                         
   0   2   7       3455.47       3842.70        83.67 o                         
   1   2   7       1769.37       1635.83        23.49 o                         
   2   2   7         64.13         83.45         3.48 o                         
   3   2   7         91.14         85.96        15.74 o                         
   4   2   7       3276.71       3142.56        47.00 o                         
   5   2   7         20.51         30.26         5.15 o                         
   6   2   7       1520.22       1693.03        25.21 o                         
   7   2   7       1252.31       1275.56        22.38 o                         
   8   2   7        602.84        585.03        17.17 o                         
   9   2   7        876.81        841.36        21.37 o                         
  10   2   7       1089.80       1103.20        27.92 o                         
  11   2   7        112.38        106.82        22.11 o                         
  12   2   7        250.15        277.42        28.99 o                         
 -11   3   7       1759.28       1772.17        62.79 o                         
 -10   3   7          0.47         -1.77        12.36 o                         
  -9   3   7          0.26        -10.45        10.45 o                         
  -8   3   7        731.65        716.46        21.85 o                         
  -7   3   7       1320.51       1384.82        26.62 o                         
  -6   3   7        684.03        687.43        17.70 o                         
  -5   3   7       7912.08       8178.81        92.52 o                         
  -4   3   7        224.60        237.89         9.61 o                         
  -3   3   7        536.20        478.95        11.82 o                         
  -2   3   7       3014.41       3024.00        39.63 o                         
  -1   3   7       4418.36       4957.25        55.81 o                         
   0   3   7       3639.04       3690.90        42.42 o                         
   1   3   7       1479.18       1336.34        15.19 o                         
   2   3   7         32.87         18.32         2.67 o                         
   3   3   7       2515.83       2708.54        51.77 o                         
   4   3   7       1203.64       1141.69        17.47 o                         
   5   3   7       1776.48       1960.45        31.51 o                         
   6   3   7       1907.95       1922.80        27.75 o                         
   7   3   7       1121.41       1165.70        21.10 o                         
   8   3   7        378.81        366.40        20.41 o                         
   9   3   7        652.82        620.17        18.80 o                         
  10   3   7        734.61        808.30        26.55 o                         
  11   3   7        308.79        338.55        36.30 o                         
  12   3   7        782.58        812.12       112.93 o                         
 -11   4   7        916.00        948.25        27.68 o                         
 -10   4   7         37.65         41.86        14.26 o                         
  -9   4   7        327.06        377.29        18.38 o                         
  -8   4   7        438.80        423.53        17.94 o                         
  -7   4   7        335.92        341.51        16.50 o                         
  -6   4   7        793.12        731.96        20.49 o                         
  -5   4   7       1645.00       1566.96        26.10 o                         
  -4   4   7        665.94        673.03        15.64 o                         
  -3   4   7        435.76        433.57        11.93 o                         
  -2   4   7       7838.73       7888.47        86.77 o                         
  -1   4   7       3511.48       3817.75        44.77 o                         
   0   4   7        449.37        454.36         9.42 o                         
   1   4   7      17357.63      18000.45       218.08 o                         
   2   4   7       1737.72       1824.76        28.56 o                         
   3   4   7       2172.31       2164.65        27.18 o                         
   4   4   7        356.24        337.78         9.53 o                         
   5   4   7       1331.35       1397.73        28.14 o                         
   6   4   7       2916.63       2925.14        44.04 o                         
   7   4   7       1308.03       1238.52        22.33 o                         
   8   4   7        101.00        107.35         9.38 o                         
   9   4   7        614.86        666.45        19.09 o                         
  10   4   7        556.54        538.45        30.08 o                         
  11   4   7        456.73        431.13        30.08 o                         
  12   4   7        809.37        852.34        53.07 o                         
 -11   5   7       1017.18       1040.96        34.22 o                         
 -10   5   7        249.34        213.27        17.79 o                         
  -9   5   7          5.08        -10.74        12.05 o                         
  -8   5   7       1844.15       1864.22        54.18 o                         
  -7   5   7        119.06        133.09        12.10 o                         
  -6   5   7        226.66        223.51        19.32 o                         
  -5   5   7       3197.65       3218.93        53.88 o                         
  -4   5   7       1090.17       1082.03        20.66 o                         
  -3   5   7        381.21        356.01        11.73 o                         
  -2   5   7       2791.87       2881.10        36.72 o                         
  -1   5   7        595.50        560.50        11.96 o                         
   0   5   7       1766.38       1725.95        23.12 o                         
   1   5   7         74.50         49.70         6.51 o                         
   2   5   7       1052.88       1114.04        20.90 o                         
   3   5   7       4182.77       4170.19        47.80 o                         
   4   5   7        424.03        493.15        11.50 o                         
   5   5   7        706.29        715.97        17.97 o                         
   6   5   7        936.82        905.83        17.63 o                         
   7   5   7        856.54        812.97        20.67 o                         
   8   5   7          6.35         12.11         7.68 o                         
   9   5   7       1246.62       1163.08        66.91 o                         
  10   5   7        618.24        637.17        34.25 o                         
  11   5   7         29.82          8.97        20.28 o                         
  12   5   7        917.57        986.47        72.60 o                         
 -10   6   7         12.80          9.38        15.21 o                         
  -9   6   7        945.53        970.00        29.63 o                         
  -8   6   7       1649.22       1488.26        38.71 o                         
  -7   6   7       1997.16       2016.19        35.95 o                         
  -6   6   7       1348.68       1374.60        27.66 o                         
  -5   6   7       7611.35       7399.37        87.12 o                         
  -4   6   7        249.24        255.59        11.65 o                         
  -3   6   7       2511.72       2520.31        39.79 o                         
  -2   6   7        214.62        177.72         9.07 o                         
  -1   6   7         56.92         51.14         5.45 o                         
   0   6   7         71.75         53.79         5.47 o                         
   1   6   7        405.57        413.71        13.86 o                         
   2   6   7         38.49         30.37         6.58 o                         
   3   6   7       2153.88       2013.68        32.54 o                         
   4   6   7         62.10         43.04         5.45 o                         
   5   6   7         49.50         52.96         6.42 o                         
   6   6   7       3784.58       3612.21        45.18 o                         
   7   6   7         29.13         26.22         7.24 o                         
   8   6   7          6.20          5.21         9.75 o                         
   9   6   7       1926.43       1718.78        47.13 o                         
  10   6   7        199.26        213.46        35.76 o                         
  11   6   7          0.78        -29.80        29.80 o                         
  12   6   7        721.36        751.39        62.30 o                         
 -10   7   7        238.63        279.41        20.81 o                         
  -9   7   7         21.05         12.94        14.41 o                         
  -8   7   7       1213.33       1214.46        30.91 o                         
  -7   7   7        591.81        547.77        21.26 o                         
  -6   7   7        627.19        658.46        20.93 o                         
  -5   7   7        421.72        391.76        24.55 o                         
  -4   7   7         72.81         66.66        11.10 o                         
  -3   7   7      11461.17      11442.81       196.57 o                         
  -2   7   7       2076.20       1899.72        41.62 o                         
  -1   7   7       1648.51       1745.04        25.89 o                         
   0   7   7        860.20        825.73        15.28 o                         
   1   7   7       4484.47       4556.26        48.07 o                         
   2   7   7        197.05        205.07        10.59 o                         
   3   7   7       2979.76       2827.65        38.04 o                         
   4   7   7        201.87        173.53         8.18 o                         
   5   7   7        505.56        522.99        16.66 o                         
   6   7   7       2944.54       2937.44        38.50 o                         
   7   7   7        905.22        923.09        37.33 o                         
   8   7   7        350.32        391.11        37.92 o                         
   9   7   7        476.04        522.76        45.51 o                         
  10   7   7         27.28         55.26        30.34 o                         
  11   7   7          9.38         16.80        32.51 o                         
  -9   8   7        109.24        128.17        17.61 o                         
  -8   8   7        491.61        525.28        32.16 o                         
  -7   8   7         65.27         76.06        13.54 o                         
  -6   8   7       1301.44       1217.06        31.81 o                         
  -5   8   7        668.81        619.74        20.08 o                         
  -4   8   7       1447.67       1476.59        27.67 o                         
  -3   8   7        959.91        959.67        20.96 o                         
  -2   8   7       1048.32       1046.68        24.48 o                         
  -1   8   7         67.54         94.71         9.07 o                         
   0   8   7        921.84        954.89        17.61 o                         
   1   8   7         87.11         91.63         7.25 o                         
   2   8   7        259.89        236.65         7.80 o                         
   3   8   7       6348.84       6306.70        84.13 o                         
   4   8   7        691.46        712.87        36.00 o                         
   5   8   7       1550.85       1424.76        27.37 o                         
   6   8   7       1116.52       1126.22        30.37 o                         
   7   8   7        763.88        809.36        49.30 o                         
   8   8   7        243.66        270.35        35.76 o                         
   9   8   7        963.14        975.63        62.85 o                         
  10   8   7        574.94        526.55        50.39 o                         
  11   8   7          5.63         23.30        34.13 o                         
  -9   9   7       1062.21       1089.62        34.71 o                         
  -8   9   7        568.18        570.78        24.25 o                         
  -7   9   7        624.47        607.83        30.42 o                         
  -6   9   7        784.01        770.24        24.73 o                         
  -5   9   7         35.26         29.88        10.76 o                         
  -4   9   7        244.21        244.41        13.77 o                         
  -3   9   7       4617.71       4691.47        60.09 o                         
  -2   9   7         21.21         18.13         8.99 o                         
  -1   9   7       1630.72       1618.10        26.73 o                         
   0   9   7       1860.98       1855.52        27.97 o                         
   1   9   7        972.98        934.75        16.42 o                         
   2   9   7       1393.37       1344.84        27.52 o                         
   3   9   7       1728.72       1740.64        31.98 o                         
   4   9   7       1540.80       1539.06        29.72 o                         
   5   9   7         84.21         90.51        11.47 o                         
   6   9   7       1377.46       1306.12        60.68 o                         
   7   9   7        354.82        374.31        37.38 o                         
   8   9   7          3.14         13.54        26.01 o                         
   9   9   7       1821.79       1844.59        84.52 o                         
  10   9   7         47.44         30.34        34.13 o                         
  -8  10   7        660.80        631.35        26.59 o                         
  -7  10   7          9.50         12.46        14.03 o                         
  -6  10   7       1138.45       1177.43        31.67 o                         
  -5  10   7          3.23         -0.17        11.43 o                         
  -4  10   7          3.73         -4.57        10.02 o                         
  -3  10   7       1239.97       1308.14        27.21 o                         
  -2  10   7        182.68        198.79        12.03 o                         
  -1  10   7        162.87        151.10        10.42 o                         
   0  10   7       5907.21       5848.79        83.41 o                         
   1  10   7        270.69        270.67        13.56 o                         
   2  10   7       1276.74       1294.23        56.18 o                         
   3  10   7       4029.67       3912.96        58.30 o                         
   4  10   7        125.94        111.93        11.78 o                         
   5  10   7        260.83        235.67        30.88 o                         
   6  10   7       1568.26       1561.24        68.26 o                         
   7  10   7         43.70         57.43        28.17 o                         
   8  10   7        300.79        314.18        41.72 o                         
   9  10   7        855.18        961.55        69.89 o                         
  10  10   7        163.29        120.82        39.55 o                         
  -7  11   7         52.65         66.48        16.32 o                         
  -6  11   7       1650.58       1733.05        55.52 o                         
  -5  11   7        275.13        298.91        17.84 o                         
  -4  11   7          6.33         16.73        11.79 o                         
  -3  11   7        398.10        416.69        17.87 o                         
  -2  11   7         63.71         44.65        13.61 o                         
  -1  11   7         90.28        116.24        14.56 o                         
   0  11   7       2801.25       2785.60        43.14 o                         
   1  11   7         24.07         20.10        10.56 o                         
   2  11   7        340.65        343.55        17.01 o                         
   3  11   7        901.52        897.84        29.68 o                         
   4  11   7        133.06        125.69        27.63 o                         
   5  11   7        879.98        855.36        54.72 o                         
   6  11   7       2751.27       2454.52        89.39 o                         
   7  11   7         17.49         29.80        28.17 o                         
   8  11   7         21.08        -13.54        29.80 o                         
   9  11   7        908.38        977.26        69.89 o                         
  -6  12   7        676.29        702.68        37.91 o                         
  -5  12   7        162.68        190.24        45.22 o                         
  -4  12   7         31.51         45.20        17.52 o                         
  -3  12   7       2422.27       2419.01        67.46 o                         
  -2  12   7        122.56        118.67        17.22 o                         
  -1  12   7        168.67        180.38        17.23 o                         
   0  12   7       1473.13       1601.71        50.28 o                         
   1  12   7         37.32         19.28        12.66 o                         
   2  12   7        209.69        252.45        35.36 o                         
   3  12   7       1162.76       1155.50        60.68 o                         
   4  12   7         18.99         13.00        27.09 o                         
   5  12   7         60.90         76.39        29.26 o                         
   6  12   7        669.70        791.48        60.14 o                         
   7  12   7        282.48        306.05        42.80 o                         
   8  12   7       1016.87        968.59        69.35 o                         
  -5  13   7         24.48         46.07        20.30 o                         
  -4  13   7          2.64         10.08        18.64 o                         
  -3  13   7       1247.81       1261.63        38.78 o                         
  -2  13   7         25.56         19.21        16.79 o                         
  -1  13   7         80.22        101.01        15.05 o                         
   0  13   7       1004.81       1072.20        32.14 o                         
   1  13   7        375.58        394.64        20.73 o                         
   2  13   7        739.72        753.02        55.26 o                         
   3  13   7        938.92       1031.98        62.85 o                         
   4  13   7        346.68        323.93        40.63 o                         
   5  13   7         17.74          8.13        30.34 o                         
   6  13   7        601.08        614.86        51.47 o                         
   7  13   7         17.11          8.67        34.67 o                         
  -4  14   7         51.66         72.09        20.99 o                         
  -3  14   7        719.70        819.75        35.90 o                         
  -2  14   7         18.75          9.69        16.05 o                         
  -1  14   7        240.17        265.78        19.26 o                         
   0  14   7        283.87        301.70        21.18 o                         
   1  14   7         39.43         38.47        28.71 o                         
   2  14   7        853.30        866.19        59.05 o                         
   3  14   7        290.10        297.38        41.18 o                         
   4  14   7         43.80         46.05        33.59 o                         
   5  14   7        262.39        198.83        41.72 o                         
   6  14   7        220.96        218.34        42.26 o                         
  -2  15   7          2.30         10.47        16.51 o                         
  -1  15   7        322.23        360.54        22.25 o                         
   0  15   7        154.28        118.11        35.76 o                         
   1  15   7         80.03         95.35        34.67 o                         
   2  15   7        330.66        352.10        44.43 o                         
   3  15   7        677.22        662.54        57.43 o                         
   4  15   7         38.52         74.77        36.84 o                         
  -4 -13   8        425.23        417.66        45.51 o                         
  -3 -13   8        212.61        204.79        37.38 o                         
  -2 -13   8         36.39         17.34        30.34 o                         
  -1 -13   8        440.17        410.61        42.80 o                         
   0 -13   8          2.49        -10.84        27.63 o                         
   1 -13   8          3.99         -4.88        28.71 o                         
   2 -13   8       1137.14       1221.60        69.35 o                         
   3 -13   8         13.06          0.84        16.23 o                         
   4 -13   8         99.58         96.29        18.66 o                         
  -6 -12   8          1.97          8.13        34.13 o                         
  -5 -12   8          0.22        -28.71        28.71 o                         
  -4 -12   8        498.31        509.22        47.13 o                         
  -3 -12   8        106.84        123.53        33.59 o                         
  -2 -12   8         41.32         49.30        28.17 o                         
  -1 -12   8       2338.16       2231.90        83.43 o                         
   0 -12   8          3.89        -15.71        24.92 o                         
   1 -12   8         50.68         25.46        28.17 o                         
   2 -12   8       1757.78       1630.64        50.93 o                         
   3 -12   8         62.61         39.33        13.21 o                         
   4 -12   8         77.45         80.96        14.91 o                         
   5 -12   8       1079.09       1219.71        48.85 o                         
  -7 -11   8        233.70        204.79        41.18 o                         
  -6 -11   8          4.14        -30.88        30.88 o                         
  -5 -11   8        179.96        186.37        36.30 o                         
  -4 -11   8       1255.56       1192.34        63.93 o                         
  -3 -11   8          0.08         10.29        26.55 o                         
  -2 -11   8        122.54        122.98        29.26 o                         
  -1 -11   8       1007.98        945.83        54.18 o                         
   0 -11   8         24.24         21.67        25.46 o                         
   1 -11   8        702.30        678.32        30.07 o                         
   2 -11   8       1969.62       1857.94        38.35 o                         
   3 -11   8        642.22        619.20        22.54 o                         
   4 -11   8         36.33         36.96        12.98 o                         
   5 -11   8       1631.62       1746.78        41.54 o                         
   6 -11   8          3.35         -1.02        16.05 o                         
   7 -11   8         95.69        124.28        19.99 o                         
  -8 -10   8         28.69         39.95        45.24 o                         
  -7 -10   8       1987.64       1955.03        73.65 o                         
  -6 -10   8         16.00         13.51        17.70 o                         
  -5 -10   8        190.55        169.91        20.56 o                         
  -4 -10   8        879.92        825.56        56.34 o                         
  -3 -10   8         44.10         41.18        26.01 o                         
  -2 -10   8          3.16         32.51        23.84 o                         
  -1 -10   8        991.37        963.71        51.47 o                         
   0 -10   8         11.00         33.98        12.83 o                         
   1 -10   8        538.13        518.36        20.32 o                         
   2 -10   8        753.70        744.35        30.38 o                         
   3 -10   8         51.26         65.83        12.88 o                         
   4 -10   8         37.74         33.78        11.69 o                         
   5 -10   8        499.17        472.57        22.71 o                         
   6 -10   8         10.49          7.14        14.87 o                         
   7 -10   8        309.40        324.82        23.35 o                         
   8 -10   8        452.92        425.66        26.78 o                         
  -8  -9   8          2.56         -0.87        19.92 o                         
  -7  -9   8        826.11        788.45        37.85 o                         
  -6  -9   8         42.17         24.57        17.18 o                         
  -5  -9   8       1064.44       1048.56        37.35 o                         
  -4  -9   8        711.70        719.81        30.33 o                         
  -3  -9   8         24.91         35.22        20.32 o                         
  -2  -9   8        198.55        210.36        16.23 o                         
  -1  -9   8       1618.91       1610.53        50.93 o                         
   0  -9   8        319.42        264.90        43.01 o                         
   1  -9   8        339.94        328.76        15.34 o                         
   2  -9   8       2357.98       2412.67        41.85 o                         
   3  -9   8        188.85        189.28        14.43 o                         
   4  -9   8         95.99        105.97        19.00 o                         
   5  -9   8       1184.16       1167.14        30.96 o                         
   6  -9   8        160.35        177.31        17.47 o                         
   7  -9   8        157.79        184.26        21.06 o                         
   8  -9   8        107.57        112.33        18.86 o                         
   9  -9   8         75.49         82.55        20.22 o                         
  -9  -8   8         73.57         52.07        23.67 o                         
  -8  -8   8        546.17        489.11        31.93 o                         
  -7  -8   8        686.66        626.38        33.86 o                         
  -6  -8   8        660.74        669.99        40.90 o                         
  -5  -8   8         57.09         70.50        16.14 o                         
  -4  -8   8       4937.95       5061.00        91.60 o                         
  -3  -8   8       1636.00       1556.04        46.32 o                         
  -2  -8   8         46.21         40.56        10.99 o                         
  -1  -8   8       1174.45       1149.29        29.17 o                         
   0  -8   8       1016.49       1022.21        21.91 o                         
   1  -8   8       2286.68       2186.49        30.79 o                         
   2  -8   8       1975.31       1992.76        35.68 o                         
   3  -8   8       1041.25       1018.90        25.51 o                         
   4  -8   8       1450.79       1467.16        28.36 o                         
   5  -8   8       1212.20       1191.28        26.50 o                         
   6  -8   8        446.45        455.10        49.69 o                         
   7  -8   8        637.01        646.22        27.11 o                         
   8  -8   8        689.33        739.40        30.97 o                         
   9  -8   8        274.41        239.67        22.09 o                         
 -10  -7   8        400.09        479.40        35.79 o                         
  -9  -7   8         37.23         27.26        21.94 o                         
  -8  -7   8        461.74        496.05        49.03 o                         
  -7  -7   8       1255.22       1192.08        41.81 o                         
  -6  -7   8        666.82        641.59        29.85 o                         
  -5  -7   8        443.82        367.93        24.92 o                         
  -4  -7   8       3695.97       3796.79        71.72 o                         
  -3  -7   8       5999.14       5870.41        99.72 o                         
  -2  -7   8        273.26        277.85        10.95 o                         
  -1  -7   8       9823.59       9783.50       106.20 o                         
   0  -7   8         11.74          9.41         4.97 o                         
   1  -7   8         95.36        130.66         7.52 o                         
   2  -7   8        173.15        149.47         8.17 o                         
   3  -7   8         18.99         22.64         8.94 o                         
   4  -7   8       1018.58        975.16        22.05 o                         
   5  -7   8        674.48        628.80        19.80 o                         
   6  -7   8        250.20        216.49        22.53 o                         
   7  -7   8        933.55        886.89        29.17 o                         
   8  -7   8        479.53        443.18        22.41 o                         
   9  -7   8         20.28         18.80        25.12 o                         
  10  -7   8        624.67        697.71        31.04 o                         
 -10  -6   8        909.16        872.80        45.72 o                         
  -9  -6   8         62.94         45.27        21.14 o                         
  -8  -6   8        185.95        240.83        29.53 o                         
  -7  -6   8       1469.92       1445.60        44.35 o                         
  -6  -6   8        340.13        295.66        34.65 o                         
  -5  -6   8       3482.58       3420.43       127.29 o                         
  -4  -6   8        327.79        320.64        19.89 o                         
  -3  -6   8       4252.03       4160.17       152.13 o                         
  -2  -6   8        741.18        786.22        14.34 o                         
  -1  -6   8        576.23        543.88        17.91 o                         
   0  -6   8         70.84         56.38         5.53 o                         
   1  -6   8       1585.62       1578.21        22.76 o                         
   2  -6   8        593.88        550.88        17.50 o                         
   3  -6   8       1786.10       1762.31        29.50 o                         
   4  -6   8       3574.12       3541.07        59.42 o                         
   5  -6   8       1885.68       1961.78        44.34 o                         
   6  -6   8        706.06        689.88        21.74 o                         
   7  -6   8       1055.35       1068.25        30.01 o                         
   8  -6   8         69.62         70.20        14.67 o                         
   9  -6   8          9.22         -5.39        15.14 o                         
  10  -6   8       1354.41       1393.75        40.77 o                         
 -10  -5   8        457.08        465.71        91.56 o                         
  -9  -5   8         91.02        104.33        28.71 o                         
  -8  -5   8       1797.24       1793.78        50.96 o                         
  -7  -5   8       1284.34       1297.29        55.26 o                         
  -6  -5   8       1003.08        992.67       100.23 o                         
  -5  -5   8       1563.99       1465.69        38.18 o                         
  -4  -5   8        873.61        862.52        27.33 o                         
  -3  -5   8         19.21         18.76         4.17 o                         
  -2  -5   8        733.01        752.80        13.48 o                         
  -1  -5   8        170.06        183.63         9.46 o                         
   0  -5   8        285.11        340.52         8.98 o                         
   1  -5   8        636.16        650.04        13.27 o                         
   2  -5   8        255.91        240.56        13.59 o                         
   3  -5   8        153.44        183.50         8.94 o                         
   4  -5   8      12108.64      11696.62       151.00 o                         
   5  -5   8       1494.36       1344.00        21.75 o                         
   6  -5   8        382.64        430.73        18.45 o                         
   7  -5   8       6649.62       6805.43        95.70 o                         
   8  -5   8          9.11          6.87        10.70 o                         
   9  -5   8        357.74        375.80        21.23 o                         
  10  -5   8        749.44        747.39        31.16 o                         
  11  -5   8         35.78         33.14        18.64 o                         
 -11  -4   8        467.04        484.79        37.49 o                         
 -10  -4   8        118.70        123.74        25.09 o                         
  -9  -4   8         18.65         15.86        21.40 o                         
  -8  -4   8       1014.83       1121.82        42.53 o                         
  -7  -4   8        802.79        837.54        33.39 o                         
  -6  -4   8          5.00         26.83        13.26 o                         
  -5  -4   8       4283.63       4227.79        77.42 o                         
  -4  -4   8         37.24         32.64         6.02 o                         
  -3  -4   8       1849.53       1965.76        32.91 o                         
  -2  -4   8       2828.90       2892.58        51.13 o                         
  -1  -4   8        344.28        331.05         8.70 o                         
   0  -4   8        449.11        420.83         9.31 o                         
   1  -4   8       5920.17       6010.82        78.27 o                         
   2  -4   8        484.32        518.19        16.97 o                         
   3  -4   8         43.79         39.78         5.19 o                         
   4  -4   8       2747.04       2752.50        36.46 o                         
   5  -4   8         31.74         42.65         7.26 o                         
   6  -4   8       2007.35       1883.54        40.26 o                         
   7  -4   8       2853.55       2915.00        42.22 o                         
   8  -4   8          0.55          0.03         9.79 o                         
   9  -4   8        165.67        190.30        15.80 o                         
  10  -4   8       2219.13       2188.88        40.86 o                         
  11  -4   8        162.73        176.67        18.86 o                         
 -11  -3   8       1394.06       1428.00        56.08 o                         
 -10  -3   8        409.09        400.49        32.18 o                         
  -9  -3   8        295.05        241.31        25.42 o                         
  -8  -3   8        587.66        626.29        33.86 o                         
  -7  -3   8        904.15        872.10        34.25 o                         
  -6  -3   8         66.20         59.01        13.79 o                         
  -5  -3   8       2764.02       2759.22        35.03 o                         
  -4  -3   8         31.00         43.19         6.45 o                         
  -3  -3   8         11.86          7.22         4.07 o                         
  -2  -3   8       2474.26       2341.82        29.15 o                         
  -1  -3   8        372.88        400.51        13.75 o                         
   0  -3   8          7.52         11.29         4.61 o                         
   1  -3   8       1369.02       1290.44        22.36 o                         
   2  -3   8         23.81         24.25         5.70 o                         
   3  -3   8        321.26        365.14         9.64 o                         
   4  -3   8       3323.68       3251.04        36.43 o                         
   5  -3   8         69.81         71.05         7.41 o                         
   6  -3   8         39.98         26.33         8.81 o                         
   7  -3   8       3861.07       4000.89        81.87 o                         
   8  -3   8          1.11         -2.66         9.12 o                         
   9  -3   8         44.21         33.00        11.60 o                         
  10  -3   8       1130.67       1152.66        29.47 o                         
  11  -3   8        174.70        183.44        17.36 o                         
  12  -3   8        808.65        869.67        45.68 o                         
 -11  -2   8       1368.34       1494.50        98.06 o                         
 -10  -2   8        662.78        642.90        37.28 o                         
  -9  -2   8         10.51         16.45        18.51 o                         
  -8  -2   8       1307.90       1248.11        42.52 o                         
  -7  -2   8        222.91        215.73        19.66 o                         
  -6  -2   8        188.86        162.77        16.66 o                         
  -5  -2   8       2824.20       2843.01        36.34 o                         
  -4  -2   8        333.38        370.12        13.45 o                         
  -3  -2   8       1146.04       1363.10        22.58 o                         
  -2  -2   8       2530.45       2480.71        35.90 o                         
  -1  -2   8       2702.54       3168.49        37.07 o                         
   0  -2   8         36.64         44.64         5.31 o                         
   1  -2   8        300.26        167.74        13.61 o                         
   2  -2   8          0.53          5.84         4.67 o                         
   3  -2   8        695.30        726.53        12.99 o                         
   4  -2   8       5338.40       5376.71        61.44 o                         
   5  -2   8        181.31        186.59         8.93 o                         
   6  -2   8        181.07        162.36        16.39 o                         
   7  -2   8       1629.76       1688.56        35.42 o                         
   8  -2   8        225.16        225.85        16.71 o                         
   9  -2   8        230.37        211.39        14.00 o                         
  10  -2   8       1093.20       1100.12        28.04 o                         
  11  -2   8        162.61        141.41        16.10 o                         
  12  -2   8         12.51          0.37        15.09 o                         
 -11  -1   8        376.80        392.23        89.12 o                         
 -10  -1   8          9.09         29.84        24.11 o                         
  -9  -1   8         75.93         88.30        21.06 o                         
  -8  -1   8       1737.79       1718.01        52.01 o                         
  -7  -1   8         10.57         18.97         7.44 o                         
  -6  -1   8         88.72         90.66         7.77 o                         
  -5  -1   8       2246.07       2222.78        30.41 o                         
  -4  -1   8         27.55         16.60         4.81 o                         
  -3  -1   8         23.08         29.55         5.75 o                         
  -2  -1   8       5965.52       6470.64        71.14 o                         
  -1  -1   8       1857.43       2238.29        27.75 o                         
   0  -1   8          1.37         29.39         3.52 o                         
   1  -1   8      29630.42      32312.67       383.66 o                         
   2  -1   8        434.72        512.27         9.39 o                         
   3  -1   8         34.67         70.37        11.32 o                         
   4  -1   8       1813.40       1843.44        22.63 o                         
   5  -1   8        198.85        215.85         9.06 o                         
   6  -1   8         82.22         81.21         7.62 o                         
   7  -1   8       1479.70       1387.51        24.75 o                         
   8  -1   8        694.65        726.62        19.89 o                         
   9  -1   8         19.34         13.09        10.10 o                         
  10  -1   8        997.12       1076.25        27.50 o                         
  11  -1   8        496.73        507.40        21.61 o                         
  12  -1   8        179.24        164.02        17.73 o                         
 -11   0   8        281.84        300.63        33.16 o                         
 -10   0   8         96.67         91.39        23.99 o                         
  -9   0   8        102.94         96.54        20.98 o                         
  -8   0   8       1254.53       1300.18        45.97 o                         
  -7   0   8         72.50         69.19        13.19 o                         
  -6   0   8          6.44          8.87         6.39 o                         
  -5   0   8       1613.11       1623.92        29.43 o                         
  -4   0   8         11.28         20.38         5.49 o                         
  -3   0   8       2884.97       3183.07        38.61 o                         
  -2   0   8       8319.60       8397.09       113.14 o                         
  -1   0   8       6024.01       6572.39        71.85 o                         
   0   0   8        206.33        224.36         6.83 o                         
   1   0   8      18736.28      19155.93       198.11 o                         
   2   0   8         68.66         70.07         4.37 o                         
   3   0   8       5077.90       5519.05        61.26 o                         
   4   0   8       4681.33       4889.40        65.06 o                         
   5   0   8        462.46        541.13        14.54 o                         
   6   0   8        359.64        380.81        12.52 o                         
   7   0   8       5237.62       5035.50        61.35 o                         
   8   0   8       1110.24       1048.50        22.61 o                         
   9   0   8        140.42        136.74        12.13 o                         
  10   0   8       1085.04       1101.12        27.15 o                         
  11   0   8        133.75        148.94        15.36 o                         
  12   0   8        671.17        716.35        26.67 o                         
 -11   1   8       1316.66       1402.00        57.66 o                         
 -10   1   8         15.48         19.75        21.05 o                         
  -9   1   8        267.91        281.22        18.52 o                         
  -8   1   8       2466.45       2615.86        39.64 o                         
  -7   1   8         27.46         28.97         8.16 o                         
  -6   1   8          4.15         -0.91         8.05 o                         
  -5   1   8        913.90        903.45        17.94 o                         
  -4   1   8         41.79         33.67         5.60 o                         
  -3   1   8       1281.96       1320.64        20.05 o                         
  -2   1   8      12657.40      13093.31       138.39 o                         
  -1   1   8        481.55        489.99        10.29 o                         
   0   1   8        428.39        411.59         9.31 o                         
   1   1   8       8360.42       8229.49        88.16 o                         
   2   1   8       3513.39       3684.40        48.93 o                         
   3   1   8       2516.86       2556.41        27.78 o                         
   4   1   8       6079.01       6345.85        83.59 o                         
   5   1   8        208.61        237.18        13.17 o                         
   6   1   8        625.45        680.77        16.42 o                         
   7   1   8        156.90        161.22        10.87 o                         
   8   1   8       1050.66       1008.41        21.74 o                         
   9   1   8       3396.28       3316.10        57.15 o                         
  10   1   8        886.59        849.61        24.15 o                         
  11   1   8        646.54        662.16        23.87 o                         
  12   1   8        601.82        685.02        41.99 o                         
 -11   2   8        661.86        711.34        42.04 o                         
 -10   2   8        242.49        260.59        21.99 o                         
  -9   2   8         92.30        102.34        14.47 o                         
  -8   2   8       2148.24       2075.51        38.86 o                         
  -7   2   8        500.19        475.88        16.58 o                         
  -6   2   8       1455.23       1476.89        25.61 o                         
  -5   2   8       2686.41       2731.12        40.83 o                         
  -4   2   8       1196.51       1298.14        30.22 o                         
  -3   2   8         19.08         86.30         7.90 o                         
  -2   2   8      11747.28      12487.06       132.66 o                         
  -1   2   8        602.20        792.84        13.75 o                         
   0   2   8       3091.12       3191.48        37.62 o                         
   1   2   8      10872.64      10582.73       112.12 o                         
   2   2   8       4150.54       4436.16        49.77 o                         
   3   2   8         88.71         60.34        12.49 o                         
   4   2   8       2337.29       2289.03        34.71 o                         
   5   2   8        682.92        789.78        15.27 o                         
   6   2   8        638.50        630.42        15.12 o                         
   7   2   8        140.07        157.04         9.68 o                         
   8   2   8        235.50        259.08        15.90 o                         
   9   2   8       1664.08       1580.86        31.86 o                         
  10   2   8        118.02        104.19        12.44 o                         
  11   2   8        141.53        167.88        16.81 o                         
  12   2   8        745.66        789.79        40.86 o                         
 -11   3   8        722.90        771.95        44.04 o                         
 -10   3   8        138.27        127.80        23.69 o                         
  -9   3   8        132.91        140.44        14.11 o                         
  -8   3   8       1769.47       1787.84        32.39 o                         
  -7   3   8        430.00        400.74        17.75 o                         
  -6   3   8        777.38        759.17        25.41 o                         
  -5   3   8       1013.02        971.32        19.82 o                         
  -4   3   8        397.56        387.52        16.34 o                         
  -3   3   8       1265.17       1340.81        21.23 o                         
  -2   3   8       1922.95       1887.92        25.84 o                         
  -1   3   8       5538.40       6043.40       103.29 o                         
   0   3   8       9630.26       9897.37       105.81 o                         
   1   3   8      14450.42      15303.00       160.15 o                         
   2   3   8       5051.62       4972.39        81.94 o                         
   3   3   8        278.29        202.06        10.79 o                         
   4   3   8        855.75        797.99        14.37 o                         
   5   3   8        161.96        171.65         7.89 o                         
   6   3   8       1421.99       1353.79        22.12 o                         
   7   3   8        540.02        535.57        15.36 o                         
   8   3   8        118.85        120.81        14.15 o                         
   9   3   8       1745.48       1771.27        30.64 o                         
  10   3   8        134.45        142.43        12.77 o                         
  11   3   8         57.87         35.77        19.66 o                         
  12   3   8        856.35        891.61        46.45 o                         
 -11   4   8       1374.65       1462.72        46.17 o                         
 -10   4   8         57.69         63.70        15.01 o                         
  -9   4   8         74.93         51.12        13.13 o                         
  -8   4   8        787.42        779.07        23.91 o                         
  -7   4   8        614.41        612.99        26.66 o                         
  -6   4   8       4405.13       4361.18        56.47 o                         
  -5   4   8       3849.30       3845.27        49.77 o                         
  -4   4   8        591.18        581.26        15.10 o                         
  -3   4   8        373.08        283.29        10.60 o                         
  -2   4   8       1082.95       1012.29        17.54 o                         
  -1   4   8       2073.21       2018.85        26.95 o                         
   0   4   8       2480.93       2384.62        30.07 o                         
   1   4   8        412.51        345.15        12.36 o                         
   2   4   8        329.89        302.53        11.25 o                         
   3   4   8       5190.81       5471.71        61.07 o                         
   4   4   8        210.68        228.02         8.60 o                         
   5   4   8       1569.19       1801.15        25.73 o                         
   6   4   8       3735.80       3581.44        44.81 o                         
   7   4   8         92.15         77.01         8.44 o                         
   8   4   8          2.75         -0.85         7.68 o                         
   9   4   8       2470.31       2523.37        38.25 o                         
  10   4   8          6.04         34.42        22.75 o                         
  11   4   8         84.47         73.81        26.01 o                         
  12   4   8       2362.10       2390.27        83.41 o                         
 -10   5   8         55.88         40.59        17.59 o                         
  -9   5   8       1601.81       1602.97        35.15 o                         
  -8   5   8         34.34         28.59        11.79 o                         
  -7   5   8        188.56        219.78        13.83 o                         
  -6   5   8       5814.90       5686.31        70.78 o                         
  -5   5   8       2097.04       2006.72        31.86 o                         
  -4   5   8         14.28         13.72         7.19 o                         
  -3   5   8       2624.36       2602.58        35.30 o                         
  -2   5   8        612.72        648.32        14.23 o                         
  -1   5   8         12.18         17.90         5.79 o                         
   0   5   8       5262.80       5332.09        60.39 o                         
   1   5   8         25.56         15.37         6.23 o                         
   2   5   8       1492.04       1615.07        40.27 o                         
   3   5   8       1416.80       1358.64        24.79 o                         
   4   5   8        190.83        206.84         8.18 o                         
   5   5   8        133.42        130.58         7.62 o                         
   6   5   8       3702.35       3549.91        44.64 o                         
   7   5   8          1.28          3.06         6.93 o                         
   8   5   8        208.70        234.24        14.47 o                         
   9   5   8       1802.43       1894.16        72.84 o                         
  10   5   8         35.98         35.25        32.78 o                         
  11   5   8         54.41         62.85        31.96 o                         
  12   5   8       1363.14       1443.13        80.72 o                         
 -10   6   8        252.10        245.19        19.85 o                         
  -9   6   8        542.40        518.71        22.75 o                         
  -8   6   8       1250.46       1205.68        29.71 o                         
  -7   6   8        334.29        389.25        17.60 o                         
  -6   6   8        129.20        123.18        11.59 o                         
  -5   6   8        213.24        188.68        12.24 o                         
  -4   6   8        340.96        316.73        15.71 o                         
  -3   6   8       8102.28       7836.85        89.32 o                         
  -2   6   8        213.94        182.51        12.49 o                         
  -1   6   8        232.55        204.22         8.69 o                         
   0   6   8       2995.56       2965.04        36.95 o                         
   1   6   8        113.89         84.31         8.48 o                         
   2   6   8        496.82        496.68        17.22 o                         
   3   6   8       4745.46       4786.68        65.76 o                         
   4   6   8        202.61        202.75         8.19 o                         
   5   6   8        871.81        864.04        16.82 o                         
   6   6   8       1715.00       1779.87        37.61 o                         
   7   6   8          6.27          7.35         7.14 o                         
   8   6   8        266.01        215.15        23.64 o                         
   9   6   8       1148.08       1187.47        60.68 o                         
  10   6   8        240.90        236.21        36.84 o                         
  11   6   8         79.48         76.93        33.05 o                         
  12   6   8        383.44        446.91        52.01 o                         
 -10   7   8         50.61         66.13        16.99 o                         
  -9   7   8        639.06        629.72        25.32 o                         
  -8   7   8        657.29        646.89        24.70 o                         
  -7   7   8       1365.33       1382.67        31.09 o                         
  -6   7   8        299.79        262.12        14.87 o                         
  -5   7   8       2283.14       2289.62        36.63 o                         
  -4   7   8        503.37        440.66        15.61 o                         
  -3   7   8       2004.34       1909.68        30.29 o                         
  -2   7   8        181.27        159.78        15.17 o                         
  -1   7   8        196.27        216.95         9.55 o                         
   0   7   8        124.95        126.44         7.24 o                         
   1   7   8        696.16        632.86        19.32 o                         
   2   7   8        193.42        176.92        10.77 o                         
   3   7   8        451.40        487.21        19.84 o                         
   4   7   8        394.62        382.98        19.28 o                         
   5   7   8         90.46        125.05        19.00 o                         
   6   7   8       2404.18       2357.17        39.05 o                         
   7   7   8        535.56        519.26        23.84 o                         
   8   7   8          2.67         18.96        24.38 o                         
   9   7   8       1479.59       1449.09        70.43 o                         
  10   7   8         60.17         63.93        33.05 o                         
  11   7   8         50.74         63.93        34.67 o                         
  -9   8   8        978.77       1011.38        41.60 o                         
  -8   8   8        909.85        859.94        28.11 o                         
  -7   8   8        179.03        172.27        20.17 o                         
  -6   8   8        475.21        463.55        18.79 o                         
  -5   8   8         11.33         11.76         9.91 o                         
  -4   8   8         20.29          6.96         8.76 o                         
  -3   8   8       1463.89       1440.19        26.40 o                         
  -2   8   8        183.29        181.34        10.15 o                         
  -1   8   8         37.53         40.97         6.82 o                         
   0   8   8       2915.76       2899.83        42.85 o                         
   1   8   8       2130.09       2033.64        25.91 o                         
   2   8   8       1842.60       1771.81        32.10 o                         
   3   8   8       2080.09       1913.78        33.93 o                         
   4   8   8         16.47         21.36         8.80 o                         
   5   8   8         31.32         30.31         9.08 o                         
   6   8   8       3498.48       3475.49        81.79 o                         
   7   8   8         11.51          3.79        21.67 o                         
   8   8   8         14.51          6.50        24.92 o                         
   9   8   8        274.48        291.42        39.01 o                         
  10   8   8         81.22         45.51        33.05 o                         
  11   8   8        145.12        111.61        39.01 o                         
  -9   9   8        719.73        813.61        40.57 o                         
  -8   9   8        137.90        172.67        18.06 o                         
  -7   9   8        153.13        157.27        17.87 o                         
  -6   9   8       1813.43       1714.94        35.16 o                         
  -5   9   8         15.71         26.89        10.86 o                         
  -4   9   8        152.88        153.86        12.50 o                         
  -3   9   8       1509.00       1471.65        27.66 o                         
  -2   9   8          1.40         -3.91         7.57 o                         
  -1   9   8        411.95        425.99        13.94 o
[truncated: 492,319 more chars]
